# Supplementary material for: Crystal structure and Hirshfeld surface analysis of 1-(2-chloro­acet­yl)-3-methyl-2,6-bis­(4-methylphen­yl)piperidin-4-one
Source: Acta Crystallogr E Crystallogr Commun. 2026 Jan 8;82(Pt 2):152–5. doi: 10.1107/S2056989026000083 (PMC12874253; doi:10.1107/S2056989026000083)
Supplement: Supplementary file 2 [file e-82-00152-Isup2.hkl]

data_I                                                                          
_shelx_title ' DRTVS_SDB_3MP4Cl_31052022_0m_a.res in P-1'                       
_shelx_refln_list_code          4                                               
_shelx_F_calc_maximum       79.71                                               
_exptl_crystal_F_000       392.00                                               
_reflns_d_resolution_high  0.7082                                               
                                                                                
loop_                                                                           
 _space_group_symop_operation_xyz                                               
 'x, y, z'                                                                      
 '-x, -y, -z'                                                                   
                                                                                
_cell_length_a     8.7654                                                       
_cell_length_b    11.3919                                                       
_cell_length_c    11.6090                                                       
_cell_angle_alpha 110.594                                                       
_cell_angle_beta  102.709                                                       
_cell_angle_gamma 107.595                                                       
                                                                                
_shelx_F_squared_multiplier     1.000                                           
                                                                                
loop_                                                                           
 _refln_index_h                                                                 
 _refln_index_k                                                                 
 _refln_index_l                                                                 
 _refln_F_squared_calc                                                          
 _refln_F_squared_meas                                                          
 _refln_F_squared_sigma                                                         
 _refln_observed_status                                                         
   1   0   0       1487.30       1368.27        13.14 o                         
   3   0   0        189.40        182.72         2.74 o                         
   4   0   0          2.08          8.36         0.83 o                         
   5   0   0         40.09         57.67         2.25 o                         
   6   0   0         27.87         37.27         3.06 o                         
   7   0   0         13.03         17.95         1.62 o                         
   8   0   0         17.90         20.33         2.01 o                         
   9   0   0          3.67         -0.93         1.70 o                         
  10   0   0          3.89         -0.02         4.65 o                         
 -11   1   0         16.11         22.59         5.84 o                         
 -10   1   0          0.32         -0.37         1.61 o                         
  -9   1   0         13.82         10.75         1.59 o                         
  -8   1   0         43.90         41.20         2.77 o                         
  -7   1   0         57.02         54.96         2.47 o                         
  -6   1   0         32.15         28.41         1.74 o                         
  -5   1   0        108.08        114.18         2.90 o                         
  -4   1   0        353.29        373.24         4.36 o                         
  -3   1   0         26.83         27.25         0.90 o                         
  -2   1   0        273.96        296.24         3.44 o                         
  -1   1   0         72.65         70.42         0.90 o                         
   0   1   0        571.73        562.93        13.17 o                         
   1   1   0       1311.65       1275.68        14.44 o                         
   2   1   0       1268.91       1220.04        11.30 o                         
   3   1   0        103.92         88.93         2.13 o                         
   4   1   0         37.19         34.24         1.64 o                         
   5   1   0        150.22        152.51         3.89 o                         
   6   1   0         75.76         68.86         2.82 o                         
   7   1   0        155.53        173.14         4.59 o                         
   8   1   0         81.59         83.61         3.66 o                         
   9   1   0          4.69          2.57         1.58 o                         
  10   1   0          0.40         -2.25         2.48 o                         
 -10   2   0          3.03          1.88         1.25 o                         
  -9   2   0          2.47          5.95         1.18 o                         
  -8   2   0         34.10         33.94         2.35 o                         
  -7   2   0         25.81         19.37         1.63 o                         
  -6   2   0        111.88        112.78         3.05 o                         
  -5   2   0        178.38        167.72         3.09 o                         
  -4   2   0        911.15        930.77         7.84 o                         
  -3   2   0        214.05        228.88         2.53 o                         
  -2   2   0         19.88         20.12         0.59 o                         
  -1   2   0       2450.95       2237.40        55.39 o                         
   0   2   0        211.69        204.42         2.41 o                         
   1   2   0         42.70         39.44         1.18 o                         
   2   2   0        344.26        349.02         6.16 o                         
   3   2   0        202.50        197.38         5.77 o                         
   4   2   0         37.67         38.47         1.79 o                         
   5   2   0        189.50        181.74         4.43 o                         
   6   2   0          0.71         -0.42         0.59 o                         
   7   2   0         55.42         56.55         4.42 o                         
   8   2   0          0.69          0.69         1.26 o                         
   9   2   0          0.00         -1.46         1.46 o                         
  10   2   0          5.39          4.25         3.07 o                         
 -11   3   0          8.70          7.87         3.08 o                         
 -10   3   0          0.01         -0.96         0.96 o                         
  -9   3   0         31.20         32.37         3.99 o                         
  -8   3   0          0.79          0.41         0.98 o                         
  -7   3   0         12.29         13.79         1.34 o                         
  -6   3   0         29.34         32.79         1.65 o                         
  -5   3   0         13.80         16.71         0.90 o                         
  -4   3   0        374.68        369.97         4.09 o                         
  -3   3   0        353.49        322.87         3.42 o                         
  -2   3   0        275.28        284.35         3.12 o                         
  -1   3   0       3838.22       3552.80        80.55 o                         
   0   3   0       1895.42       1863.36        15.17 o                         
   1   3   0       3051.95       2966.67        26.49 o                         
   2   3   0        338.20        338.55         5.00 o                         
   3   3   0        935.94        954.04        12.29 o                         
   4   3   0        196.00        181.70         4.56 o                         
   5   3   0         66.17         66.06         2.72 o                         
   6   3   0         24.20         29.38         2.16 o                         
   7   3   0         11.28          8.66         2.24 o                         
   8   3   0          1.07          0.85         1.23 o                         
   9   3   0          0.05         -1.86         1.90 o                         
 -11   4   0          0.05          3.52         1.72 o                         
 -10   4   0          0.00         -0.37         0.91 o                         
  -9   4   0          4.54          2.99         0.85 o                         
  -8   4   0         44.77         42.43         2.00 o                         
  -7   4   0         35.30         32.77         1.78 o                         
  -6   4   0         15.83         14.06         1.07 o                         
  -5   4   0         96.04         84.57         2.42 o                         
  -4   4   0       2365.86       2390.78        17.67 o                         
  -3   4   0       1943.91       1963.03        12.90 o                         
  -2   4   0        997.09        978.58         7.34 o                         
  -1   4   0        377.70        379.98         3.80 o                         
   0   4   0         30.55         38.68         1.13 o                         
   1   4   0         48.37         49.15         1.64 o                         
   2   4   0        237.79        256.74         4.48 o                         
   3   4   0         42.99         32.51         1.77 o                         
   4   4   0        193.57        194.74         4.62 o                         
   5   4   0         20.40         20.06         1.68 o                         
   6   4   0         61.98         64.27         3.20 o                         
   7   4   0         31.52         36.34         3.51 o                         
   8   4   0          0.00         -0.97         1.45 o                         
   9   4   0          1.14         -2.01         2.01 o                         
 -12   5   0          0.00          6.41         3.46 o                         
 -11   5   0          4.14          2.45         1.97 o                         
 -10   5   0          2.47         -0.16         0.81 o                         
  -9   5   0          9.04          8.40         1.08 o                         
  -8   5   0          0.62          1.02         0.69 o                         
  -7   5   0          0.81          0.97         0.46 o                         
  -6   5   0         49.59         48.38         2.01 o                         
  -5   5   0        165.18        165.32         3.07 o                         
  -4   5   0         97.96        113.72         2.04 o                         
  -3   5   0        884.07        936.03         7.51 o                         
  -2   5   0        174.95        179.31         2.44 o                         
  -1   5   0        191.67        166.30         2.38 o                         
   0   5   0        168.60        190.02         4.04 o                         
   1   5   0         69.63         86.56         2.38 o                         
   2   5   0        147.56        138.76         3.38 o                         
   3   5   0         36.84         37.71         2.14 o                         
   4   5   0        723.46        716.86        11.57 o                         
   5   5   0         26.58         23.52         1.95 o                         
   6   5   0        106.07        108.01         4.58 o                         
   7   5   0          1.79         -1.26         1.26 o                         
   8   5   0          0.01         -1.68         2.88 o                         
 -12   6   0          0.74          0.98         3.40 o                         
 -11   6   0          0.37         -0.15         1.50 o                         
 -10   6   0          3.08          1.70         1.08 o                         
  -9   6   0         11.38          8.60         1.46 o                         
  -8   6   0         50.34         47.62         2.37 o                         
  -7   6   0          0.27          0.15         0.43 o                         
  -6   6   0          0.04          0.07         0.32 o                         
  -5   6   0         21.58         20.06         1.06 o                         
  -4   6   0         46.67         50.19         1.33 o                         
  -3   6   0          3.79          5.49         0.53 o                         
  -2   6   0         36.16         26.74         0.99 o                         
  -1   6   0         12.49         14.80         0.90 o                         
   0   6   0         25.93         26.57         1.25 o                         
   1   6   0          0.95          1.59         0.41 o                         
   2   6   0          4.03          5.10         0.79 o                         
   3   6   0         28.01         25.15         2.23 o                         
   4   6   0         23.57         20.18         1.83 o                         
   5   6   0          0.21          0.43         0.74 o                         
   6   6   0          3.76          1.80         1.50 o                         
   7   6   0          3.46         -1.96         2.03 o                         
   8   6   0          0.32          6.27         5.16 o                         
 -12   7   0          6.56         21.37         5.16 o                         
 -11   7   0          0.79          0.55         1.66 o                         
 -10   7   0          0.02         -0.08         1.26 o                         
  -9   7   0          0.08         -0.84         0.84 o                         
  -8   7   0          0.72          0.27         0.51 o                         
  -7   7   0         29.81         31.34         1.79 o                         
  -6   7   0        100.92        104.12         2.41 o                         
  -5   7   0         11.66         12.64         0.83 o                         
  -4   7   0        220.36        226.02         2.91 o                         
  -3   7   0        166.82        180.83         2.82 o                         
  -2   7   0        928.98        959.26         9.38 o                         
  -1   7   0        103.39        107.32         2.32 o                         
   0   7   0        407.17        401.16         6.68 o                         
   1   7   0         22.17         23.50         1.72 o                         
   2   7   0         53.74         53.25         2.76 o                         
   3   7   0          8.44          6.70         1.10 o                         
   4   7   0         14.75         15.62         1.93 o                         
   5   7   0         41.80         43.79         3.01 o                         
   6   7   0         25.33         24.53         3.16 o                         
   7   7   0          1.49          6.27         5.36 o                         
 -11   8   0          4.67          6.41         2.00 o                         
 -10   8   0          8.89          4.61         1.26 o                         
  -9   8   0         10.82         12.89         1.59 o                         
  -8   8   0         34.51         38.85         2.06 o                         
  -7   8   0         56.71         70.20         2.15 o                         
  -6   8   0          1.79          2.40         0.45 o                         
  -5   8   0         22.73         23.85         1.10 o                         
  -4   8   0          3.36          5.43         0.58 o                         
  -3   8   0         37.05         36.76         1.31 o                         
  -2   8   0         85.13         79.67         2.19 o                         
  -1   8   0         55.98         49.56         2.10 o                         
   0   8   0         33.36         32.04         2.30 o                         
   1   8   0         14.30         12.21         1.24 o                         
   2   8   0          1.31          1.00         0.70 o                         
   3   8   0         20.95         26.06         3.27 o                         
   4   8   0          3.86          5.22         2.25 o                         
   5   8   0         88.09        101.87         4.84 o                         
   6   8   0         10.18          7.58         2.48 o                         
 -11   9   0          0.70          5.62         3.86 o                         
 -10   9   0          2.53         -0.06         0.93 o                         
  -9   9   0         10.39         11.64         1.56 o                         
  -8   9   0         13.39         13.05         1.14 o                         
  -7   9   0         17.57         14.86         1.19 o                         
  -6   9   0          1.20          1.87         0.78 o                         
  -5   9   0         26.17         20.63         1.36 o                         
  -4   9   0          7.83          7.82         0.72 o                         
  -3   9   0         52.80         58.19         1.89 o                         
  -2   9   0         85.32         81.84         2.20 o                         
  -1   9   0          2.12          2.06         0.57 o                         
   0   9   0         55.03         51.11         2.19 o                         
   1   9   0          4.47          3.06         1.21 o                         
   2   9   0         28.39         31.30         2.82 o                         
   3   9   0         12.15         14.10         2.25 o                         
   4   9   0          0.00          0.36         2.06 o                         
   5   9   0          1.06          0.48         3.01 o                         
 -11  10   0          0.04          0.65         3.07 o                         
 -10  10   0          0.04          1.04         1.93 o                         
  -9  10   0          0.53         -1.06         1.06 o                         
  -8  10   0          3.46          4.12         2.88 o                         
  -7  10   0         13.77         13.23         1.85 o                         
  -6  10   0          6.76          7.82         1.31 o                         
  -5  10   0         75.79         72.37         2.51 o                         
  -4  10   0          1.67          2.07         0.53 o                         
  -3  10   0         67.80         70.01         2.06 o                         
  -2  10   0          8.40          8.01         0.95 o                         
  -1  10   0         13.75         14.63         1.39 o                         
   0  10   0          3.96          3.89         1.10 o                         
   1  10   0         31.88         29.41         2.49 o                         
   2  10   0          9.95          5.44         2.42 o                         
   3  10   0          0.51          3.31         1.53 o                         
   4  10   0          6.30         14.51         9.35 o                         
  -9  11   0          0.14          2.69         1.73 o                         
  -8  11   0         15.13         15.07         1.95 o                         
  -7  11   0          0.12         -0.10         0.79 o                         
  -6  11   0         26.93         28.40         1.99 o                         
  -5  11   0          1.38          0.91         0.65 o                         
  -4  11   0          5.17          3.96         0.87 o                         
  -3  11   0          0.41         -0.54         0.54 o                         
  -2  11   0          3.56          2.83         1.24 o                         
  -1  11   0          7.73          7.32         1.12 o                         
   0  11   0          4.11          7.11         2.31 o                         
   1  11   0          0.00         -1.65         1.75 o                         
   2  11   0         10.16         13.98         2.43 o                         
   3  11   0          1.20         -3.40         3.46 o                         
  -8  12   0         15.76         12.61         4.71 o                         
  -7  12   0          4.79          2.99         2.01 o                         
  -6  12   0          1.44          2.09         0.78 o                         
  -5  12   0         14.95         14.76         1.52 o                         
  -4  12   0          0.23          0.02         0.59 o                         
  -3  12   0          6.81          6.85         1.22 o                         
  -2  12   0         14.45         17.22         1.53 o                         
  -1  12   0          4.57          3.04         1.02 o                         
   0  12   0          2.19          1.86         1.92 o                         
   1  12   0         53.40         67.25         8.50 o                         
   2  12   0         10.24          1.24         4.84 o                         
  -8  13   0          9.87         10.98         3.07 o                         
  -7  13   0          0.28         -0.32         1.87 o                         
  -6  13   0         11.12          9.60         1.62 o                         
  -5  13   0          0.79         -1.07         1.07 o                         
  -4  13   0         33.62         28.51         2.61 o                         
  -3  13   0         26.64         27.14         2.12 o                         
  -2  13   0          2.12          6.76         5.29 o                         
  -1  13   0         10.99         15.78         3.40 o                         
   1  13   0          0.03          7.19         6.73 o                         
  -7  14   0          5.91          3.92         2.75 o                         
  -6  14   0          1.43          1.03         5.69 o                         
  -5  14   0          0.40         -2.84         2.84 o                         
  -4  14   0          2.96          2.94         2.48 o                         
  -3  14   0         11.21          7.45         2.68 o                         
  -2  14   0          5.50          3.94         2.15 o                         
  -5  15   0          0.95          2.22         3.86 o                         
   5 -15   1          4.01          0.86         2.20 o                         
   6 -15   1          0.01         -4.44         4.84 o                         
   7 -15   1          0.41          1.63         3.33 o                         
   2 -14   1          4.85          0.81         1.68 o                         
   3 -14   1          0.71         -1.90         4.18 o                         
   4 -14   1          7.38          3.26         1.92 o                         
   5 -14   1          2.64         -1.59         1.59 o                         
   6 -14   1          3.78          2.66         1.94 o                         
   7 -14   1          9.42         18.37         4.58 o                         
  -1 -13   1         35.95         81.95         8.37 o                         
   0 -13   1          3.91          5.92         2.81 o                         
   1 -13   1          6.01          3.75         2.13 o                         
   2 -13   1         15.53         18.51         1.84 o                         
   3 -13   1          0.54          0.31         1.03 o                         
   4 -13   1          3.93          3.06         1.17 o                         
   5 -13   1          4.64          6.66         2.27 o                         
   6 -13   1          4.91          6.24         1.31 o                         
   7 -13   1          8.24          8.62         4.51 o                         
   8 -13   1          0.02          2.94         3.14 o                         
  -3 -12   1          0.12          2.55         5.42 o                         
  -2 -12   1          0.34         -3.86         3.86 o                         
  -1 -12   1          0.00         -1.67         1.76 o                         
   0 -12   1          1.44          2.84         1.78 o                         
   1 -12   1          8.29         10.93         1.16 o                         
   2 -12   1          2.85          1.28         0.87 o                         
   3 -12   1          6.42          4.74         0.92 o                         
   4 -12   1         16.65         15.52         1.74 o                         
   5 -12   1         17.88         18.19         1.85 o                         
   6 -12   1         31.84         31.36         2.54 o                         
   7 -12   1         48.69         55.59         5.82 o                         
   8 -12   1          0.83          2.22         3.20 o                         
  10 -12   1          1.08          4.58         4.12 o                         
  -4 -11   1          0.01         -2.16         4.97 o                         
  -3 -11   1          0.00         -0.48         2.48 o                         
  -2 -11   1          2.76          0.50         1.94 o                         
  -1 -11   1         15.58         13.06         2.65 o                         
   0 -11   1         57.95         69.01         3.76 o                         
   1 -11   1          3.44          3.33         0.70 o                         
   2 -11   1          0.18         -0.18         0.51 o                         
   3 -11   1         19.73         23.17         1.20 o                         
   4 -11   1          0.62          0.81         0.72 o                         
   5 -11   1          1.44          1.77         1.14 o                         
   6 -11   1         19.66         21.67         2.19 o                         
   7 -11   1          3.95          5.13         3.30 o                         
   8 -11   1          0.47          2.97         3.01 o                         
   9 -11   1          0.14         -0.46         1.70 o                         
  10 -11   1          0.83         -0.13         2.94 o                         
  11 -11   1          2.05         -0.46         3.20 o                         
  -5 -10   1          3.80          0.52         4.71 o                         
  -4 -10   1          7.64         10.13         5.10 o                         
  -3 -10   1          3.82          3.58         1.35 o                         
  -2 -10   1          3.20          3.65         1.40 o                         
  -1 -10   1          9.15         10.94         1.59 o                         
   0 -10   1         15.16         10.68         1.13 o                         
   1 -10   1         62.61         64.18         2.24 o                         
   2 -10   1         47.44         46.88         1.67 o                         
   3 -10   1        137.13        135.40         2.69 o                         
   4 -10   1         41.61         36.69         1.62 o                         
   5 -10   1          5.10          7.27         1.10 o                         
   6 -10   1          9.78          6.77         2.04 o                         
   7 -10   1          0.49          0.69         1.43 o                         
   8 -10   1          2.11         -0.42         0.99 o                         
   9 -10   1          6.20          2.49         1.47 o                         
  10 -10   1          0.51          0.66         1.74 o                         
  11 -10   1          0.43         -1.63         2.94 o                         
  -5  -9   1        104.16        122.63         5.42 o                         
  -4  -9   1         46.41         49.49         3.52 o                         
  -3  -9   1          8.08          7.57         1.55 o                         
  -2  -9   1          0.27          2.07         1.18 o                         
  -1  -9   1         25.83         21.24         1.58 o                         
   0  -9   1         99.36         96.11         2.47 o                         
   1  -9   1          0.65          1.20         0.40 o                         
   2  -9   1        231.98        228.97         3.63 o                         
   3  -9   1         13.18         17.82         1.01 o                         
   4  -9   1        252.19        255.84         4.08 o                         
   5  -9   1         21.63         22.07         1.76 o                         
   6  -9   1         66.64         60.80         3.97 o                         
   7  -9   1          3.43          2.42         0.84 o                         
   8  -9   1         44.08         46.42         2.66 o                         
   9  -9   1          9.51          9.96         1.06 o                         
  10  -9   1         17.82         22.78         3.69 o                         
  11  -9   1          2.93          2.81         3.20 o                         
  -7  -8   1          5.48          7.32         6.93 o                         
  -6  -8   1          3.15          5.57         4.97 o                         
  -5  -8   1          0.36          1.40         0.95 o                         
  -4  -8   1          0.43         -0.26         1.22 o                         
  -3  -8   1          0.07         -0.54         0.93 o                         
  -2  -8   1          1.38          1.57         0.63 o                         
  -1  -8   1         13.05         11.28         1.11 o                         
   0  -8   1         53.28         57.05         1.76 o                         
   1  -8   1         14.86         13.25         1.00 o                         
   2  -8   1        124.03        122.00         2.36 o                         
   3  -8   1        418.99        398.38         6.94 o                         
   4  -8   1          0.28          1.01         0.41 o                         
   5  -8   1          0.80          0.50         0.46 o                         
   6  -8   1          7.27          4.92         0.91 o                         
   7  -8   1          0.59         -0.45         0.45 o                         
   8  -8   1          5.61          7.96         0.99 o                         
   9  -8   1          3.56          6.43         1.09 o                         
  10  -8   1          0.08         -0.02         1.41 o                         
  11  -8   1          1.98          2.56         2.11 o                         
  -7  -7   1          4.38         12.97         2.98 o                         
  -6  -7   1          9.27          6.94         1.47 o                         
  -5  -7   1          7.75          5.06         1.04 o                         
  -4  -7   1         19.77         21.53         2.01 o                         
  -3  -7   1         15.52         18.25         1.62 o                         
  -2  -7   1          2.61          5.18         0.87 o                         
  -1  -7   1          0.62         -0.50         0.56 o                         
   0  -7   1        536.04        557.34         6.20 o                         
   1  -7   1        286.33        292.81         3.92 o                         
   2  -7   1        728.03        723.81         7.10 o                         
   3  -7   1          0.55         -0.14         0.34 o                         
   4  -7   1        141.28        136.60         2.57 o                         
   5  -7   1          2.30          2.65         0.54 o                         
   6  -7   1          3.61          4.05         0.78 o                         
   7  -7   1         56.62         53.43         1.90 o                         
   8  -7   1          0.02          0.54         0.54 o                         
   9  -7   1         12.87         12.33         1.62 o                         
  10  -7   1         12.49         10.05         1.41 o                         
  11  -7   1          3.25          1.42         1.90 o                         
  -8  -6   1          4.12          3.53         4.38 o                         
  -7  -6   1          2.95          6.00         2.49 o                         
  -6  -6   1         10.29          7.45         2.03 o                         
  -5  -6   1         23.96         26.90         1.88 o                         
  -4  -6   1         46.46         41.55         4.14 o                         
  -3  -6   1         87.16         87.29         3.05 o                         
  -2  -6   1          2.16          1.56         0.49 o                         
  -1  -6   1         53.65         52.09         1.69 o                         
   0  -6   1        782.87        782.58         8.55 o                         
   1  -6   1         12.34          7.62         0.61 o                         
   2  -6   1         15.85         10.30         0.71 o                         
   3  -6   1       1385.54       1364.79        12.17 o                         
   4  -6   1         93.37        100.18         2.22 o                         
   5  -6   1         93.94         94.95         2.41 o                         
   6  -6   1         21.30         21.63         1.24 o                         
   7  -6   1         54.58         55.53         2.04 o                         
   8  -6   1         44.38         46.98         2.16 o                         
   9  -6   1          2.41          2.55         0.87 o                         
  10  -6   1          5.86          7.46         1.61 o                         
  11  -6   1          0.39          3.47         3.76 o                         
  -9  -5   1          2.89          3.66         5.23 o                         
  -8  -5   1          3.51          3.59         2.10 o                         
  -7  -5   1          0.39         -0.49         0.89 o                         
  -6  -5   1         10.54         12.58         1.96 o                         
  -5  -5   1          0.30          0.23         0.56 o                         
  -4  -5   1        108.76        111.83         2.96 o                         
  -3  -5   1          0.00         -0.07         0.37 o                         
  -2  -5   1        187.10        175.08         3.83 o                         
  -1  -5   1        476.33        502.38         6.29 o                         
   0  -5   1       1052.10       1046.54         8.50 o                         
   1  -5   1        662.80        717.79         6.20 o                         
   2  -5   1          0.58          0.58         0.22 o                         
   3  -5   1        322.13        380.83         4.72 o                         
   4  -5   1         47.25         47.78         1.33 o                         
   5  -5   1          2.45          1.60         0.34 o                         
   6  -5   1         92.10         93.67         2.35 o                         
   7  -5   1        218.15        217.87         3.63 o                         
   8  -5   1          4.75          3.35         0.87 o                         
   9  -5   1          0.22          0.02         0.97 o                         
  10  -5   1          0.08         -1.34         1.34 o                         
  11  -5   1          0.03         -1.04         2.08 o                         
  -9  -4   1          9.07         10.14         2.34 o                         
  -8  -4   1         10.66         13.92         2.08 o                         
  -7  -4   1          0.02          1.18         1.22 o                         
  -6  -4   1         29.51         34.46         2.22 o                         
  -5  -4   1        125.38        118.64         4.42 o                         
  -4  -4   1         26.89         29.12         1.72 o                         
  -3  -4   1         63.34         62.23         2.45 o                         
  -2  -4   1         18.55          9.86         0.88 o                         
  -1  -4   1       6353.35       6484.35        85.54 o                         
   0  -4   1       3757.74       3612.26        31.03 o                         
   1  -4   1       1360.12       1310.72         9.14 o                         
   2  -4   1          2.23          4.66         0.52 o                         
   3  -4   1        583.75        539.49         4.84 o                         
   4  -4   1        373.77        404.91         4.22 o                         
   5  -4   1        269.57        284.79         3.83 o                         
   6  -4   1        257.86        258.63         3.91 o                         
   7  -4   1         29.74         25.46         1.54 o                         
   8  -4   1          7.14          6.91         0.90 o                         
   9  -4   1          4.87          3.93         0.96 o                         
  10  -4   1          0.21         -0.53         1.14 o                         
  11  -4   1          2.67          2.47         2.97 o                         
  -9  -3   1          0.10         -1.54         1.54 o                         
  -8  -3   1          0.50         -1.07         1.08 o                         
  -7  -3   1         28.02         29.78         2.24 o                         
  -6  -3   1         18.10         15.45         1.42 o                         
  -5  -3   1        101.10         90.99         3.05 o                         
  -4  -3   1          4.66          4.79         0.73 o                         
  -3  -3   1        436.56        434.28         6.62 o                         
  -2  -3   1         41.05         58.94         2.11 o                         
  -1  -3   1       1550.20       1444.30        13.59 o                         
   0  -3   1       2364.22       2272.84        15.22 o                         
   1  -3   1       1007.69        997.20         8.96 o                         
   2  -3   1        352.60        342.58         3.28 o                         
   3  -3   1        236.55        227.48         2.59 o                         
   4  -3   1        202.86        236.37         3.65 o                         
   5  -3   1        408.57        420.15         5.31 o                         
   6  -3   1        217.96        224.80         4.02 o                         
   7  -3   1         99.76        105.24         2.92 o                         
   8  -3   1          2.81          2.52         0.82 o                         
   9  -3   1          0.03         -0.78         0.79 o                         
  10  -3   1          0.08         -1.07         1.07 o                         
  11  -3   1          0.30         -2.09         2.09 o                         
 -10  -2   1          0.75         -0.26         2.26 o                         
  -9  -2   1          8.45          6.06         2.07 o                         
  -8  -2   1          3.08          1.45         2.17 o                         
  -7  -2   1         25.40         27.05         2.01 o                         
  -6  -2   1          1.68          1.12         0.55 o                         
  -5  -2   1          0.06          0.34         0.39 o                         
  -4  -2   1        560.51        581.80         7.96 o                         
  -3  -2   1         24.24         19.10         1.14 o                         
  -2  -2   1        862.03        811.32         9.40 o                         
   0  -2   1         97.69        109.56         1.40 o                         
   2  -2   1         33.63         32.55         0.82 o                         
   3  -2   1        159.05        163.92         2.47 o                         
   4  -2   1        115.94         90.58         2.05 o                         
   5  -2   1        238.00        253.01         4.24 o                         
   6  -2   1         63.62         56.83         2.04 o                         
   7  -2   1          3.24          1.85         0.76 o                         
   8  -2   1         57.17         50.09         2.76 o                         
   9  -2   1          0.34          0.04         1.07 o                         
  10  -2   1          9.54          9.20         2.38 o                         
  11  -2   1          5.59          6.90         3.33 o                         
 -10  -1   1          0.66         -0.08         2.26 o                         
  -9  -1   1         11.32          9.71         2.06 o                         
  -8  -1   1          4.69          4.24         1.29 o                         
  -7  -1   1         15.20         18.88         1.70 o                         
  -6  -1   1          7.14          3.88         0.71 o                         
  -5  -1   1        191.55        198.91         4.24 o                         
  -4  -1   1          1.60          2.47         0.44 o                         
  -3  -1   1          7.13          4.35         0.57 o                         
  -2  -1   1       1350.59       1315.20        12.68 o                         
  -1  -1   1         70.67         70.56         1.89 o                         
   1  -1   1        639.46        548.29         4.28 o                         
   2  -1   1        573.27        563.29         5.03 o                         
   3  -1   1        346.41        328.74         4.01 o                         
   4  -1   1         79.51         86.79         2.27 o                         
   5  -1   1         82.83         86.78         2.53 o                         
   6  -1   1          7.60          7.81         1.00 o                         
   7  -1   1         87.99         87.01         3.10 o                         
   8  -1   1          5.36          5.71         1.34 o                         
   9  -1   1          6.72          5.40         1.54 o                         
  10  -1   1          1.46          0.52         2.33 o                         
 -11   0   1          5.68          3.40         3.27 o                         
 -10   0   1          6.66          3.16         2.01 o                         
  -9   0   1         29.20         29.53         2.43 o                         
  -8   0   1         27.34         27.41         2.37 o                         
  -7   0   1          1.53         -0.47         0.47 o                         
  -6   0   1          4.18          4.26         0.75 o                         
  -5   0   1        122.21        124.21         2.77 o                         
  -4   0   1        483.94        478.01         5.45 o                         
  -3   0   1        469.61        438.00         4.65 o                         
  -2   0   1       1114.48       1068.36         8.21 o                         
  -1   0   1       2187.47       1925.63        36.14 o                         
   1   0   1         43.25         48.28         1.28 o                         
   2   0   1       1442.26       1300.13        11.04 o                         
   3   0   1          1.03          1.53         0.35 o                         
   4   0   1        251.89        250.87         4.27 o                         
   5   0   1         61.82         56.68         2.18 o                         
   6   0   1        140.33        147.03         3.83 o                         
   7   0   1        119.80        124.80         3.87 o                         
   8   0   1         75.22         75.88         3.57 o                         
   9   0   1          7.66          8.35         1.84 o                         
  10   0   1          1.28         -2.75         2.94 o                         
 -11   1   1          0.01          1.58         2.01 o                         
 -10   1   1         15.96         11.58         2.30 o                         
  -9   1   1          0.03          0.29         0.68 o                         
  -8   1   1          0.39         -0.70         0.70 o                         
  -7   1   1          4.94          3.79         0.82 o                         
  -6   1   1          7.40          5.79         0.80 o                         
  -5   1   1        413.53        424.90         5.45 o                         
  -4   1   1        591.14        623.86         6.88 o                         
  -3   1   1         17.89         18.72         0.77 o                         
  -2   1   1       1833.17       1690.04        11.27 o                         
  -1   1   1         84.72         69.85         1.09 o                         
   0   1   1       2587.93       2358.94        35.09 o                         
   2   1   1        303.86        318.78         5.09 o                         
   3   1   1       1366.87       1338.51        12.28 o                         
   4   1   1         67.18         71.87         2.67 o                         
   5   1   1        151.95        162.34         3.87 o                         
   6   1   1         66.33         64.63         3.08 o                         
   7   1   1          3.72          2.64         1.06 o                         
   8   1   1          0.63         -0.99         0.99 o                         
   9   1   1          3.56          3.81         2.03 o                         
  10   1   1          0.85         -1.70         2.48 o                         
 -11   2   1          0.55          0.39         1.82 o                         
 -10   2   1          1.18         -0.04         1.22 o                         
  -9   2   1         38.17         38.42         2.85 o                         
  -8   2   1          1.86         -0.01         0.62 o                         
  -7   2   1         16.59         17.48         1.63 o                         
  -6   2   1        305.46        315.40         5.25 o                         
  -5   2   1          0.19          0.45         0.33 o                         
  -4   2   1          8.08          4.67         0.46 o                         
  -3   2   1       1597.05       1568.22        11.23 o                         
  -2   2   1          4.45          5.52         0.41 o                         
  -1   2   1         22.71         21.61         0.68 o                         
   0   2   1        559.42        562.28         4.91 o                         
   1   2   1         29.18         30.36         1.09 o                         
   2   2   1        514.72        559.22         7.62 o                         
   3   2   1          1.66          0.92         0.38 o                         
   4   2   1         28.00         27.96         1.92 o                         
   5   2   1          0.99          1.20         0.67 o                         
   6   2   1          8.92          6.78         1.13 o                         
   7   2   1          1.71          2.52         2.67 o                         
   8   2   1          1.25         -1.07         1.07 o                         
   9   2   1         12.02          3.25         3.28 o                         
 -11   3   1          2.87          3.38         2.77 o                         
 -10   3   1          1.51          0.51         0.98 o                         
  -9   3   1         19.73         26.61         2.19 o                         
  -8   3   1         74.51         80.58         2.90 o                         
  -7   3   1        123.93        120.36         3.42 o                         
  -6   3   1         51.58         48.74         1.67 o                         
  -5   3   1        394.70        391.15         5.09 o                         
  -4   3   1        628.35        703.97         7.00 o                         
  -3   3   1       3118.38       2978.11        19.81 o                         
  -2   3   1         38.81         33.21         0.94 o                         
  -1   3   1       1177.23       1113.95         9.16 o                         
   0   3   1        457.96        463.59         5.68 o                         
   1   3   1        313.99        261.68         3.82 o                         
   2   3   1       1434.25       1435.26        13.29 o                         
   3   3   1        115.61        112.88         3.00 o                         
   4   3   1          5.40          4.56         0.82 o                         
   5   3   1        409.65        420.24         6.91 o                         
   6   3   1          4.17          3.69         0.77 o                         
   7   3   1         12.49         14.32         2.57 o                         
   8   3   1          1.55          3.34         1.90 o                         
   9   3   1          1.08          1.37         3.59 o                         
 -12   4   1          2.50          7.28         3.13 o                         
 -11   4   1          5.15          4.56         2.31 o                         
 -10   4   1          4.73          4.02         1.19 o                         
  -9   4   1          1.17          0.92         0.93 o                         
  -8   4   1         42.68         40.78         2.46 o                         
  -7   4   1         13.76          9.10         1.02 o                         
  -6   4   1         29.35         26.24         1.48 o                         
  -5   4   1        188.80        201.93         3.43 o                         
  -4   4   1          6.36          3.28         0.43 o                         
  -3   4   1        177.90        192.60         2.83 o                         
  -2   4   1         76.78         63.43         1.55 o                         
  -1   4   1        383.16        387.34         5.21 o                         
   0   4   1        120.93        163.56         2.78 o                         
   1   4   1         16.49         15.96         1.00 o                         
   2   4   1        416.51        438.56         6.72 o                         
   3   4   1         59.76         62.94         2.47 o                         
   4   4   1       1352.33       1385.10        15.83 o                         
   5   4   1         55.60         57.45         2.54 o                         
   6   4   1          5.36          4.58         2.11 o                         
   7   4   1          0.36         -0.83         1.34 o                         
   8   4   1          1.85          1.56         4.05 o                         
 -12   5   1          2.76         10.53         3.88 o                         
 -11   5   1          3.43          2.02         1.68 o                         
 -10   5   1          3.67          3.24         1.66 o                         
  -9   5   1          0.13         -0.16         0.80 o                         
  -8   5   1         82.97         80.94         2.78 o                         
  -7   5   1         78.55         74.04         2.45 o                         
  -6   5   1         32.78         34.27         1.51 o                         
  -5   5   1         32.14         39.16         1.34 o                         
  -4   5   1         12.63         14.44         0.94 o                         
  -3   5   1        475.17        513.59         5.57 o                         
  -2   5   1          6.46          4.66         0.52 o                         
  -1   5   1         12.53         14.03         0.95 o                         
   0   5   1         40.41         43.77         1.50 o                         
   1   5   1          6.35          6.61         1.36 o                         
   2   5   1        322.77        339.22         5.90 o                         
   3   5   1          7.38          6.63         0.98 o                         
   4   5   1          1.34          2.64         1.02 o                         
   5   5   1          1.12         -0.64         0.64 o                         
   6   5   1         35.29         38.99         3.10 o                         
   7   5   1          3.79          3.27         2.35 o                         
   8   5   1          1.63         -2.20         2.29 o                         
 -12   6   1          2.17          6.80         4.25 o                         
 -11   6   1          5.30          7.55         2.53 o                         
 -10   6   1          7.22          5.34         1.26 o                         
  -9   6   1          0.93          0.60         0.73 o                         
  -8   6   1         34.50         35.16         2.40 o                         
  -7   6   1         19.12         19.68         1.30 o                         
  -6   6   1        147.19        141.19         3.32 o                         
  -5   6   1        176.61        170.95         3.34 o                         
  -4   6   1        196.95        180.30         3.51 o                         
  -3   6   1          0.40          0.08         0.24 o                         
  -2   6   1        129.63        129.95         2.69 o                         
  -1   6   1          3.67          3.34         0.54 o                         
   0   6   1          0.01          0.02         0.33 o                         
   1   6   1         96.51        101.05         2.96 o                         
   2   6   1        126.68        127.93         3.70 o                         
   3   6   1          2.01          2.10         0.73 o                         
   4   6   1          6.61          7.30         1.71 o                         
   5   6   1         41.74         41.16         4.01 o                         
   6   6   1          0.00          0.50         1.38 o                         
   7   6   1          9.82          9.93         2.68 o                         
 -12   7   1          4.21         10.39         4.25 o                         
 -11   7   1          0.74          4.89         2.46 o                         
 -10   7   1          4.07          2.16         0.97 o                         
  -9   7   1         23.37         21.63         1.79 o                         
  -8   7   1         43.82         40.76         2.25 o                         
  -7   7   1         35.95         40.17         1.74 o                         
  -6   7   1         98.86         90.55         2.47 o                         
  -5   7   1         13.54         12.68         1.03 o                         
  -4   7   1        177.34        181.86         3.09 o                         
  -3   7   1         24.02         24.43         1.18 o                         
  -2   7   1        310.71        316.62         4.56 o                         
  -1   7   1         17.21         20.22         1.33 o                         
   0   7   1         46.99         43.99         1.74 o                         
   1   7   1        114.20        110.22         3.34 o                         
   2   7   1          9.59         12.70         1.36 o                         
   3   7   1         38.20         36.45         2.82 o                         
   4   7   1          6.75          8.62         2.23 o                         
   5   7   1          0.44          3.73         1.21 o                         
   6   7   1          0.10         -1.83         1.83 o                         
 -12   8   1          5.87         12.88         4.18 o                         
 -11   8   1          4.16          2.56         2.08 o                         
 -10   8   1          0.35          1.05         1.27 o                         
  -9   8   1         17.41         18.36         1.61 o                         
  -8   8   1          0.41         -0.45         0.45 o                         
  -7   8   1         16.48         13.18         1.20 o                         
  -6   8   1         23.77         23.20         1.37 o                         
  -5   8   1         22.85         22.59         1.25 o                         
  -4   8   1         39.32         40.17         1.54 o                         
  -3   8   1          7.91         10.06         0.93 o                         
  -2   8   1          2.05          1.59         0.54 o                         
  -1   8   1        125.95        134.60         3.16 o                         
   0   8   1        195.14        190.96         4.38 o                         
   1   8   1        306.20        309.47         6.19 o                         
   2   8   1          6.69          7.43         1.16 o                         
   3   8   1         50.87         49.77         3.46 o                         
   4   8   1          1.77          3.13         1.91 o                         
   5   8   1          1.29         -1.44         1.44 o                         
 -11   9   1          7.67          8.04         2.23 o                         
 -10   9   1          0.95         -1.01         1.04 o                         
  -9   9   1          0.44          0.84         1.37 o                         
  -8   9   1          1.23          1.69         0.75 o                         
  -7   9   1         19.66         19.01         1.31 o                         
  -6   9   1          0.95          1.87         0.72 o                         
  -5   9   1          0.65          0.99         0.46 o                         
  -4   9   1         25.51         26.57         1.79 o                         
  -3   9   1         78.58         73.26         2.13 o                         
  -2   9   1         34.12         33.79         1.63 o                         
  -1   9   1         12.42          9.05         0.88 o                         
   0   9   1          0.43          0.47         0.54 o                         
   1   9   1          0.04          0.16         1.17 o                         
   2   9   1         10.39          9.97         1.92 o                         
   3   9   1          8.64          9.70         1.70 o                         
   4   9   1         11.44         12.61         3.79 o                         
 -11  10   1          0.95         -1.50         1.76 o                         
 -10  10   1          0.12          0.96         1.15 o                         
  -9  10   1         19.08         27.17         1.97 o                         
  -8  10   1         10.09          7.63         1.04 o                         
  -7  10   1         56.73         57.44         2.18 o                         
  -6  10   1          2.05          2.26         0.70 o                         
  -5  10   1         76.03         73.22         2.21 o                         
  -4  10   1        113.74        112.33         4.25 o                         
  -3  10   1          1.00          1.52         0.54 o                         
  -2  10   1         10.79         13.38         1.13 o                         
  -1  10   1         21.41         25.89         1.83 o                         
   0  10   1          0.00         -0.47         1.08 o                         
   1  10   1         10.13          7.01         1.75 o                         
   2  10   1          0.09          2.80         1.85 o                         
   3  10   1          0.03         -2.63         3.86 o                         
   4  10   1          0.90          3.40         4.77 o                         
  -9  11   1          0.97         -1.44         3.07 o                         
  -8  11   1         42.12         44.32         4.57 o                         
  -7  11   1         10.48         11.61         1.47 o                         
  -6  11   1         13.03         11.86         1.81 o                         
  -5  11   1          0.56         -0.44         0.52 o                         
  -4  11   1         34.75         34.56         2.95 o                         
  -3  11   1         18.01         15.40         1.43 o                         
  -2  11   1        117.46        129.47         4.14 o                         
  -1  11   1         13.95         14.48         1.54 o                         
   0  11   1         21.43         22.79         3.67 o                         
   1  11   1          0.04          1.85         3.42 o                         
   2  11   1         20.29         22.16         6.60 o                         
   3  11   1          0.26          3.46         5.75 o                         
  -8  12   1          9.16         13.17         3.95 o                         
  -7  12   1          7.56          9.15         2.08 o                         
  -6  12   1          2.01          1.23         1.03 o                         
  -5  12   1          7.82          6.75         1.02 o                         
  -4  12   1          1.81          0.77         0.71 o                         
  -3  12   1          1.88          1.31         1.05 o                         
  -2  12   1         19.35         18.22         2.19 o                         
  -1  12   1          1.32          0.70         1.16 o                         
   0  12   1         11.86          4.51         4.44 o                         
   1  12   1          0.13          0.39         3.99 o                         
  -8  13   1          7.14          5.82         3.59 o                         
  -7  13   1          3.86          4.08         3.43 o                         
  -6  13   1         23.36         34.09         3.90 o                         
  -5  13   1         15.32         11.79         1.91 o                         
  -4  13   1          3.97          2.98         1.46 o                         
  -3  13   1          3.30          2.78         1.74 o                         
  -2  13   1          0.95          9.15         3.92 o                         
  -6  14   1         11.05          3.73         3.53 o                         
  -3  14   1          9.01          4.58         3.01 o                         
   4 -15   2          5.32          2.30         3.27 o                         
   5 -15   2          1.98          2.37         5.56 o                         
   6 -15   2          0.02         -1.11         2.94 o                         
   1 -14   2          5.97         10.26         3.33 o                         
   2 -14   2         21.09         22.42         2.47 o                         
   3 -14   2          1.09         -1.31         1.50 o                         
   4 -14   2          5.17          5.45         1.92 o                         
   5 -14   2          1.10          0.42         2.83 o                         
   6 -14   2          5.20          2.62         2.25 o                         
   8 -14   2          0.02         -1.83         3.92 o                         
  -2 -13   2          0.32         -1.57         5.16 o                         
  -1 -13   2         38.49         62.15         7.78 o                         
   0 -13   2          3.67          3.89         2.26 o                         
   1 -13   2         17.67         22.46         2.93 o                         
   2 -13   2          2.95          2.37         0.82 o                         
   3 -13   2          3.81          4.16         1.37 o                         
   4 -13   2          0.14         -0.65         1.08 o                         
   5 -13   2          4.57          3.24         1.75 o                         
   6 -13   2          3.75          3.20         1.62 o                         
   7 -13   2         18.70         17.22         3.42 o                         
   8 -13   2         11.72         14.90         5.62 o                         
  -3 -12   2          0.49         -1.37         4.77 o                         
  -2 -12   2          1.34          4.18         3.40 o                         
  -1 -12   2          5.92          5.20         3.02 o                         
   0 -12   2          4.64          7.18         1.43 o                         
   1 -12   2          1.85          0.33         0.72 o                         
   2 -12   2          4.96          5.20         0.73 o                         
   3 -12   2          7.40          6.61         1.00 o                         
   4 -12   2          1.37         -0.37         0.74 o                         
   5 -12   2          2.25          2.11         0.95 o                         
   6 -12   2          2.19          3.61         1.41 o                         
   7 -12   2         19.06         17.61         3.39 o                         
   8 -12   2          3.16          2.01         2.70 o                         
   9 -12   2          0.18         -1.90         1.90 o                         
  10 -12   2         10.17          6.67         4.31 o                         
  -4 -11   2          0.01         -4.05         4.05 o                         
  -3 -11   2          0.65         -1.37         4.05 o                         
  -2 -11   2          3.90          6.03         1.75 o                         
  -1 -11   2          0.91          0.71         1.25 o                         
   0 -11   2         28.75         35.63         3.29 o                         
   1 -11   2          9.75         10.63         0.91 o                         
   2 -11   2          3.49          3.78         0.56 o                         
   3 -11   2         94.17         91.94         4.25 o                         
   4 -11   2          4.58          4.36         0.98 o                         
   5 -11   2          4.59          1.41         0.97 o                         
   6 -11   2         16.40         15.94         1.93 o                         
   7 -11   2          0.01         -1.07         1.07 o                         
   8 -11   2         18.56         20.11         3.78 o                         
   9 -11   2          1.43          2.87         2.19 o                         
  10 -11   2          2.56          7.52         4.12 o                         
  -5 -10   2          2.08         -3.46         3.46 o                         
  -4 -10   2          3.56          7.84         2.59 o                         
  -3 -10   2          0.06         -0.03         1.37 o                         
  -2 -10   2          3.23          1.18         1.11 o                         
  -1 -10   2         35.86         38.69         2.97 o                         
   0 -10   2         18.68         15.85         1.50 o                         
   1 -10   2         66.45         69.91         1.97 o                         
   2 -10   2        121.30        120.67         2.48 o                         
   3 -10   2         19.65         20.26         1.32 o                         
   4 -10   2          3.99          2.01         0.98 o                         
   5 -10   2          0.33          0.15         0.66 o                         
   6 -10   2          0.00         -0.27         0.65 o                         
   7 -10   2          7.04         10.58         1.98 o                         
   8 -10   2          0.14         -0.13         2.22 o                         
   9 -10   2          0.09          2.31         1.04 o                         
  10 -10   2          3.27         -4.38         4.38 o                         
  11 -10   2          4.88          5.23         4.64 o                         
  -6  -9   2          5.11         13.66         5.36 o                         
  -5  -9   2          0.18          1.37         1.70 o                         
  -4  -9   2          1.53         -1.30         1.45 o                         
  -3  -9   2          1.77          2.24         1.36 o                         
  -2  -9   2         19.40         14.63         1.49 o                         
  -1  -9   2          2.39          4.52         0.98 o                         
   0  -9   2          1.23          0.16         0.56 o                         
   1  -9   2         94.14         95.64         2.62 o                         
   2  -9   2         54.33         55.56         1.69 o                         
   3  -9   2        137.74        133.14         5.02 o                         
   4  -9   2          2.67          2.45         0.83 o                         
   5  -9   2          0.85         -0.78         0.78 o                         
   6  -9   2        107.83        105.17         4.15 o                         
   7  -9   2          6.85          3.46         1.40 o                         
   8  -9   2         14.13         15.96         1.89 o                         
   9  -9   2          5.69          5.59         1.43 o                         
  10  -9   2          5.52          8.04         3.79 o                         
  11  -9   2          1.28         -1.52         1.52 o                         
  -7  -8   2          2.00         10.00         3.92 o                         
  -6  -8   2          2.76          5.25         1.70 o                         
  -5  -8   2          4.02          2.42         0.82 o                         
  -4  -8   2         20.67         17.06         2.13 o                         
  -3  -8   2         21.60         22.95         1.49 o                         
  -2  -8   2          1.28          2.78         0.54 o                         
  -1  -8   2        163.63        174.23         3.98 o                         
   0  -8   2         33.42         29.49         1.29 o                         
   1  -8   2         43.43         44.03         1.65 o                         
   2  -8   2          7.80          6.64         1.11 o                         
   3  -8   2         86.85         94.19         2.91 o                         
   4  -8   2         31.52         30.81         2.01 o                         
   5  -8   2        214.18        211.32         5.23 o                         
   6  -8   2          0.01         -0.48         0.66 o                         
   7  -8   2         17.76         15.36         1.78 o                         
   8  -8   2          2.14          1.60         0.56 o                         
   9  -8   2          8.47          8.16         1.32 o                         
  10  -8   2          5.58          6.39         1.47 o                         
  11  -8   2          8.92          7.49         3.17 o                         
  -8  -7   2          1.28         -5.42         5.42 o                         
  -7  -7   2          0.09          7.63         1.76 o                         
  -6  -7   2          0.48          0.24         1.10 o                         
  -5  -7   2          3.97          4.82         0.91 o                         
  -4  -7   2         12.69         12.07         1.05 o                         
  -3  -7   2          0.01         -0.44         0.44 o                         
  -2  -7   2         82.23         78.70         2.20 o                         
  -1  -7   2         18.61         18.47         1.31 o                         
   0  -7   2        167.33        177.79         2.71 o                         
   1  -7   2          3.71          4.56         0.51 o                         
   2  -7   2          2.11          3.48         0.61 o                         
   3  -7   2        107.69        104.28         3.23 o                         
   4  -7   2        113.88        104.51         3.72 o                         
   5  -7   2         40.51         44.45         2.46 o                         
   6  -7   2          2.23          3.41         0.88 o                         
   7  -7   2          4.11          3.44         0.57 o                         
   8  -7   2          0.00         -0.62         0.83 o                         
   9  -7   2          0.44          0.77         0.75 o                         
  10  -7   2          1.54          2.30         1.86 o                         
  -8  -6   2          6.59          6.01         4.38 o                         
  -7  -6   2          3.50          3.43         1.00 o                         
  -6  -6   2          0.84          0.69         0.68 o                         
  -5  -6   2         65.98         66.46         2.98 o                         
  -4  -6   2         37.35         38.25         1.70 o                         
  -3  -6   2        302.17        315.47         5.55 o                         
  -2  -6   2          6.24          6.24         0.89 o                         
  -1  -6   2        247.01        236.80         4.14 o                         
   0  -6   2        655.61        666.72         6.08 o                         
   1  -6   2       1009.07       1016.52         8.79 o                         
   2  -6   2        250.59        271.06         4.92 o                         
   3  -6   2         86.55         84.71         3.09 o                         
   4  -6   2         23.22         33.85         2.10 o                         
   5  -6   2        169.27        160.57         2.61 o                         
   6  -6   2         19.49         20.36         1.09 o                         
   7  -6   2        159.07        155.43         3.11 o                         
   8  -6   2         29.63         25.91         1.44 o                         
   9  -6   2          7.97          7.00         1.71 o                         
  10  -6   2          8.17          7.80         1.49 o                         
  -9  -5   2          1.58         -3.92         4.05 o                         
  -8  -5   2          0.30          4.17         3.14 o                         
  -7  -5   2          0.01         -1.04         1.11 o                         
  -6  -5   2         18.74         18.75         1.50 o                         
  -5  -5   2        114.50        111.27         2.91 o                         
  -4  -5   2          9.95          9.90         0.95 o                         
  -3  -5   2        156.90        158.30         3.56 o                         
  -2  -5   2         27.82         21.71         1.45 o                         
  -1  -5   2        372.52        395.34         5.28 o                         
   0  -5   2         12.13         16.79         0.85 o                         
   1  -5   2        337.07        324.29         5.95 o                         
   2  -5   2          0.27          1.56         0.46 o                         
   3  -5   2         22.12         34.43         1.69 o                         
   4  -5   2        433.86        434.33         5.34 o                         
   5  -5   2          0.34          0.02         0.34 o                         
   6  -5   2        143.08        147.98         3.33 o                         
   7  -5   2         15.01         18.89         1.41 o                         
   8  -5   2         41.45         48.61         1.99 o                         
   9  -5   2          3.60          1.57         0.90 o                         
  10  -5   2          0.00         -0.19         1.09 o                         
  11  -5   2          1.02          4.89         4.84 o                         
  -9  -4   2          1.31         -1.63         1.63 o                         
  -8  -4   2          6.50          5.28         1.58 o                         
  -7  -4   2          1.78          1.41         1.16 o                         
  -6  -4   2        110.04        124.97         3.48 o                         
  -5  -4   2         30.41         30.00         1.79 o                         
  -4  -4   2         88.23         77.87         2.44 o                         
  -3  -4   2        551.44        547.60         7.61 o                         
  -2  -4   2         75.78         63.42         1.54 o                         
  -1  -4   2         35.54         45.22         1.36 o                         
   0  -4   2       1550.73       1597.08        12.36 o                         
   1  -4   2        122.50        138.34         2.76 o                         
   2  -4   2        284.86        272.74         4.19 o                         
   3  -4   2        811.30        869.17         7.69 o                         
   4  -4   2        128.20        143.27         2.37 o                         
   5  -4   2         47.96         53.82         1.63 o                         
   6  -4   2          7.18          6.63         0.77 o                         
   7  -4   2        122.72        116.25         3.25 o                         
   8  -4   2          0.36         -0.12         0.66 o                         
   9  -4   2          0.36          0.55         1.73 o                         
  10  -4   2          0.07         -1.35         1.35 o                         
  11  -4   2          0.16          7.14         5.36 o                         
 -10  -3   2          1.83          9.67         5.49 o                         
  -9  -3   2          1.18         -1.22         1.22 o                         
  -8  -3   2         16.89         18.70         2.13 o                         
  -7  -3   2          0.00          0.11         0.59 o                         
  -6  -3   2        203.63        213.20         4.63 o                         
  -5  -3   2        405.12        416.31         6.27 o                         
  -4  -3   2          0.45         -0.32         0.32 o                         
  -3  -3   2        753.94        797.21         8.63 o                         
  -2  -3   2         65.83         72.12         1.46 o                         
  -1  -3   2        689.41        656.47         6.52 o                         
   0  -3   2       3362.62       3150.35        26.06 o                         
   1  -3   2       3367.09       3227.04        25.42 o                         
   2  -3   2         56.19         54.58         1.08 o                         
   3  -3   2        509.64        530.56         5.20 o                         
   4  -3   2        164.57        174.49         3.11 o                         
   5  -3   2        599.71        593.94         7.37 o                         
   6  -3   2         69.50         69.88         2.33 o                         
   7  -3   2         13.69         14.23         1.40 o                         
   8  -3   2         12.98         14.92         1.48 o                         
   9  -3   2          3.29          0.70         1.10 o                         
  10  -3   2          2.57          4.67         1.94 o                         
  11  -3   2          3.96          3.71         5.62 o                         
 -10  -2   2          0.00          3.18         2.11 o                         
  -9  -2   2          5.98          5.35         3.26 o                         
  -8  -2   2          1.00          1.56         0.93 o                         
  -7  -2   2         50.95         50.93         2.58 o                         
  -6  -2   2          1.61          3.23         0.84 o                         
  -5  -2   2         11.50          7.93         0.91 o                         
  -4  -2   2        676.51        708.77         8.69 o                         
  -3  -2   2        302.62        304.41         4.36 o                         
  -2  -2   2        102.52        100.10         2.45 o                         
  -1  -2   2         84.67         98.02         1.58 o                         
   0  -2   2         59.26         56.86         0.86 o                         
   1  -2   2         38.16         48.39         1.04 o                         
   2  -2   2         87.20         91.40         1.60 o                         
   3  -2   2         60.60         56.90         1.48 o                         
   4  -2   2        150.66        153.61         3.07 o                         
   5  -2   2        134.91        124.28         3.04 o                         
   6  -2   2         24.90         22.37         1.61 o                         
   7  -2   2         85.49         90.59         3.10 o                         
   8  -2   2          0.39          0.04         1.18 o                         
   9  -2   2          5.10          5.61         1.32 o                         
  10  -2   2          1.12          2.16         3.56 o                         
 -11  -1   2          0.02         -0.78         2.42 o                         
 -10  -1   2          2.17         -1.81         3.42 o                         
  -9  -1   2         39.16         47.54         4.34 o                         
  -8  -1   2          1.10         -0.73         0.79 o                         
  -7  -1   2         66.41         78.68         3.46 o                         
  -6  -1   2         23.36         26.32         1.88 o                         
  -5  -1   2         58.99         77.30         2.20 o                         
  -4  -1   2        730.03        836.14         9.47 o                         
  -3  -1   2       1093.30       1086.90        10.31 o                         
  -2  -1   2        650.05        665.88         6.16 o                         
  -1  -1   2        170.13        144.30         1.76 o                         
   1  -1   2          2.64          3.87         0.47 o                         
   2  -1   2        227.50        228.70         4.09 o                         
   3  -1   2          1.78          4.03         0.53 o                         
   4  -1   2        313.11        331.12         5.04 o                         
   5  -1   2        120.79        116.02         3.08 o                         
   6  -1   2         45.57         34.48         2.03 o                         
   7  -1   2          4.45          2.75         0.86 o                         
   8  -1   2          0.00         -0.37         0.80 o                         
   9  -1   2          0.03         -0.96         0.96 o                         
  10  -1   2         23.19         30.46         6.21 o                         
 -11   0   2          4.78         -2.94         2.94 o                         
 -10   0   2          1.81          1.43         1.38 o                         
  -9   0   2          6.76          6.66         1.36 o                         
  -8   0   2         78.54         74.11         4.84 o                         
  -7   0   2          0.53          0.30         0.46 o                         
  -6   0   2        128.25        133.50         3.37 o                         
  -5   0   2         96.46        101.50         2.40 o                         
  -4   0   2        922.41        963.59         8.80 o                         
  -3   0   2         82.43         76.63         1.66 o                         
  -2   0   2       2694.33       2508.44        18.57 o                         
   0   0   2        204.14        183.30         2.28 o                         
   1   0   2        720.79        715.64         6.61 o                         
   2   0   2         99.37        104.37         2.46 o                         
   3   0   2        782.15        845.26         8.80 o                         
   4   0   2        121.06        126.02         3.10 o                         
   5   0   2         16.85         13.20         1.24 o                         
   6   0   2         40.98         35.99         2.14 o                         
   7   0   2          1.09         -0.41         0.74 o                         
   8   0   2         13.21         15.66         2.13 o                         
   9   0   2          0.12         -1.42         1.94 o                         
  10   0   2          3.89          5.80         4.05 o                         
 -11   1   2          6.24          1.62         6.14 o                         
 -10   1   2          6.88          8.07         1.64 o                         
  -9   1   2         69.06         80.23         3.51 o                         
  -8   1   2          0.24         -0.43         0.69 o                         
  -7   1   2         39.94         44.46         2.08 o                         
  -6   1   2         64.56         65.82         2.25 o                         
  -5   1   2         26.56         16.00         1.05 o                         
  -4   1   2         29.59         36.75         1.27 o                         
  -3   1   2         80.43         92.84         1.89 o                         
  -2   1   2       1131.43       1109.53        11.09 o                         
  -1   1   2        199.50        204.43         2.80 o                         
   0   1   2       3031.26       2882.97        35.64 o                         
   2   1   2        957.84        925.04        10.79 o                         
   3   1   2       1680.87       1590.25        30.40 o                         
   4   1   2          1.81          1.66         0.50 o                         
   5   1   2          6.36          6.17         0.97 o                         
   6   1   2          1.30          0.73         1.04 o                         
   7   1   2          0.97          0.24         1.13 o                         
   8   1   2          2.79          1.74         1.60 o                         
   9   1   2          0.24         -1.75         1.75 o                         
 -11   2   2          2.56         -1.56         2.48 o                         
 -10   2   2          0.82         -0.28         0.99 o                         
  -9   2   2         87.03         79.38         3.67 o                         
  -8   2   2         40.14         38.41         1.95 o                         
  -7   2   2         97.90         92.29         2.72 o                         
  -6   2   2        258.28        272.28         4.18 o                         
  -5   2   2        195.50        208.31         3.15 o                         
  -4   2   2        126.83        121.61         2.52 o                         
  -3   2   2        852.06        835.82         9.11 o                         
  -2   2   2         44.88         38.85         1.02 o                         
  -1   2   2          9.77         11.63         0.77 o                         
   0   2   2        764.88        769.02         6.78 o                         
   1   2   2         16.91         21.06         1.06 o                         
   2   2   2         53.44         38.37         1.52 o                         
   3   2   2        462.16        454.19         6.43 o                         
   4   2   2         12.40         12.58         1.16 o                         
   5   2   2          0.58          0.67         0.59 o                         
   6   2   2          3.30          4.59         1.03 o                         
   7   2   2         44.81         48.68         4.64 o                         
   8   2   2          0.17          1.52         1.73 o                         
   9   2   2          5.53         12.03         3.14 o                         
 -12   3   2          1.81         -0.69         3.33 o                         
 -11   3   2          1.77          1.40         2.76 o                         
 -10   3   2          8.12          5.62         1.23 o                         
  -9   3   2          8.85          6.43         0.99 o                         
  -8   3   2        108.38        114.69         2.98 o                         
  -7   3   2         71.41         68.02         2.12 o                         
  -6   3   2         37.02         36.99         1.55 o                         
  -5   3   2        615.91        610.23         6.72 o                         
  -4   3   2         43.18         43.09         1.37 o                         
  -3   3   2        555.94        570.60         7.20 o                         
  -2   3   2         42.88         39.99         1.13 o                         
  -1   3   2       1131.84       1089.19        10.12 o                         
   0   3   2          4.05          4.52         0.68 o                         
   1   3   2        121.78        103.51         2.38 o                         
   2   3   2         89.84         84.43         2.44 o                         
   3   3   2        164.88        165.97         3.76 o                         
   4   3   2         80.54         82.39         3.29 o                         
   5   3   2         85.40         77.01         2.88 o                         
   6   3   2         21.25         21.37         2.42 o                         
   7   3   2          0.25         -0.39         1.64 o                         
   8   3   2          0.73          0.39         1.96 o                         
 -12   4   2          3.63          2.81         2.48 o                         
 -11   4   2          0.09         -1.12         3.25 o                         
 -10   4   2          6.38          6.67         1.25 o                         
  -9   4   2          6.24          6.93         1.21 o                         
  -8   4   2        152.69        166.70         3.98 o                         
  -7   4   2         10.98          8.52         0.99 o                         
  -6   4   2        263.78        270.45         4.38 o                         
  -5   4   2        419.37        427.20         5.99 o                         
  -4   4   2         56.24         50.55         1.69 o                         
  -3   4   2        298.16        285.66         3.63 o                         
  -2   4   2         49.43         42.33         1.25 o                         
  -1   4   2        324.68        308.06         3.94 o                         
   0   4   2        642.02        601.72         6.39 o                         
   1   4   2        872.16        888.42         8.77 o                         
   2   4   2        471.76        465.82         6.67 o                         
   3   4   2        696.84        702.15        11.64 o                         
   4   4   2         63.80         65.11         2.99 o                         
   5   4   2         13.68          7.68         1.44 o                         
   6   4   2         47.81         43.26         3.91 o                         
   7   4   2          0.16         -0.62         1.58 o                         
   8   4   2          0.96         -2.35         2.35 o                         
 -12   5   2          6.31         12.86         2.93 o                         
 -11   5   2          1.85          3.34         2.69 o                         
 -10   5   2          7.27          3.54         1.45 o                         
  -9   5   2         31.70         33.75         2.59 o                         
  -8   5   2         79.75         80.24         3.28 o                         
  -7   5   2         27.78         26.80         1.54 o                         
  -6   5   2         84.75         80.09         2.51 o                         
  -5   5   2         11.42         13.25         1.06 o                         
  -4   5   2        158.20        173.75         3.21 o                         
  -3   5   2        101.06         92.46         2.19 o                         
  -2   5   2        273.99        278.98         4.18 o                         
  -1   5   2        235.22        212.49         3.38 o                         
   0   5   2        275.53        289.41         4.55 o                         
   1   5   2         53.49         62.47         2.23 o                         
   2   5   2        112.81        117.19         3.46 o                         
   3   5   2         97.34         91.65         3.31 o                         
   4   5   2          1.24         -0.86         0.86 o                         
   5   5   2         11.19         12.80         2.28 o                         
   6   5   2          2.28          2.18         1.30 o                         
   7   5   2          0.82          0.20         2.29 o                         
 -12   6   2          0.04          4.05         5.75 o                         
 -11   6   2          0.01          1.21         1.80 o                         
 -10   6   2          8.73          9.74         1.59 o                         
  -9   6   2          0.05         -0.32         0.58 o                         
  -8   6   2         64.78         70.40         2.51 o                         
  -7   6   2         14.05         13.54         1.55 o                         
  -6   6   2         31.65         34.11         1.63 o                         
  -5   6   2        234.67        232.29         4.58 o                         
  -4   6   2         80.58         75.98         2.22 o                         
  -3   6   2         71.92         72.96         1.90 o                         
  -2   6   2        890.83        894.51         9.23 o                         
  -1   6   2         15.72         11.75         1.03 o                         
   0   6   2        136.98        124.61         3.01 o                         
   1   6   2         53.72         52.63         2.47 o                         
   2   6   2         33.70         35.74         2.20 o                         
   3   6   2          5.72          5.52         1.59 o                         
   4   6   2         17.76         12.53         2.18 o                         
   5   6   2          3.07          3.16         1.75 o                         
   6   6   2         16.23         12.03         4.12 o                         
   7   6   2          0.11          1.44         2.22 o                         
 -11   7   2          5.47          6.96         2.00 o                         
 -10   7   2          1.47          1.88         1.18 o                         
  -9   7   2         27.66         30.24         3.31 o                         
  -8   7   2         17.71         19.02         1.93 o                         
  -7   7   2          0.90          0.21         0.96 o                         
  -6   7   2         44.75         40.46         1.73 o                         
  -5   7   2         74.18         69.34         2.17 o                         
  -4   7   2        424.73        413.24         6.19 o                         
  -3   7   2        200.92        197.44         3.49 o                         
  -2   7   2        315.23        308.39         5.27 o                         
  -1   7   2         13.18         11.02         1.02 o                         
   0   7   2          1.86          0.95         0.53 o                         
   1   7   2         56.78         62.37         2.64 o                         
   2   7   2         13.80         12.85         1.66 o                         
   3   7   2          5.34          5.95         1.41 o                         
   4   7   2         21.06         20.06         2.88 o                         
   5   7   2          3.68          3.92         2.08 o                         
   6   7   2         10.45          3.33         3.14 o                         
 -11   8   2         17.64         26.73         5.82 o                         
 -10   8   2          4.38          5.29         1.37 o                         
  -9   8   2         10.80         11.42         1.87 o                         
  -8   8   2          1.44          0.23         1.30 o                         
  -7   8   2         13.44         13.56         1.20 o                         
  -6   8   2          4.90          5.49         0.79 o                         
  -5   8   2          9.39          9.13         1.04 o                         
  -4   8   2          1.46          1.42         0.42 o                         
  -3   8   2        162.75        164.53         3.32 o                         
  -2   8   2         39.06         42.12         1.94 o                         
  -1   8   2        229.38        229.72         4.95 o                         
   0   8   2         26.46         24.56         1.79 o                         
   1   8   2         43.98         46.55         3.01 o                         
   2   8   2          3.56          1.05         1.73 o                         
   3   8   2         28.91         33.91         3.41 o                         
   4   8   2         22.21         22.68        11.18 o                         
   5   8   2          3.05         -2.09         2.35 o                         
 -11   9   2          2.63         -0.85         2.09 o                         
 -10   9   2          0.02         -1.12         1.12 o                         
  -9   9   2          8.66         13.00         1.67 o                         
  -8   9   2         13.47         14.19         1.75 o                         
  -7   9   2         54.62         58.79         2.42 o                         
  -6   9   2         66.35         76.25         2.53 o                         
  -5   9   2         73.28         70.87         2.45 o                         
  -4   9   2         62.85         63.45         2.59 o                         
  -3   9   2          6.36          4.39         0.78 o                         
  -2   9   2         59.42         62.66         2.19 o                         
  -1   9   2          0.22         -0.06         0.60 o                         
   0   9   2         11.44         11.96         1.48 o                         
   1   9   2         11.00          6.68         1.51 o                         
   2   9   2          3.61          2.95         1.63 o                         
   3   9   2          0.80          7.84         2.35 o                         
   4   9   2          1.09         -3.66         3.66 o                         
 -11  10   2          0.12         -1.76         1.76 o                         
 -10  10   2          0.28         -1.69         2.16 o                         
  -9  10   2          6.74          5.07         1.60 o                         
  -8  10   2          5.25          4.91         1.13 o                         
  -7  10   2         21.36         28.42         1.92 o                         
  -6  10   2          3.05          3.68         1.44 o                         
  -5  10   2          9.49          9.94         1.04 o                         
  -4  10   2          4.26          3.70         0.77 o                         
  -3  10   2         78.24         80.90         2.53 o                         
  -2  10   2          0.05         -0.12         0.55 o                         
  -1  10   2         62.85         68.00         3.76 o                         
   0  10   2          1.31          1.77         1.29 o                         
   1  10   2          0.50          0.70         1.30 o                         
   2  10   2          1.08          3.90         2.66 o                         
   3  10   2          0.12         -3.14         4.97 o                         
 -10  11   2          5.53          2.22         1.83 o                         
  -9  11   2          0.12         -2.68         2.68 o                         
  -8  11   2          6.56          9.29         1.38 o                         
  -7  11   2          9.19         11.03         1.21 o                         
  -6  11   2         12.31         11.38         1.42 o                         
  -5  11   2         10.14         12.38         1.95 o                         
  -4  11   2         33.33         35.95         1.97 o                         
  -3  11   2          5.78          5.78         0.98 o                         
  -2  11   2          9.49          8.42         1.27 o                         
  -1  11   2          0.84          0.85         1.06 o                         
   0  11   2         22.49         20.65         3.44 o                         
   1  11   2          1.74          0.37         4.15 o                         
   2  11   2         15.48         14.05         8.43 o                         
  -8  12   2          2.78          1.78         2.04 o                         
  -7  12   2         58.14         65.67         3.45 o                         
  -6  12   2          9.63          9.58         1.29 o                         
  -5  12   2         28.57         27.51         2.19 o                         
  -4  12   2          0.37         -0.08         0.95 o                         
  -3  12   2          2.97          1.94         2.26 o                         
  -2  12   2          4.67          2.33         1.21 o                         
  -1  12   2         12.39         29.02         7.52 o                         
   0  12   2         16.39         22.35         5.95 o                         
   1  12   2          0.85         13.79         5.56 o                         
  -8  13   2          6.40          7.06         4.97 o                         
  -7  13   2         17.94         17.08         3.42 o                         
  -6  13   2          0.17         -1.78         2.31 o                         
  -5  13   2          4.51          4.58         2.17 o                         
  -4  13   2          0.69          0.37         1.49 o                         
  -3  13   2          0.18         -1.15         4.90 o                         
  -2  13   2          0.01         -2.03         2.03 o                         
  -5  14   2         12.44         17.19         4.08 o                         
  -4  14   2          0.05          0.39         2.61 o                         
   1 -15   3          0.05         -2.68         2.68 o                         
   3 -15   3          0.44         -2.94         2.94 o                         
   4 -15   3          0.01         -3.20         3.73 o                         
   5 -15   3          0.44         -1.07         1.67 o                         
   6 -15   3          0.28         -2.48         2.48 o                         
   7 -15   3          8.95         -0.59         3.33 o                         
   0 -14   3          1.13         -2.55         2.55 o                         
   1 -14   3          4.43          3.96         2.26 o                         
   2 -14   3          0.89          9.22         2.48 o                         
   3 -14   3          0.31         -2.03         2.81 o                         
   4 -14   3          1.03          1.79         1.48 o                         
   5 -14   3          9.86         12.18         2.04 o                         
   6 -14   3          0.06          2.12         3.92 o                         
   7 -14   3          3.78         -2.61         2.61 o                         
   8 -14   3          0.14         -2.94         2.94 o                         
  -2 -13   3         58.33         85.35         9.48 o                         
  -1 -13   3          0.28          0.38         2.43 o                         
   0 -13   3         12.40         13.75         3.26 o                         
   1 -13   3          1.40          0.89         1.10 o                         
   2 -13   3          1.52         -0.13         1.26 o                         
   3 -13   3          1.72          2.09         1.00 o                         
   4 -13   3          0.14          1.44         1.39 o                         
   5 -13   3          4.43          3.82         1.23 o                         
   6 -13   3          0.43         -0.64         1.06 o                         
   7 -13   3          7.16          6.26         1.79 o                         
   8 -13   3          1.52         -0.20         3.20 o                         
   9 -13   3          0.56         -2.48         3.14 o                         
  -4 -12   3          5.89          8.50         4.64 o                         
  -3 -12   3          7.89          6.54         5.03 o                         
  -2 -12   3         12.62         10.21         2.49 o                         
  -1 -12   3          7.37          9.93         1.97 o                         
   0 -12   3         35.71         41.06         3.12 o                         
   1 -12   3          4.33          5.43         1.18 o                         
   2 -12   3         12.10         15.70         1.36 o                         
   3 -12   3          7.12          9.52         1.44 o                         
   4 -12   3         23.02         24.40         2.88 o                         
   5 -12   3         62.55         71.52         4.41 o                         
   6 -12   3          0.15          0.01         1.03 o                         
   7 -12   3          4.50          1.04         1.39 o                         
   8 -12   3          2.94          1.65         2.65 o                         
   9 -12   3          4.19          0.20         2.42 o                         
  10 -12   3          6.60         16.47         5.82 o                         
  -5 -11   3          0.35         11.37         5.62 o                         
  -4 -11   3          0.45         -3.14         3.14 o                         
  -3 -11   3          5.36          7.47         1.62 o                         
  -2 -11   3          3.15          1.52         1.30 o                         
  -1 -11   3          3.11          2.65         1.51 o                         
   0 -11   3        136.15        135.73         4.12 o                         
   1 -11   3          2.28          0.96         0.67 o                         
   2 -11   3         11.24          9.30         1.24 o                         
   3 -11   3          1.12          2.20         1.65 o                         
   4 -11   3         21.12         19.79         2.20 o                         
   5 -11   3         19.83         18.82         2.25 o                         
   6 -11   3          0.26         -0.43         1.04 o                         
   7 -11   3          1.89          1.13         1.18 o                         
   8 -11   3          6.51          7.20         2.84 o                         
   9 -11   3          0.31          5.00         2.48 o                         
  10 -11   3          2.61          2.35         3.46 o                         
  -5 -10   3          0.00         -1.11         3.66 o                         
  -4 -10   3          2.31         -0.47         1.52 o                         
  -3 -10   3          0.82          0.02         1.15 o                         
  -2 -10   3         22.46         20.32         2.07 o                         
  -1 -10   3         53.63         48.95         2.47 o                         
   0 -10   3         67.17         65.00         2.50 o                         
   1 -10   3        471.22        471.07         6.22 o                         
   2 -10   3         35.75         40.34         1.81 o                         
   3 -10   3         20.87         17.79         1.91 o                         
   4 -10   3         90.75         91.70         3.65 o                         
   5 -10   3         34.58         29.49         2.44 o                         
   6 -10   3         73.08         66.18         3.44 o                         
   7 -10   3          3.36          2.62         1.40 o                         
   8 -10   3          4.23          3.17         1.95 o                         
   9 -10   3          0.03          1.42         1.54 o                         
  10 -10   3          0.12          3.07         2.55 o                         
  11 -10   3          0.41         -2.61         2.61 o                         
  -6  -9   3         31.00         28.77         5.07 o                         
  -5  -9   3          8.70          7.60         2.58 o                         
  -4  -9   3          0.01         -0.96         0.96 o                         
  -3  -9   3          4.60          5.98         1.13 o                         
  -2  -9   3         14.80         10.77         1.17 o                         
  -1  -9   3         46.31         40.78         1.84 o                         
   0  -9   3        123.44        121.40         3.45 o                         
   1  -9   3        117.41        115.84         2.53 o                         
   2  -9   3         75.62         76.69         2.72 o                         
   3  -9   3         96.71         94.80         3.47 o                         
   4  -9   3        171.58        184.98         5.57 o                         
   5  -9   3          0.89          0.31         0.66 o                         
   6  -9   3         23.56         36.62         3.15 o                         
   7  -9   3          0.72          1.22         0.75 o                         
   8  -9   3          0.89          0.16         0.85 o                         
   9  -9   3          4.86          9.77         1.69 o                         
  10  -9   3          7.47          2.81         4.25 o                         
  11  -9   3          2.15         12.88         5.16 o                         
  -7  -8   3          5.55          0.27         2.83 o                         
  -6  -8   3          5.36          1.69         1.36 o                         
  -5  -8   3         56.38         74.91         2.80 o                         
  -4  -8   3         87.74         85.69         4.37 o                         
  -3  -8   3         74.30         90.04         2.66 o                         
  -2  -8   3         68.72         61.82         2.30 o                         
  -1  -8   3         11.66         11.94         1.07 o                         
   0  -8   3        176.94        173.14         3.63 o                         
   1  -8   3         64.44         63.08         1.89 o                         
   2  -8   3         55.64         51.70         3.13 o                         
   3  -8   3          0.09         -0.61         0.61 o                         
   4  -8   3         49.93         49.14         2.48 o                         
   5  -8   3         18.25         23.44         2.31 o                         
   6  -8   3          0.52          0.55         0.87 o                         
   7  -8   3         39.83         37.74         2.34 o                         
   8  -8   3          4.05          3.15         0.69 o                         
   9  -8   3          2.25          1.11         0.68 o                         
  10  -8   3          0.08         -0.40         1.36 o                         
  11  -8   3          6.11          4.19         2.23 o                         
  -8  -7   3          0.21          5.82         3.14 o                         
  -7  -7   3          5.02          4.37         1.71 o                         
  -6  -7   3         17.32         19.17         2.51 o                         
  -5  -7   3          0.44         -0.01         0.82 o                         
  -4  -7   3          0.18         -0.33         0.62 o                         
  -3  -7   3         40.61         32.26         1.50 o                         
  -2  -7   3         23.31         22.32         1.68 o                         
  -1  -7   3         71.73         71.12         2.22 o                         
   0  -7   3        922.57        904.12        16.47 o                         
   1  -7   3        165.31        171.00         2.66 o                         
   2  -7   3        179.78        179.01         4.25 o                         
   3  -7   3          0.13          0.84         0.51 o                         
   4  -7   3        117.20        115.19         4.11 o                         
   5  -7   3         52.79         49.20         2.80 o                         
   6  -7   3          0.24         -0.01         0.74 o                         
   7  -7   3         55.08         53.58         1.69 o                         
   8  -7   3          0.21         -0.49         0.49 o                         
   9  -7   3          4.17          5.08         1.25 o                         
  10  -7   3          0.47         -0.80         1.43 o                         
  11  -7   3          1.38          1.96         3.20 o                         
  -9  -6   3          0.23         -5.62         5.62 o                         
  -8  -6   3          0.00         -2.32         4.22 o                         
  -7  -6   3          1.58          1.13         1.13 o                         
  -6  -6   3          3.09          1.88         1.11 o                         
  -5  -6   3         11.88         11.04         1.12 o                         
  -4  -6   3          2.42          3.00         0.76 o                         
  -3  -6   3         20.90         27.13         1.61 o                         
  -2  -6   3        143.27        145.09         3.07 o                         
  -1  -6   3        156.60        186.10         3.48 o                         
   0  -6   3        212.44        213.50         3.20 o                         
   1  -6   3        141.49        136.56         2.73 o                         
   2  -6   3         92.74         93.10         3.45 o                         
   3  -6   3        556.87        591.39         8.74 o                         
   4  -6   3          0.03          1.07         0.41 o                         
   5  -6   3        173.51        162.92         2.82 o                         
   6  -6   3         40.91         39.40         1.61 o                         
   7  -6   3         12.10         12.62         1.03 o                         
   8  -6   3          0.35         -0.44         0.44 o                         
   9  -6   3         26.09         25.40         1.87 o                         
  10  -6   3          0.25          1.00         1.42 o                         
  11  -6   3          0.00         -1.31         1.37 o                         
  -9  -5   3          0.22         -1.44         3.99 o                         
  -8  -5   3         12.82         13.39         2.69 o                         
  -7  -5   3          1.09         -0.41         2.81 o                         
  -6  -5   3         61.31         75.80         4.10 o                         
  -5  -5   3          9.23          8.26         1.23 o                         
  -4  -5   3        523.28        528.03         8.68 o                         
  -3  -5   3         11.32          9.75         0.81 o                         
  -2  -5   3        663.09        660.55         7.51 o                         
  -1  -5   3         83.01         82.40         2.03 o                         
   0  -5   3        247.30        249.60         3.49 o                         
   1  -5   3          7.25          7.71         0.85 o                         
   2  -5   3        977.25       1021.66        16.83 o                         
   3  -5   3        515.01        553.23         9.10 o                         
   4  -5   3        355.22        356.04         4.08 o                         
   5  -5   3        233.23        236.16         3.52 o                         
   6  -5   3         29.29         25.15         1.35 o                         
   7  -5   3          0.10         -0.20         0.57 o                         
   8  -5   3          3.19          2.59         0.75 o                         
   9  -5   3          0.01         -0.36         0.99 o                         
  10  -5   3         24.52         35.51         6.09 o                         
  11  -5   3          2.39          1.96         3.73 o                         
 -10  -4   3          0.29         -4.58         4.58 o                         
  -9  -4   3          0.01         -3.20         3.20 o                         
  -8  -4   3          0.35          2.35         1.96 o                         
  -7  -4   3          3.88          1.70         0.83 o                         
  -6  -4   3         63.50         60.21         2.15 o                         
  -5  -4   3        132.12        120.89         2.80 o                         
  -4  -4   3         73.35         76.52         3.08 o                         
  -3  -4   3        183.25        177.07         4.03 o                         
  -2  -4   3        360.20        393.18         6.23 o                         
  -1  -4   3        221.06        199.95         2.87 o                         
   0  -4   3        276.48        269.55         3.21 o                         
   1  -4   3        787.79        787.11         8.01 o                         
   2  -4   3         65.04         60.60         1.43 o                         
   3  -4   3        164.19        142.48         2.25 o                         
   4  -4   3          6.55          8.53         0.78 o                         
   5  -4   3        144.42        134.11         2.99 o                         
   6  -4   3         22.47         19.99         1.42 o                         
   7  -4   3          5.23          5.19         0.82 o                         
   8  -4   3          4.01          3.02         0.93 o                         
   9  -4   3          3.43          2.42         1.04 o                         
  10  -4   3          6.25          9.33         2.68 o                         
  11  -4   3          0.15         16.99         8.37 o                         
 -10  -3   3          0.26          3.59         4.38 o                         
  -9  -3   3          2.11          0.28         1.80 o                         
  -8  -3   3          4.48          2.49         1.34 o                         
  -7  -3   3         14.70         12.68         1.41 o                         
  -6  -3   3         43.25         49.10         2.60 o                         
  -5  -3   3          4.70          5.32         0.69 o                         
  -4  -3   3          1.46          0.40         0.76 o                         
  -3  -3   3         66.76         56.47         2.14 o                         
  -2  -3   3         51.30         58.98         1.63 o                         
  -1  -3   3       1453.88       1417.81        11.36 o                         
   0  -3   3        358.55        367.39         3.37 o                         
   1  -3   3        618.60        609.32         5.39 o                         
   2  -3   3       1348.28       1328.67        14.05 o                         
   3  -3   3        103.17         94.88         2.07 o                         
   4  -3   3         58.30         53.25         1.98 o                         
   5  -3   3         83.52         76.70         2.50 o                         
   6  -3   3         14.80         12.64         1.21 o                         
   7  -3   3         81.41         83.13         3.15 o                         
   8  -3   3          0.11          0.15         0.68 o                         
   9  -3   3          0.49          1.26         1.07 o                         
  10  -3   3          1.63         -0.83         2.60 o                         
 -10  -2   3          0.17          2.44         3.89 o                         
  -9  -2   3         59.88         74.70         4.54 o                         
  -8  -2   3          3.86          6.60         1.11 o                         
  -7  -2   3        106.79        128.14         3.99 o                         
  -6  -2   3         35.42         38.51         2.19 o                         
  -5  -2   3        204.06        215.76         4.02 o                         
  -4  -2   3        129.79        129.69         2.56 o                         
  -3  -2   3        119.18        104.10         2.04 o                         
  -2  -2   3         68.98         73.35         1.61 o                         
  -1  -2   3        725.42        701.85         5.50 o                         
   0  -2   3        859.16        833.01         7.76 o                         
   1  -2   3        378.63        358.75         3.96 o                         
   2  -2   3         12.68         12.90         0.76 o                         
   3  -2   3         29.85         29.78         1.23 o                         
   4  -2   3         14.16         14.26         1.12 o                         
   5  -2   3          0.01          0.77         0.44 o                         
   6  -2   3        389.23        393.72         6.56 o                         
   7  -2   3          9.02          4.65         1.07 o                         
   8  -2   3          1.79          0.05         0.85 o                         
   9  -2   3          8.22         13.80         2.04 o                         
  10  -2   3          3.57          7.85         3.99 o                         
 -11  -1   3          1.26          2.68         2.22 o                         
 -10  -1   3          0.51         -1.70         3.07 o                         
  -9  -1   3         28.51         33.10         2.57 o                         
  -8  -1   3          5.82          6.30         0.99 o                         
  -7  -1   3         15.74         14.21         1.88 o                         
  -6  -1   3         32.57         27.43         1.47 o                         
  -5  -1   3          0.09          0.16         0.28 o                         
  -4  -1   3          0.03          2.04         0.45 o                         
  -3  -1   3         81.45         88.50         1.98 o                         
  -2  -1   3        888.58        930.28         8.41 o                         
   0  -1   3       1566.96       1522.49        11.17 o                         
   1  -1   3        223.88        200.10         2.89 o                         
   2  -1   3        529.51        506.38         6.40 o                         
   3  -1   3        175.25        205.41         3.67 o                         
   4  -1   3         18.44         11.93         1.08 o                         
   5  -1   3         70.98         77.84         2.64 o                         
   6  -1   3         15.45         13.11         1.35 o                         
   7  -1   3          9.70          7.38         1.25 o                         
   8  -1   3          0.98          1.99         1.04 o                         
   9  -1   3          2.54          3.35         2.29 o                         
  10  -1   3          0.69         -0.19         4.18 o                         
 -11   0   3          0.01         -1.24         2.28 o                         
 -10   0   3         26.88         25.11         2.70 o                         
  -9   0   3         28.52         34.52         2.98 o                         
  -8   0   3          0.27          0.44         0.62 o                         
  -7   0   3         42.95         42.03         2.04 o                         
  -6   0   3         96.81         92.39         2.62 o                         
  -5   0   3         12.16         12.89         1.01 o                         
  -4   0   3        615.23        619.15         7.15 o                         
  -3   0   3         67.78         73.28         1.71 o                         
  -2   0   3       4091.19       3831.63        63.18 o                         
  -1   0   3        362.17        353.83         3.75 o                         
   0   0   3       2959.26       2727.74        24.91 o                         
   1   0   3        517.50        517.56         7.52 o                         
   2   0   3        995.14       1007.41        10.38 o                         
   3   0   3          3.99          4.18         0.80 o                         
   4   0   3         30.55         27.62         1.62 o                         
   5   0   3         66.72         68.83         2.62 o                         
   6   0   3        337.11        320.05         6.32 o                         
   7   0   3         53.93         52.87         2.97 o                         
   8   0   3         32.17         31.90         3.52 o                         
   9   0   3         11.57          8.16         4.67 o                         
 -11   1   3          0.00         -0.93         1.95 o                         
 -10   1   3          0.22         -0.96         1.29 o                         
  -9   1   3          4.70          5.74         1.55 o                         
  -8   1   3         23.42         18.60         1.60 o                         
  -7   1   3          5.33          4.11         0.94 o                         
  -6   1   3         15.02         11.85         1.12 o                         
  -5   1   3         18.60         17.78         1.24 o                         
  -4   1   3        223.34        235.63         3.59 o                         
  -3   1   3          0.37          0.86         0.24 o                         
  -2   1   3       2369.81       2228.82        16.04 o                         
  -1   1   3       1096.83       1117.03         9.01 o                         
   0   1   3         54.30         54.33         1.40 o                         
   1   1   3         67.41         68.68         1.87 o                         
   2   1   3        504.25        525.41         6.70 o                         
   3   1   3         16.27         11.17         1.14 o                         
   4   1   3         60.29         63.33         2.19 o                         
   5   1   3        100.46         96.75         3.43 o                         
   6   1   3        104.84         98.60         3.77 o                         
   7   1   3          5.52          7.78         2.24 o                         
   8   1   3          0.81         -1.46         1.46 o                         
   9   1   3         11.24          8.11         3.84 o                         
 -12   2   3          0.02          1.18         6.67 o                         
 -11   2   3          3.93         -1.88         3.05 o                         
 -10   2   3         10.39          7.71         1.49 o                         
  -9   2   3         18.76         18.77         1.81 o                         
  -8   2   3         42.45         35.40         2.07 o                         
  -7   2   3         15.99         15.35         1.34 o                         
  -6   2   3         34.52         37.92         1.58 o                         
  -5   2   3        198.68        195.02         3.65 o                         
  -4   2   3        435.20        391.62         4.78 o                         
  -3   2   3        620.57        595.16         5.92 o                         
  -2   2   3         47.49         38.17         1.28 o                         
  -1   2   3          3.05          3.35         0.41 o                         
   0   2   3          0.64          1.23         0.28 o                         
   1   2   3        207.25        228.71         3.78 o                         
   2   2   3       1154.56       1203.43        12.15 o                         
   3   2   3         23.36         19.39         1.39 o                         
   4   2   3         52.08         57.26         2.65 o                         
   5   2   3          2.56          1.66         0.67 o                         
   6   2   3          1.98          0.61         0.84 o                         
   7   2   3          4.36          2.32         1.93 o                         
   8   2   3          0.11         -1.58         3.33 o                         
   9   2   3          0.11          2.55         2.35 o                         
 -12   3   3          2.70         -3.86         6.93 o                         
 -11   3   3          5.27         12.89         2.48 o                         
 -10   3   3          0.39         -0.93         1.07 o                         
  -9   3   3         50.34         52.93         2.89 o                         
  -8   3   3          7.00          6.62         1.27 o                         
  -7   3   3         11.08         12.23         1.58 o                         
  -6   3   3          0.17          2.89         0.59 o                         
  -5   3   3       1164.66       1198.90        13.08 o                         
  -4   3   3         95.50         90.38         2.54 o                         
  -3   3   3       2389.84       2402.09        18.47 o                         
  -2   3   3         23.05         20.86         0.96 o                         
  -1   3   3        355.06        342.08         4.30 o                         
   0   3   3         49.51         53.93         1.61 o                         
   1   3   3        171.39        180.59         3.32 o                         
   2   3   3         12.02         12.40         1.16 o                         
   3   3   3         30.78         34.23         1.86 o                         
   4   3   3         27.46         27.45         1.96 o                         
   5   3   3         17.76         20.17         1.79 o                         
   6   3   3          0.67          0.93         1.86 o                         
   7   3   3          0.03          1.44         1.67 o                         
   8   3   3          0.42          4.38         2.88 o                         
 -12   4   3          2.40          5.03         6.99 o                         
 -11   4   3          0.48         16.21         6.73 o                         
 -10   4   3          1.11          2.82         1.19 o                         
  -9   4   3          8.03          7.35         1.37 o                         
  -8   4   3          0.12          0.21         0.71 o                         
  -7   4   3         84.25         81.48         4.01 o                         
  -6   4   3         36.15         37.60         1.96 o                         
  -5   4   3        165.77        154.74         3.54 o                         
  -4   4   3        273.69        284.47         4.35 o                         
  -3   4   3        170.72        177.08         3.19 o                         
  -2   4   3         42.11         36.15         1.41 o                         
  -1   4   3          4.70          6.13         0.63 o                         
   0   4   3        314.65        287.82         4.75 o                         
   1   4   3         44.89         38.48         1.57 o                         
   2   4   3        271.95        252.15         4.93 o                         
   3   4   3        654.69        649.94        10.34 o                         
   4   4   3          0.19          0.44         0.91 o                         
   5   4   3        139.05        139.83         5.38 o                         
   6   4   3          1.32         -1.21         1.21 o                         
   7   4   3          0.17          0.07         2.16 o                         
 -12   5   3          0.66          3.59         6.27 o                         
 -11   5   3          2.11          0.30         3.73 o                         
 -10   5   3          0.28         -0.53         1.93 o                         
  -9   5   3          0.39         -0.10         1.93 o                         
  -8   5   3         52.46         53.88         2.65 o                         
  -7   5   3        217.61        222.01         5.26 o                         
  -6   5   3         85.87         92.96         2.64 o                         
  -5   5   3        597.74        590.55         7.30 o                         
  -4   5   3         81.55         87.52         2.15 o                         
  -3   5   3        254.83        252.03         3.78 o                         
  -2   5   3        123.43        117.86         2.54 o                         
  -1   5   3         36.12         35.54         1.43 o                         
   0   5   3          9.53          9.27         0.89 o                         
   1   5   3          1.91          1.76         0.74 o                         
   2   5   3         77.48         78.55         2.79 o                         
   3   5   3         50.94         53.11         2.75 o                         
   4   5   3         56.41         54.53         3.98 o                         
   5   5   3        116.07        125.22         8.90 o                         
   6   5   3         13.46         13.66         4.05 o                         
   7   5   3          5.48          5.95         2.68 o                         
 -12   6   3          5.23         10.78         4.51 o                         
 -11   6   3          0.32         -2.02         3.57 o                         
 -10   6   3          2.97          1.16         1.75 o                         
  -9   6   3          0.01          0.38         1.33 o                         
  -8   6   3          0.01         -0.90         0.90 o                         
  -7   6   3          4.65          4.44         0.84 o                         
  -6   6   3         49.02         44.76         2.06 o                         
  -5   6   3          6.99          7.36         0.90 o                         
  -4   6   3        129.12        138.64         2.86 o                         
  -3   6   3        164.47        163.34         3.51 o                         
  -2   6   3        243.58        244.33         4.73 o                         
  -1   6   3          9.39          6.91         0.77 o                         
   0   6   3         27.67         26.64         1.57 o                         
   1   6   3         18.12         17.44         1.58 o                         
   2   6   3          9.04          7.91         1.19 o                         
   3   6   3          0.98         -0.19         1.15 o                         
   4   6   3          3.75          6.04         3.90 o                         
   5   6   3          2.02         -1.50         2.75 o                         
   6   6   3          0.19         -0.20         2.35 o                         
 -11   7   3          1.03          3.46         3.92 o                         
 -10   7   3          9.84          8.90         2.07 o                         
  -9   7   3          8.57         11.00         2.48 o                         
  -8   7   3          9.96         10.95         1.39 o                         
  -7   7   3         41.95         46.03         2.84 o                         
  -6   7   3         57.23         56.17         2.32 o                         
  -5   7   3         13.30         14.61         1.35 o                         
  -4   7   3        254.79        255.15         4.51 o                         
  -3   7   3          0.08         -0.39         0.39 o                         
  -2   7   3          5.06          4.57         0.70 o                         
  -1   7   3        237.91        227.92         4.54 o                         
   0   7   3         45.73         49.53         2.12 o                         
   1   7   3         49.88         51.61         2.88 o                         
   2   7   3         16.33         15.59         2.72 o                         
   3   7   3          6.91          9.67         2.21 o                         
 -11   8   3          0.45         -0.72         3.24 o                         
 -10   8   3          2.14          0.62         1.87 o                         
  -9   8   3          1.35          0.18         0.96 o                         
  -8   8   3         37.50         42.00         2.91 o                         
  -7   8   3         90.22         96.18         3.19 o                         
  -6   8   3          1.39          1.97         0.70 o                         
  -5   8   3          0.64          0.84         0.40 o                         
  -4   8   3        144.16        137.86         3.43 o                         
  -3   8   3         17.84         15.32         1.25 o                         
  -2   8   3        156.38        155.41         3.73 o                         
  -1   8   3        273.03        273.34         5.32 o                         
   0   8   3         25.80         30.07         2.46 o                         
   1   8   3         66.51         65.41         3.86 o                         
   2   8   3         12.22          6.39         2.37 o                         
   3   8   3          4.63          6.60         3.73 o                         
   4   8   3          0.47          1.83         4.64 o                         
   5   8   3          6.37          9.35         4.12 o                         
 -10   9   3          0.79         -1.27         1.27 o                         
  -9   9   3         17.51         19.49         2.19 o                         
  -8   9   3         12.73         14.03         1.55 o                         
  -7   9   3          2.95          0.79         0.80 o                         
  -6   9   3          9.87          9.86         1.18 o                         
  -5   9   3          7.46          8.48         0.96 o                         
  -4   9   3          0.40          0.24         0.54 o                         
  -3   9   3          2.53          4.84         0.72 o                         
  -2   9   3          1.35          1.72         0.74 o                         
  -1   9   3          0.23         -0.42         0.63 o                         
   0   9   3         27.09         27.78         2.40 o                         
   1   9   3          0.81         -1.26         1.63 o                         
   2   9   3          1.76          1.76         3.73 o                         
   3   9   3          7.49          6.34         4.51 o                         
 -10  10   3          0.12         -0.30         1.60 o                         
  -9  10   3          3.53          3.37         1.37 o                         
  -8  10   3          6.60          8.27         1.40 o                         
  -7  10   3         24.56         24.29         2.03 o                         
  -6  10   3         35.34         41.85         3.15 o                         
  -5  10   3         18.12         19.47         1.73 o                         
  -4  10   3         15.68         13.72         1.39 o                         
  -3  10   3          5.30          4.24         1.12 o                         
  -2  10   3          3.03          0.25         0.88 o                         
  -1  10   3         23.90         23.74         2.34 o                         
   0  10   3          8.64          9.42         1.68 o                         
   1  10   3          5.70          3.21         4.64 o                         
 -10  11   3          0.83         -1.63         1.63 o                         
  -9  11   3          8.33         10.26         2.24 o                         
  -8  11   3         14.20         12.90         1.92 o                         
  -7  11   3          6.09          4.65         1.09 o                         
  -6  11   3         28.99         29.74         2.25 o                         
  -5  11   3          0.98          0.01         0.79 o                         
  -4  11   3         18.66         17.23         1.74 o                         
  -3  11   3         11.76         14.04         1.66 o                         
  -2  11   3          3.24          2.40         1.18 o                         
  -1  11   3          0.11          0.06         1.38 o                         
   0  11   3         27.30         25.62         5.62 o                         
   1  11   3          2.73          3.92         5.10 o                         
  -8  12   3          2.28          1.98         1.72 o                         
  -7  12   3          8.05          8.32         1.85 o                         
  -6  12   3          2.20          0.98         1.62 o                         
  -5  12   3         14.94         15.97         2.35 o                         
  -4  12   3          1.04         -0.28         1.07 o                         
  -3  12   3          4.55          3.39         2.68 o                         
  -2  12   3          0.69         -1.90         1.90 o                         
  -1  12   3          4.53         12.35         3.73 o                         
   0  12   3          2.11          7.78         6.41 o                         
  -8  13   3          0.22         -3.14         3.14 o                         
  -7  13   3          0.09          2.12         4.93 o                         
  -6  13   3          3.15          0.65         2.68 o                         
  -5  13   3          0.00         -1.85         1.85 o                         
  -4  13   3          4.59          4.97         3.07 o                         
  -3  13   3          0.04         -2.42         2.61 o                         
  -2  13   3          0.06         -1.63         2.75 o                         
   2 -15   4          0.00         -2.68         3.92 o                         
   3 -15   4          0.36         -1.76         3.79 o                         
   4 -15   4          0.12         -3.20         3.20 o                         
   5 -15   4          0.28         -1.63         1.63 o                         
   6 -15   4          0.30         -1.58         2.52 o                         
   0 -14   4         56.34         55.03         7.45 o                         
   1 -14   4          7.39          9.56         2.20 o                         
   2 -14   4          0.28          2.88         2.03 o                         
   3 -14   4          4.79          5.51         1.58 o                         
   4 -14   4          1.79          1.51         2.16 o                         
   5 -14   4          0.26         -1.11         1.73 o                         
   6 -14   4          1.87         -0.76         1.83 o                         
   7 -14   4          0.04         -1.80         1.80 o                         
   8 -14   4          1.66          9.08        12.29 o                         
  -3 -13   4          1.53         11.70         6.67 o                         
  -2 -13   4          8.97          7.32         3.79 o                         
  -1 -13   4          7.78          5.93         3.30 o                         
   0 -13   4         16.01         15.79         1.99 o                         
   1 -13   4         13.94         10.51         4.28 o                         
   2 -13   4          1.11          0.08         0.92 o                         
   3 -13   4         26.18         27.27         2.96 o                         
   4 -13   4          6.56          9.05         1.59 o                         
   5 -13   4         58.24         74.28         4.99 o                         
   6 -13   4         20.46         20.74         2.91 o                         
   7 -13   4         10.77          8.24         2.84 o                         
   8 -13   4          0.36          1.59         2.65 o                         
   9 -13   4          3.35          7.45         3.92 o                         
  -4 -12   4          0.73         -2.42         3.79 o                         
  -3 -12   4          1.60         -0.65         3.66 o                         
  -2 -12   4          3.68          4.14         1.64 o                         
  -1 -12   4          0.02         -0.80         1.06 o                         
   0 -12   4         53.24         63.54         3.58 o                         
   1 -12   4          2.10          3.42         0.87 o                         
   2 -12   4         27.47         27.23         2.78 o                         
   3 -12   4          9.88         10.70         1.69 o                         
   4 -12   4          0.02         -0.79         0.79 o                         
   5 -12   4          8.08         11.75         2.17 o                         
   6 -12   4          0.25         -1.04         1.04 o                         
   7 -12   4          0.54          2.91         2.19 o                         
   8 -12   4          0.11         -0.29         2.25 o                         
   9 -12   4          1.30          4.18         3.53 o                         
  10 -12   4          0.00         -1.44         3.20 o                         
  -5 -11   4          0.31          0.00         4.64 o                         
  -4 -11   4          2.10          4.90         3.10 o                         
  -3 -11   4          0.58          1.69         1.72 o                         
  -2 -11   4          3.73          0.29         1.07 o                         
  -1 -11   4        107.32         99.07         4.30 o                         
   0 -11   4         18.41         16.76         1.67 o                         
   1 -11   4        112.01        110.79         5.52 o                         
   2 -11   4          4.50          4.35         0.78 o                         
   3 -11   4          8.41         13.95         1.66 o                         
   4 -11   4         10.66         12.81         1.82 o                         
   5 -11   4          1.32          1.36         1.59 o                         
   6 -11   4          2.39          2.28         2.35 o                         
   7 -11   4          3.24          4.38         2.04 o                         
   8 -11   4          3.23          6.60         2.75 o                         
  10 -11   4          3.47         14.38         5.16 o                         
  -6 -10   4         23.21         21.18         7.91 o                         
  -5 -10   4          0.22          0.49         3.10 o                         
  -4 -10   4         27.03         29.02         3.33 o                         
  -3 -10   4          2.81          2.05         2.17 o                         
  -2 -10   4          0.00         -1.03         1.03 o                         
  -1 -10   4         16.93         16.68         1.51 o                         
   0 -10   4        149.03        148.88         3.98 o                         
   1 -10   4         12.52         12.49         1.28 o                         
   2 -10   4          0.06          0.05         0.76 o                         
   3 -10   4         13.24         15.61         1.64 o                         
   4 -10   4         34.59         31.74         2.45 o                         
   5 -10   4          3.63          1.91         1.25 o                         
   6 -10   4          5.48          7.42         1.54 o                         
   7 -10   4          0.95         -0.08         1.21 o                         
   8 -10   4          0.37         -0.69         1.59 o                         
   9 -10   4          8.24          6.94         4.48 o                         
  10 -10   4          0.63          0.72         2.09 o                         
  -6  -9   4          0.02          1.57         2.05 o                         
  -5  -9   4         17.09         18.99         2.60 o                         
  -4  -9   4          9.26         12.48         2.47 o                         
  -3  -9   4          0.43         -0.15         0.97 o                         
  -2  -9   4          4.12          0.54         0.49 o                         
  -1  -9   4         55.62         57.94         2.20 o                         
   0  -9   4         39.06         42.88         2.21 o                         
   1  -9   4        587.31        590.60         7.66 o                         
   2  -9   4       1355.45       1334.72        24.17 o                         
   3  -9   4         20.30         19.03         1.87 o                         
   4  -9   4        197.61        192.61         5.49 o                         
   5  -9   4          2.84          1.54         1.42 o                         
   6  -9   4          1.02          4.01         1.13 o                         
   7  -9   4          0.57         -0.02         0.82 o                         
   8  -9   4         12.97         13.40         1.61 o                         
   9  -9   4          2.60          5.66         1.92 o                         
  10  -9   4          5.32          9.80         4.25 o                         
  -7  -8   4         10.74          7.30         3.17 o                         
  -6  -8   4          6.38          5.30         3.09 o                         
  -5  -8   4          8.23         13.39         2.32 o                         
  -4  -8   4          7.03          5.69         1.28 o                         
  -3  -8   4         12.31         10.37         1.42 o                         
  -2  -8   4         22.42         19.88         1.32 o                         
  -1  -8   4         54.31         62.33         2.16 o                         
   0  -8   4          3.23          4.57         0.64 o                         
   1  -8   4        188.25        174.66         4.34 o                         
   2  -8   4         92.39         91.66         3.74 o                         
   3  -8   4          0.69          1.01         0.61 o                         
   4  -8   4         67.58         63.18         3.19 o                         
   5  -8   4         30.87         33.44         2.58 o                         
   6  -8   4          2.63          1.89         2.03 o                         
   7  -8   4          1.99          3.20         1.09 o                         
   8  -8   4          3.97          2.29         0.63 o                         
   9  -8   4         33.81         41.91         2.37 o                         
  10  -8   4         10.56         10.37         3.73 o                         
  11  -8   4          0.61         -3.01         3.01 o                         
  -8  -7   4          0.11          3.63         5.13 o                         
  -7  -7   4          0.01          3.90         2.08 o                         
  -6  -7   4          0.12         -0.33         0.68 o                         
  -5  -7   4         26.61         24.32         1.73 o                         
  -4  -7   4         14.44         12.34         1.40 o                         
  -3  -7   4        145.46        156.61         4.65 o                         
  -2  -7   4        118.87        117.96         2.73 o                         
  -1  -7   4          0.05          0.22         0.41 o                         
   0  -7   4          8.68         14.33         0.96 o                         
   1  -7   4        146.95        144.44         2.60 o                         
   2  -7   4          8.30          6.99         0.99 o                         
   3  -7   4         12.82         13.46         1.47 o                         
   4  -7   4          8.16          6.58         1.45 o                         
   5  -7   4         15.80         18.29         1.42 o                         
   6  -7   4         95.08        105.52         2.32 o                         
   7  -7   4          3.09          3.21         0.57 o                         
   8  -7   4         12.68         12.97         1.39 o                         
   9  -7   4          1.05          1.42         0.80 o                         
  10  -7   4          0.17          1.81         1.38 o                         
  11  -7   4          0.83          5.36         2.88 o                         
  -9  -6   4          7.63         14.70         3.61 o                         
  -8  -6   4          1.99          1.93         1.60 o                         
  -7  -6   4          5.75         10.66         1.64 o                         
  -6  -6   4          1.86         -0.61         1.47 o                         
  -5  -6   4         11.98         11.45         1.05 o                         
  -4  -6   4         15.09         15.67         1.39 o                         
  -3  -6   4          0.11         -0.20         0.42 o                         
  -2  -6   4          0.69          0.07         0.80 o                         
  -1  -6   4        160.20        141.24         2.93 o                         
   0  -6   4         54.28         57.24         1.48 o                         
   1  -6   4        158.18        145.06         2.40 o                         
   2  -6   4         28.82         35.91         2.11 o                         
   3  -6   4        226.45        237.16         5.26 o                         
   4  -6   4         65.37         62.91         1.93 o                         
   5  -6   4        472.24        498.08         5.51 o                         
   6  -6   4        303.50        307.68         4.48 o                         
   7  -6   4         10.55          6.26         0.81 o                         
   8  -6   4          6.25          8.13         1.03 o                         
   9  -6   4          1.26          0.25         1.50 o                         
  10  -6   4          4.15          9.04         2.97 o                         
  -9  -5   4          1.14          4.71         3.53 o                         
  -8  -5   4          0.17          1.17         2.54 o                         
  -7  -5   4          4.18          3.92         1.56 o                         
  -6  -5   4         25.09         22.42         2.14 o                         
  -5  -5   4         17.13         17.72         3.11 o                         
  -4  -5   4         22.55         23.24         1.57 o                         
  -3  -5   4         35.55         37.44         2.05 o                         
  -2  -5   4       1850.14       1842.46        19.05 o                         
  -1  -5   4        170.82        178.52         2.96 o                         
   0  -5   4        610.58        583.61         5.37 o                         
   1  -5   4         40.30         32.54         1.32 o                         
   2  -5   4        142.86        142.15         3.03 o                         
   3  -5   4         71.63         75.57         2.48 o                         
   4  -5   4         36.76         38.20         1.30 o                         
   5  -5   4          1.06          0.96         0.41 o                         
   6  -5   4         46.81         47.21         1.94 o                         
   7  -5   4         12.70         11.06         1.12 o                         
   8  -5   4         23.46         26.55         2.05 o                         
   9  -5   4         11.37         14.44         1.69 o                         
  10  -5   4          0.05         -0.18         4.28 o                         
  -9  -4   4          0.12         -2.94         2.94 o                         
  -8  -4   4         20.85         19.64         3.91 o                         
  -7  -4   4          1.82          0.72         1.54 o                         
  -6  -4   4         16.29         14.60         1.51 o                         
  -5  -4   4          5.57          4.39         0.93 o                         
  -4  -4   4          1.35          1.22         0.47 o                         
  -3  -4   4        475.26        502.91         6.67 o                         
  -2  -4   4         97.04        112.47         3.05 o                         
  -1  -4   4       1511.52       1452.51        13.59 o                         
   0  -4   4        574.63        581.26         5.27 o                         
   1  -4   4         36.23         25.63         0.85 o                         
   2  -4   4          3.97          6.19         0.50 o                         
   3  -4   4          2.99          0.95         0.32 o                         
   4  -4   4         24.52         28.02         1.27 o                         
   5  -4   4        793.80        796.76         9.13 o                         
   6  -4   4        206.80        204.85         4.74 o                         
   7  -4   4         63.40         69.39         2.67 o                         
   8  -4   4         15.34         15.90         2.41 o                         
   9  -4   4          1.51         -0.49         1.38 o                         
  10  -4   4          1.11          0.80         2.83 o                         
 -10  -3   4          2.04         -4.25         4.25 o                         
  -9  -3   4          0.36          0.92         1.81 o                         
  -8  -3   4         16.94         19.96         2.64 o                         
  -7  -3   4         18.65         17.60         1.84 o                         
  -6  -3   4         81.55         89.07         3.37 o                         
  -5  -3   4         18.90         20.26         2.20 o                         
  -4  -3   4         48.13         47.59         1.94 o                         
  -3  -3   4         30.43         16.87         1.20 o                         
  -2  -3   4        103.68         91.96         1.75 o                         
  -1  -3   4         38.76         42.20         1.02 o                         
   0  -3   4        101.09        101.13         1.99 o                         
   1  -3   4        879.56        902.75         8.21 o                         
   2  -3   4         24.76         21.38         0.98 o                         
   3  -3   4         11.09         10.25         0.84 o                         
   4  -3   4          6.19          4.00         0.64 o                         
   5  -3   4        135.78        133.76         3.56 o                         
   6  -3   4         62.82         59.98         2.36 o                         
   7  -3   4          0.36         -0.10         0.63 o                         
   8  -3   4          2.03          2.96         1.10 o                         
   9  -3   4          0.72         -0.72         1.35 o                         
  10  -3   4          0.26         -3.50         3.50 o                         
 -10  -2   4          6.53          8.90         3.66 o                         
  -9  -2   4          1.74          3.29         1.57 o                         
  -8  -2   4          6.33          5.01         1.49 o                         
  -7  -2   4          4.63          6.15         1.25 o                         
  -6  -2   4          1.64          1.26         0.67 o                         
  -5  -2   4        247.80        252.19         4.68 o                         
  -4  -2   4        164.28        167.01         2.79 o                         
  -3  -2   4        275.65        250.13         3.26 o                         
  -2  -2   4         28.30         22.31         1.00 o                         
  -1  -2   4        552.33        531.91         4.84 o                         
   0  -2   4        669.64        648.95         6.17 o                         
   1  -2   4       1344.52       1307.96        13.50 o                         
   2  -2   4       1748.68       1783.10        15.00 o                         
   3  -2   4          3.56          3.47         0.54 o                         
   4  -2   4         76.44         82.65         2.50 o                         
   5  -2   4          0.89          0.97         0.53 o                         
   6  -2   4          4.07          2.55         0.73 o                         
   7  -2   4         69.42         67.43         3.45 o                         
   8  -2   4          7.03          6.26         1.51 o                         
   9  -2   4          2.05          2.33         1.52 o                         
  10  -2   4          0.57          1.67         3.38 o                         
 -10  -1   4         13.58          9.86         2.76 o                         
  -9  -1   4         20.75         20.16         2.81 o                         
  -8  -1   4         17.68         18.53         2.04 o                         
  -7  -1   4          0.01          0.26         0.71 o                         
  -6  -1   4        251.65        254.61         4.85 o                         
  -5  -1   4         83.82         69.30         2.24 o                         
  -4  -1   4        634.74        592.97         6.98 o                         
  -3  -1   4          0.02          0.01         0.23 o                         
  -2  -1   4        661.66        672.17         5.94 o                         
  -1  -1   4         57.64         71.78         1.57 o                         
   0  -1   4       1273.78       1154.80         9.95 o                         
   1  -1   4         39.34         41.89         1.61 o                         
   2  -1   4         87.00         64.41         1.91 o                         
   3  -1   4         41.71         42.14         1.73 o                         
   4  -1   4         30.25         29.17         1.69 o                         
   5  -1   4         64.48         63.88         2.51 o                         
   6  -1   4        138.34        138.59         4.06 o                         
   7  -1   4         80.27         77.75         3.46 o                         
   8  -1   4         23.99         26.92         2.67 o                         
   9  -1   4         10.52          9.23         6.01 o                         
 -11   0   4          0.15          4.27         8.24 o                         
 -10   0   4          0.16         -1.36         1.36 o                         
  -9   0   4          0.00         -0.67         0.99 o                         
  -8   0   4         16.25         16.67         2.03 o                         
  -7   0   4          0.04          0.39         0.87 o                         
  -6   0   4        128.38        121.81         3.60 o                         
  -5   0   4         46.09         63.01         2.34 o                         
  -4   0   4         34.18         30.03         1.27 o                         
  -3   0   4       1284.35       1373.76        16.49 o                         
  -2   0   4        516.24        534.29         6.38 o                         
  -1   0   4        208.04        200.79         2.97 o                         
   0   0   4        242.37        248.48         3.40 o                         
   1   0   4       1077.35       1106.54        11.46 o                         
   2   0   4        333.86        353.79         6.33 o                         
   3   0   4        147.98        167.02         3.79 o                         
   4   0   4         62.22         68.28         2.31 o                         
   5   0   4          0.23          0.62         0.56 o                         
   6   0   4          0.02         -0.77         0.81 o                         
   7   0   4          2.13         -0.56         1.57 o                         
   8   0   4          0.13         -1.61         1.61 o                         
   9   0   4          0.54          1.05         4.90 o                         
 -11   1   4          0.01         -3.16         3.16 o                         
 -10   1   4          8.52         10.04         3.52 o                         
  -9   1   4          5.65          3.38         1.32 o                         
  -8   1   4          1.44          1.07         0.66 o                         
  -7   1   4         42.85         46.52         2.24 o                         
  -6   1   4         15.67         15.78         1.43 o                         
  -5   1   4         20.02         18.59         1.19 o                         
  -4   1   4        433.30        453.40         5.94 o                         
  -3   1   4          5.24          6.82         0.66 o                         
  -2   1   4        562.70        585.27         6.93 o                         
  -1   1   4        456.92        433.91         4.99 o                         
   0   1   4        216.29        236.50         3.51 o                         
   1   1   4        154.05        148.34         3.32 o                         
   2   1   4         23.32         28.21         1.68 o                         
   3   1   4        153.34        168.18         3.85 o                         
   4   1   4          5.48          9.07         1.19 o                         
   5   1   4          0.42         -0.33         0.93 o                         
   6   1   4         26.30         29.97         2.62 o                         
   7   1   4          0.09          0.16         1.60 o                         
   8   1   4          0.00         -1.96         1.96 o                         
   9   1   4          7.05         12.09         4.71 o                         
 -12   2   4          3.22          0.52         6.34 o                         
 -11   2   4          0.23         -1.58         5.26 o                         
 -10   2   4         18.44         15.32         2.22 o                         
  -9   2   4          2.70          2.56         0.98 o                         
  -8   2   4         76.98         79.19         3.09 o                         
  -7   2   4          4.41          3.75         0.65 o                         
  -6   2   4         68.21         70.31         2.36 o                         
  -5   2   4        265.43        268.23         4.93 o                         
  -4   2   4        671.17        644.85         9.56 o                         
  -3   2   4         46.96         39.70         1.36 o                         
  -2   2   4         24.60         24.87         1.06 o                         
  -1   2   4         14.45         10.06         0.85 o                         
   0   2   4         68.85         84.68         2.10 o                         
   1   2   4         74.82         87.20         2.30 o                         
   2   2   4         25.00         15.71         1.38 o                         
   3   2   4          7.23          5.66         0.80 o                         
   4   2   4         98.56         97.69         3.42 o                         
   5   2   4          1.70          3.13         0.79 o                         
   6   2   4          5.76          6.94         1.63 o                         
   7   2   4          0.94          0.31         3.01 o                         
 -12   3   4          0.06         -5.16         5.16 o                         
 -11   3   4          2.04         -2.05         3.82 o                         
 -10   3   4          1.44          0.76         1.57 o                         
  -9   3   4         23.03         24.60         2.79 o                         
  -8   3   4         50.35         49.79         2.83 o                         
  -7   3   4        174.00        168.80         4.60 o                         
  -6   3   4         32.89         28.56         1.98 o                         
  -5   3   4        309.80        309.82         5.58 o                         
  -4   3   4          6.69          4.23         0.49 o                         
  -3   3   4          0.23          0.32         0.27 o                         
  -2   3   4        152.58        140.21         2.97 o                         
  -1   3   4         54.63         50.41         1.75 o                         
   0   3   4         26.21         29.16         1.34 o                         
   1   3   4        144.02        150.00         3.50 o                         
   2   3   4        159.24        174.32         4.06 o                         
   3   3   4        609.43        609.48         9.04 o                         
   4   3   4         41.02         39.15         2.34 o                         
   5   3   4         74.75         75.28         4.28 o                         
   6   3   4          0.00          0.78         1.26 o                         
   7   3   4          0.05         -0.59         2.26 o                         
   8   3   4          3.12          7.12         3.33 o                         
 -12   4   4          0.00         -2.68         5.36 o                         
 -11   4   4          4.73          6.18         2.97 o                         
 -10   4   4          1.51          1.97         1.42 o                         
  -9   4   4         12.34          7.02         1.44 o                         
  -8   4   4          1.94          1.71         0.79 o                         
  -7   4   4        303.15        300.22         6.25 o                         
  -6   4   4        135.08        137.07         4.28 o                         
  -5   4   4          6.68          4.72         1.03 o                         
  -4   4   4        129.54        124.05         2.47 o                         
  -3   4   4         96.81         95.90         2.53 o                         
  -2   4   4        867.15        896.64         9.32 o                         
  -1   4   4        191.16        204.39         3.66 o                         
   0   4   4        222.93        242.01         4.25 o                         
   1   4   4        127.72        123.22         3.34 o                         
   2   4   4         38.79         39.76         2.89 o                         
   3   4   4          5.96          5.72         0.99 o                         
   4   4   4          3.15          6.13         1.42 o                         
   5   4   4         20.01         21.36         4.34 o                         
   6   4   4          0.26          1.61         3.07 o                         
   7   4   4          0.24          4.31         3.07 o                         
 -12   5   4          0.32          1.37         5.29 o                         
 -11   5   4         11.04          9.86         7.68 o                         
 -10   5   4          0.40          1.19         1.22 o                         
  -9   5   4         31.37         30.40         3.05 o                         
  -8   5   4          4.92          4.87         1.47 o                         
  -7   5   4          4.99          5.76         1.14 o                         
  -6   5   4          0.42          0.84         0.45 o                         
  -5   5   4         97.75         86.56         2.52 o                         
  -4   5   4         54.24         56.65         1.65 o                         
  -3   5   4          7.76          7.12         0.75 o                         
  -2   5   4        181.40        185.56         3.58 o                         
  -1   5   4         74.20         70.97         2.27 o                         
   0   5   4          2.98          1.63         0.52 o                         
   1   5   4         67.76         62.43         2.50 o                         
   2   5   4         25.93         27.86         1.96 o                         
   3   5   4         12.34         13.01         2.24 o                         
   4   5   4         37.61         29.47         9.70 o                         
   5   5   4          4.44         14.03         3.88 o                         
   6   5   4         16.07         11.70         4.25 o                         
 -12   6   4          1.71          5.69         4.97 o                         
 -11   6   4          6.63          1.37         4.97 o                         
 -10   6   4         25.03         22.67         2.78 o                         
  -9   6   4          5.11          3.99         2.12 o                         
  -8   6   4        137.13        141.63         5.19 o                         
  -7   6   4         23.01         25.74         1.99 o                         
  -6   6   4        442.24        438.85         6.82 o                         
  -5   6   4         12.18         11.73         1.24 o                         
  -4   6   4        127.20        127.38         2.93 o                         
  -3   6   4         12.75         14.10         1.12 o                         
  -2   6   4         70.60         71.86         2.28 o                         
  -1   6   4         16.56         15.19         1.23 o                         
   0   6   4        133.06        128.20         3.31 o                         
   1   6   4          0.01          0.23         0.65 o                         
   2   6   4         10.58         10.19         1.59 o                         
   3   6   4          5.60          5.41         1.57 o                         
   4   6   4          0.12         -1.35         3.30 o                         
   6   6   4         13.33         14.44         4.25 o                         
 -11   7   4          0.91          1.44         3.14 o                         
 -10   7   4          2.31          0.24         2.15 o                         
  -9   7   4          2.48          3.31         1.26 o                         
  -8   7   4         25.59         24.82         2.45 o                         
  -7   7   4          0.01          0.01         0.49 o                         
  -6   7   4        142.14        147.96         3.67 o                         
  -5   7   4        141.77        139.28         3.21 o                         
  -4   7   4         90.13        102.44         2.88 o                         
  -3   7   4          0.58         -0.23         0.47 o                         
  -2   7   4        115.61        126.79         3.49 o                         
  -1   7   4        262.01        265.96         5.39 o                         
   0   7   4        115.18        117.61         3.84 o                         
   1   7   4         74.32         77.31         4.16 o                         
   2   7   4         21.26         19.07         2.78 o                         
   3   7   4          0.03         -1.66         1.66 o                         
   4   7   4          0.20         -2.55         2.55 o                         
 -11   8   4          0.01         -2.68         4.25 o                         
 -10   8   4          1.53         -1.06         1.81 o                         
  -9   8   4          0.10          1.06         1.14 o                         
  -8   8   4         19.57         21.91         2.27 o                         
  -7   8   4          9.98          6.19         1.12 o                         
  -6   8   4         46.77         48.29         2.17 o                         
  -5   8   4         31.12         30.43         1.75 o                         
  -4   8   4          2.51          3.08         0.65 o                         
  -3   8   4        179.00        189.74         4.61 o                         
  -2   8   4          0.43         -0.10         0.62 o                         
  -1   8   4         37.48         33.91         2.28 o                         
   0   8   4          5.32          3.04         1.48 o                         
   1   8   4          0.34         -0.31         1.13 o                         
   2   8   4          0.46         -2.52         2.52 o                         
   3   8   4          1.98         -0.65         3.66 o                         
 -10   9   4         17.37         21.30         3.01 o                         
  -9   9   4          3.64         -0.22         1.15 o                         
  -8   9   4         13.59         15.27         1.64 o                         
  -7   9   4         62.81         61.00         3.31 o                         
  -6   9   4         52.92         60.00         2.84 o                         
  -5   9   4          0.36          0.56         0.62 o                         
  -4   9   4          0.38          0.42         0.68 o                         
  -3   9   4          0.83         -0.18         0.64 o                         
  -2   9   4          8.55          5.82         1.13 o                         
  -1   9   4          2.55          1.65         1.03 o                         
   0   9   4          0.03          0.68         2.69 o                         
   1   9   4          0.99          3.27         2.61 o                         
   2   9   4          4.11          0.72         3.99 o                         
 -10  10   4          4.69          3.85         2.32 o                         
  -9  10   4          6.68          3.36         3.33 o                         
  -8  10   4          2.91          2.52         1.08 o                         
  -7  10   4         25.94         30.98         2.61 o                         
  -6  10   4          0.03         -0.80         0.80 o                         
  -5  10   4         22.99         24.06         2.07 o                         
  -4  10   4          2.03          1.38         0.88 o                         
  -3  10   4         20.87         21.80         2.10 o                         
  -2  10   4          0.92         -0.32         0.98 o                         
  -1  10   4          3.32          5.22         1.48 o                         
   0  10   4          7.29          2.41         2.63 o                         
   1  10   4         17.37         11.57         5.69 o                         
   2  10   4          0.13          3.20         5.95 o                         
  -9  11   4          0.37         -1.76         1.76 o                         
  -8  11   4          0.84          1.10         1.46 o                         
  -7  11   4          0.50         -1.28         1.28 o                         
  -6  11   4         18.76         24.36         3.06 o                         
  -5  11   4          1.27         -0.42         1.55 o                         
  -4  11   4         26.41         23.25         2.45 o                         
  -3  11   4          1.15          1.25         1.20 o                         
  -2  11   4         65.11         64.07         6.34 o                         
  -1  11   4          9.16          4.89         2.52 o                         
   0  11   4         24.68         19.54         6.93 o                         
  -9  12   4          8.58          6.78         2.58 o                         
  -8  12   4          4.75          1.63         2.22 o                         
  -7  12   4         11.02         14.28         2.86 o                         
  -6  12   4          1.87          2.63         1.60 o                         
  -5  12   4          2.82          2.89         2.69 o                         
  -4  12   4          1.05          1.59         6.37 o                         
  -3  12   4          5.79          6.67         2.58 o                         
  -2  12   4         17.66         15.77         3.31 o                         
  -1  12   4         12.47         10.98         6.41 o                         
   4 -16   5          0.53          1.18         5.10 o                         
   0 -15   5          0.06         -2.81         2.81 o                         
   2 -15   5          3.53         -1.37         4.44 o                         
   3 -15   5          0.46         -2.16         3.86 o                         
   4 -15   5          4.43         -1.70         3.40 o                         
   5 -15   5          7.82          6.56         2.40 o                         
   6 -15   5          0.33          1.25         2.94 o                         
   7 -15   5          0.00         -2.64         2.64 o                         
  -1 -14   5          1.04         -0.59         3.20 o                         
   0 -14   5          1.20         -2.14         2.14 o                         
   1 -14   5         12.34         14.51         3.33 o                         
   3 -14   5          2.31         -0.72         3.01 o                         
   5 -14   5          7.75          5.19         2.18 o                         
   6 -14   5          0.30         -1.44         1.44 o                         
   7 -14   5          1.56         -0.06         3.82 o                         
   8 -14   5          8.24          5.21         3.35 o                         
  -3 -13   5         12.30          8.30         5.62 o                         
  -2 -13   5          9.27         -0.13         4.18 o                         
  -1 -13   5          0.64          0.88         2.12 o                         
   0 -13   5         75.35         71.56         3.75 o                         
   1 -13   5        112.99        116.77         4.56 o                         
   2 -13   5          0.00          1.11         2.68 o                         
   3 -13   5          4.03          5.17         1.37 o                         
   4 -13   5          2.36          2.37         1.07 o                         
   5 -13   5          3.17          4.23         1.25 o                         
   6 -13   5          7.83         19.08         3.69 o                         
   7 -13   5          6.99          5.80         2.15 o                         
   8 -13   5          2.06         -0.03         5.46 o                         
   9 -13   5          5.97          8.17         4.44 o                         
  -4 -12   5         15.43         22.88         6.27 o                         
  -3 -12   5          6.05          4.64         3.86 o                         
  -2 -12   5          0.21          3.10         3.67 o                         
  -1 -12   5         42.70         43.78         3.39 o                         
   0 -12   5          5.62          4.90         1.03 o                         
   1 -12   5         65.97         64.36         4.16 o                         
   2 -12   5         17.52         18.68         3.55 o                         
   3 -12   5          0.63         -0.76         0.92 o                         
   4 -12   5          8.28         10.12         2.30 o                         
   5 -12   5          0.01          0.98         2.16 o                         
   6 -12   5          1.78          1.15         1.42 o                         
   7 -12   5          0.25         -0.70         3.80 o                         
   8 -12   5         12.95         19.74         3.66 o                         
   9 -12   5          1.25         -2.61         2.61 o                         
  -5 -11   5          8.17         13.40         6.08 o                         
  -4 -11   5          1.42         -1.32         3.57 o                         
  -3 -11   5         23.91         18.61         2.68 o                         
  -2 -11   5         12.27         11.57         1.31 o                         
  -1 -11   5         17.63         17.04         2.07 o                         
   0 -11   5          1.42          2.09         0.77 o                         
   1 -11   5        114.88        119.02         5.08 o                         
   2 -11   5          6.14          4.94         1.04 o                         
   3 -11   5         26.94         26.98         2.81 o                         
   4 -11   5          1.21          0.56         0.81 o                         
   5 -11   5         16.84         13.89         2.37 o                         
   6 -11   5         20.66         21.57         3.07 o                         
   7 -11   5          0.24         -1.05         1.74 o                         
   8 -11   5          0.02         -1.75         2.07 o                         
   9 -11   5          0.57         -1.57         1.57 o                         
  10 -11   5          0.36         -1.11         2.29 o                         
  -6 -10   5          3.00         -3.59         3.59 o                         
  -5 -10   5          8.16          7.59         2.46 o                         
  -4 -10   5          1.61          1.97         1.35 o                         
  -3 -10   5         24.99         18.91         2.51 o                         
  -2 -10   5          1.29          3.49         1.03 o                         
  -1 -10   5          0.22         -0.48         0.48 o                         
   0 -10   5         65.53         67.44         2.51 o                         
   1 -10   5        186.66        185.45         5.06 o                         
   2 -10   5        244.14        252.11         7.18 o                         
   3 -10   5         37.95         30.47         2.28 o                         
   4 -10   5         79.40         81.79         3.96 o                         
   5 -10   5         44.29         44.70         3.28 o                         
   6 -10   5         11.69         11.57         2.16 o                         
   7 -10   5          0.12         -0.03         1.06 o                         
   8 -10   5          1.47          4.68         1.69 o                         
   9 -10   5          3.24          5.16         2.35 o                         
  10 -10   5          2.26         -0.33         2.81 o                         
  -7  -9   5         18.09         19.80         4.61 o                         
  -6  -9   5          4.55          2.32         2.18 o                         
  -5  -9   5          0.00         -1.07         1.07 o                         
  -4  -9   5         12.03         12.25         1.80 o                         
  -3  -9   5         13.92         15.27         1.95 o                         
  -2  -9   5          0.00          0.66         0.62 o                         
  -1  -9   5          0.01         -0.12         0.74 o                         
   0  -9   5         10.32         12.64         1.21 o                         
   1  -9   5         40.72         38.54         2.11 o                         
   2  -9   5        120.31        121.94         3.95 o                         
   3  -9   5         67.21         72.40         3.14 o                         
   4  -9   5         37.14         36.64         3.32 o                         
   5  -9   5          5.80          3.59         1.52 o                         
   6  -9   5          3.71          2.41         1.48 o                         
   7  -9   5         43.75         47.47         4.57 o                         
   8  -9   5          0.26         -0.71         0.71 o                         
   9  -9   5         13.59         11.52         2.68 o                         
  10  -9   5          1.47         -1.63         1.63 o                         
  -8  -8   5          4.32         -1.83         2.94 o                         
  -7  -8   5          0.13          3.61         2.29 o                         
  -6  -8   5          1.29          2.03         1.55 o                         
  -5  -8   5          3.72          3.24         1.51 o                         
  -4  -8   5         12.08         10.14         1.74 o                         
  -3  -8   5         28.02         26.22         2.34 o                         
  -2  -8   5          3.37          1.85         0.72 o                         
  -1  -8   5          1.53          0.28         0.39 o                         
   0  -8   5         49.01         46.58         1.54 o                         
   1  -8   5         19.67         16.23         1.10 o                         
   2  -8   5          0.23          0.38         0.60 o                         
   3  -8   5        104.13         99.74         3.98 o                         
   4  -8   5        126.65        120.48         4.65 o                         
   5  -8   5        252.77        246.58         8.57 o                         
   6  -8   5          1.96          3.12         0.69 o                         
   7  -8   5         29.50         30.56         2.45 o                         
   8  -8   5          0.56          0.40         0.69 o                         
   9  -8   5          0.18         -0.95         0.99 o                         
  10  -8   5          0.30          0.13         1.29 o                         
  -8  -7   5          3.13          0.85         2.94 o                         
  -7  -7   5          8.55          9.22         1.56 o                         
  -6  -7   5          3.77          4.16         1.31 o                         
  -5  -7   5          0.22          0.11         0.96 o                         
  -4  -7   5        165.31        168.51         5.14 o                         
  -3  -7   5          3.86          1.73         0.96 o                         
  -2  -7   5         63.75         62.23         2.65 o                         
  -1  -7   5         68.13         58.21         1.71 o                         
   0  -7   5          3.95          2.54         0.59 o                         
   1  -7   5        117.43        122.07         2.54 o                         
   2  -7   5         23.52         17.74         1.63 o                         
   3  -7   5        148.58        161.52         5.10 o                         
   4  -7   5         27.78         24.99         2.12 o                         
   5  -7   5          1.71          1.28         0.53 o                         
   6  -7   5         37.46         40.45         1.82 o                         
   7  -7   5          2.14          1.78         0.67 o                         
   8  -7   5          1.57          1.07         0.76 o                         
   9  -7   5          2.41          2.75         1.05 o                         
  10  -7   5          0.39          1.78         1.54 o                         
  -9  -6   5          0.01          3.99         2.05 o                         
  -8  -6   5          0.28         -0.68         1.29 o                         
  -7  -6   5          8.01          8.56         1.90 o                         
  -6  -6   5         12.16         12.49         2.01 o                         
  -5  -6   5         24.06         30.54         2.03 o                         
  -4  -6   5          8.85         10.42         1.45 o                         
  -3  -6   5          3.02          0.82         0.81 o                         
  -2  -6   5        628.55        652.72         9.38 o                         
  -1  -6   5         91.97         93.07         2.23 o                         
   0  -6   5        110.06        127.78         2.42 o                         
   1  -6   5        815.22        817.33         7.56 o                         
   2  -6   5        146.40        149.28         3.86 o                         
   3  -6   5        270.10        263.62         4.84 o                         
   4  -6   5         44.23         39.88         1.56 o                         
   5  -6   5         17.99         17.05         1.12 o                         
   6  -6   5        144.94        147.92         3.48 o                         
   7  -6   5         60.91         58.19         2.15 o                         
   8  -6   5         23.04         22.53         1.93 o                         
   9  -6   5          0.23          1.15         1.03 o                         
  10  -6   5          0.00         -0.40         6.86 o                         
  -9  -5   5          5.66          3.72         1.98 o                         
  -8  -5   5          0.85         -1.12         1.12 o                         
  -7  -5   5          4.03          4.07         1.44 o                         
  -6  -5   5         23.60         26.14         1.91 o                         
  -5  -5   5          1.53          1.91         0.68 o                         
  -4  -5   5         47.02         52.50         2.05 o                         
  -3  -5   5          1.38          2.39         0.68 o                         
  -2  -5   5         10.70         12.13         0.96 o                         
  -1  -5   5         18.95         24.02         1.04 o                         
   0  -5   5         47.48         66.53         1.47 o                         
   1  -5   5        551.93        618.20         6.06 o                         
   2  -5   5        441.78        501.11         5.20 o                         
   3  -5   5         48.32         46.62         1.44 o                         
   4  -5   5         28.38         24.91         1.21 o                         
   5  -5   5         52.30         52.56         1.95 o                         
   6  -5   5        574.28        592.77         8.15 o                         
   7  -5   5          1.47          0.32         0.59 o                         
   8  -5   5         15.26         18.71         1.72 o                         
   9  -5   5          0.01         -1.00         1.00 o                         
  10  -5   5          1.78          3.06         2.60 o                         
 -10  -4   5          0.70         -2.81         4.38 o                         
  -9  -4   5          9.97         11.74         1.92 o                         
  -8  -4   5          0.18         -0.64         1.07 o                         
  -7  -4   5         82.21         79.59         3.19 o                         
  -6  -4   5         66.71         67.72         2.78 o                         
  -5  -4   5         15.81         17.96         1.55 o                         
  -4  -4   5        105.85        115.38         3.09 o                         
  -3  -4   5         13.97          9.51         0.77 o                         
  -2  -4   5          3.87          9.85         0.59 o                         
  -1  -4   5        531.86        496.64         4.91 o                         
   0  -4   5          1.12          1.13         0.27 o                         
   1  -4   5         75.84         73.91         1.58 o                         
   2  -4   5        197.20        221.97         3.45 o                         
   3  -4   5        118.71        129.51         3.00 o                         
   4  -4   5          7.19          5.52         0.82 o                         
   5  -4   5          2.15          1.93         0.56 o                         
   6  -4   5          4.79          4.71         0.78 o                         
   7  -4   5         19.02         17.78         1.99 o                         
   8  -4   5          1.23          0.33         0.91 o                         
   9  -4   5          1.21          1.79         1.35 o                         
  10  -4   5          3.27          0.35         2.07 o                         
 -10  -3   5          2.02          9.28         4.51 o                         
  -9  -3   5          0.00         -0.95         0.95 o                         
  -8  -3   5         14.92         13.60         1.74 o                         
  -7  -3   5          1.49          0.69         0.76 o                         
  -6  -3   5          9.88          7.54         1.17 o                         
  -5  -3   5         17.14         17.51         2.02 o                         
  -4  -3   5         75.89         79.81         2.13 o                         
  -3  -3   5          0.24          0.18         0.25 o                         
  -2  -3   5        349.67        355.47         3.98 o                         
  -1  -3   5         16.17         25.98         0.94 o                         
   0  -3   5        245.60        267.24         3.67 o                         
   1  -3   5          6.23          3.48         0.46 o                         
   2  -3   5        446.44        458.44         5.75 o                         
   3  -3   5        174.20        185.31         3.58 o                         
   4  -3   5          5.02          3.48         0.73 o                         
   5  -3   5         68.10         63.84         2.60 o                         
   6  -3   5         18.23         15.50         1.50 o                         
   7  -3   5          6.52          4.29         1.05 o                         
   8  -3   5          0.27         -0.86         0.91 o                         
   9  -3   5          0.10         -0.29         2.05 o                         
  10  -3   5          0.55          1.70         2.48 o                         
 -11  -2   5          2.15         -3.07         5.56 o                         
 -10  -2   5         12.58         12.93         3.74 o                         
  -9  -2   5          2.46          3.79         1.29 o                         
  -8  -2   5          0.38         -0.04         1.08 o                         
  -7  -2   5         33.75         36.70         2.52 o                         
  -6  -2   5         25.45         23.48         1.61 o                         
  -5  -2   5        130.62        133.71         3.06 o                         
  -4  -2   5         68.95         78.53         2.13 o                         
  -3  -2   5         16.49         14.18         0.85 o                         
  -2  -2   5        717.73        743.77         7.48 o                         
  -1  -2   5         36.14         39.51         1.24 o                         
   0  -2   5        634.71        616.25         6.68 o                         
   1  -2   5        202.71        265.96         4.01 o                         
   2  -2   5         14.55          8.57         0.93 o                         
   3  -2   5         63.35         55.52         2.10 o                         
   4  -2   5          9.26          9.20         1.02 o                         
   5  -2   5          3.72          4.19         0.94 o                         
   6  -2   5          6.39          6.24         1.10 o                         
   7  -2   5          1.08          2.49         1.07 o                         
   8  -2   5          0.64         -1.13         1.13 o                         
   9  -2   5         14.67         18.17         3.73 o                         
 -11  -1   5          0.70         -2.35         3.92 o                         
 -10  -1   5          2.29          0.58         1.70 o                         
  -9  -1   5         13.06         13.86         2.08 o                         
  -8  -1   5         60.69         62.41         3.35 o                         
  -7  -1   5         30.24         29.57         2.00 o                         
  -6  -1   5        299.47        313.18         5.61 o                         
  -5  -1   5         19.51         18.65         1.34 o                         
  -4  -1   5        262.00        286.55         4.41 o                         
  -3  -1   5          2.28          2.96         0.49 o                         
  -2  -1   5         22.40         28.76         1.15 o                         
  -1  -1   5          1.55          0.10         0.20 o                         
   0  -1   5         65.13         51.20         1.52 o                         
   1  -1   5          0.19         -0.03         0.31 o                         
   2  -1   5       1485.34       1515.53        15.77 o                         
   3  -1   5         66.74         75.28         2.44 o                         
   4  -1   5         47.93         57.69         2.65 o                         
   5  -1   5          1.24          0.95         0.54 o                         
   6  -1   5          4.96          4.29         0.98 o                         
   7  -1   5         18.56         23.32         2.81 o                         
   8  -1   5          0.08         -1.70         1.70 o                         
   9  -1   5          0.48          0.42         5.20 o                         
 -11   0   5         11.26         13.78         3.66 o                         
 -10   0   5         13.74         17.58         3.02 o                         
  -9   0   5          3.12          3.94         1.15 o                         
  -8   0   5         47.72         46.02         2.69 o                         
  -7   0   5         26.70         22.70         2.01 o                         
  -6   0   5         22.85         21.38         1.62 o                         
  -5   0   5          6.25          9.38         0.87 o                         
  -4   0   5          0.29         -0.22         0.22 o                         
  -3   0   5        249.93        290.58         4.45 o                         
  -2   0   5        701.97        708.28         7.14 o                         
  -1   0   5          0.35          1.62         0.36 o                         
   0   0   5        601.45        605.48         7.28 o                         
   1   0   5         51.00         40.38         1.65 o                         
   2   0   5         19.75         16.43         1.23 o                         
   3   0   5         90.15         88.95         2.79 o                         
   4   0   5         17.25         21.74         1.67 o                         
   5   0   5          8.36          3.34         0.93 o                         
   6   0   5         24.75         22.25         2.80 o                         
   7   0   5          2.03          0.30         1.64 o                         
   8   0   5         12.35         32.61        10.85 o                         
 -11   1   5          2.42          2.42         2.30 o                         
 -10   1   5         17.01         13.79         1.91 o                         
  -9   1   5          1.55          1.10         0.91 o                         
  -8   1   5         21.95         24.73         1.91 o                         
  -7   1   5         37.06         34.17         2.06 o                         
  -6   1   5        216.74        237.13         5.11 o                         
  -5   1   5          4.71          4.10         0.68 o                         
  -4   1   5          5.15          2.82         0.50 o                         
  -3   1   5        807.09        840.33         8.31 o                         
  -2   1   5       2263.60       2464.60        18.70 o                         
  -1   1   5        526.61        465.06         6.17 o                         
   0   1   5        313.93        350.94         4.85 o                         
   1   1   5        109.57         90.09         2.86 o                         
   2   1   5          6.59          3.87         0.67 o                         
   3   1   5         18.24         17.94         1.52 o                         
   4   1   5          1.56          1.02         0.64 o                         
   5   1   5          0.77          0.16         0.95 o                         
   6   1   5          0.04          0.09         0.81 o                         
   7   1   5          5.64          3.33         2.14 o                         
   8   1   5          5.08          5.62         3.53 o                         
 -12   2   5          0.15         -5.16         5.16 o                         
 -11   2   5          1.73         -2.53         2.53 o                         
 -10   2   5          2.52          1.88         1.00 o                         
  -9   2   5          5.44          3.65         0.91 o                         
  -8   2   5         45.03         47.01         2.42 o                         
  -7   2   5        262.40        269.69         5.35 o                         
  -6   2   5        720.82        682.45         8.74 o                         
  -5   2   5        106.41        110.79         2.96 o                         
  -4   2   5         87.57         89.65         2.29 o                         
  -3   2   5        530.49        593.34         7.15 o                         
  -2   2   5         16.70         17.11         1.13 o                         
  -1   2   5        979.65       1024.16         9.82 o                         
   0   2   5        287.52        278.12         4.40 o                         
   1   2   5         46.77         39.22         2.19 o                         
   2   2   5         16.00         14.34         1.27 o                         
   3   2   5          2.52          0.93         0.54 o                         
   4   2   5          4.55          3.54         0.92 o                         
   5   2   5          3.54          5.16         1.27 o                         
   6   2   5         15.77         15.92         2.32 o                         
   7   2   5          7.99          5.51         2.75 o                         
   8   2   5          0.49         -0.52         2.16 o                         
 -12   3   5          0.19          7.32         6.93 o                         
 -11   3   5          1.26          2.81         3.73 o                         
 -10   3   5          7.74          9.63         2.07 o                         
  -9   3   5         27.83         24.34         2.68 o                         
  -8   3   5          6.25          3.35         0.90 o                         
  -7   3   5        196.27        191.83         5.85 o                         
  -6   3   5        438.91        423.71         7.50 o                         
  -5   3   5          3.38          3.19         0.52 o                         
  -4   3   5          1.98          1.02         0.42 o                         
  -3   3   5        508.24        500.91         7.22 o                         
  -2   3   5         62.38         61.39         1.97 o                         
  -1   3   5        275.40        261.36         5.50 o                         
   0   3   5         23.37         23.91         1.63 o                         
   1   3   5         39.18         43.25         1.97 o                         
   2   3   5         26.30         25.00         1.92 o                         
   3   3   5          8.70         11.13         1.25 o                         
   4   3   5          0.05          0.00         1.19 o                         
   5   3   5          3.09          1.76         2.41 o                         
   6   3   5          4.03          7.40         6.41 o                         
   7   3   5          0.03         -1.63         2.55 o                         
 -12   4   5          2.36          7.06         5.36 o                         
 -11   4   5          2.68         -1.82         3.24 o                         
 -10   4   5         15.98         20.95         2.70 o                         
  -9   4   5         24.11         20.50         2.54 o                         
  -8   4   5         13.88         12.49         1.55 o                         
  -7   4   5        215.75        211.98         5.26 o                         
  -6   4   5          1.33          1.60         0.68 o                         
  -5   4   5         10.19         10.49         0.83 o                         
  -4   4   5        129.08        122.89         3.09 o                         
  -3   4   5         92.12        105.00         2.81 o                         
  -2   4   5        186.14        188.93         3.75 o                         
  -1   4   5        120.50        132.66         3.57 o                         
   0   4   5        107.39        106.63         2.88 o                         
   1   4   5        245.11        258.57         5.32 o                         
   2   4   5          7.78          4.47         0.95 o                         
   3   4   5          0.42          0.52         0.81 o                         
   4   4   5          9.13         11.24         3.07 o                         
   5   4   5         16.70         13.00         3.00 o                         
   6   4   5         11.46         15.56         4.51 o                         
 -12   5   5          0.16         -0.39         6.14 o                         
 -11   5   5          1.45          4.58         4.12 o                         
 -10   5   5         10.66         10.66         2.79 o                         
  -9   5   5         21.59         21.05         2.52 o                         
  -8   5   5         15.94         16.11         2.35 o                         
  -7   5   5        203.74        214.27         5.31 o                         
  -6   5   5        246.53        236.02         4.76 o                         
  -5   5   5         35.05         37.73         1.84 o                         
  -4   5   5         60.08         59.14         1.99 o                         
  -3   5   5         87.79         87.41         2.48 o                         
  -2   5   5          0.91          0.48         0.42 o                         
  -1   5   5         20.03         18.33         1.36 o                         
   0   5   5         11.94         10.34         1.27 o                         
   1   5   5         30.07         29.35         2.10 o                         
   2   5   5         20.45         24.03         2.36 o                         
   3   5   5          1.49          3.27         1.36 o                         
   4   5   5         56.68         58.06         5.57 o                         
   6   5   5          2.91          6.21         3.40 o                         
 -12   6   5          0.23          3.86         5.88 o                         
 -11   6   5          1.34         -2.09         3.73 o                         
 -10   6   5         16.17         11.42         2.70 o                         
  -9   6   5          0.01          1.09         1.65 o                         
  -8   6   5         23.79         26.80         3.08 o                         
  -7   6   5          5.50          3.44         0.82 o                         
  -6   6   5        115.28        123.35         3.37 o                         
  -5   6   5          4.73          4.86         0.83 o                         
  -4   6   5        446.42        456.88         6.32 o                         
  -3   6   5          3.02          4.68         1.03 o                         
  -2   6   5        231.29        227.07         4.54 o                         
  -1   6   5         36.95         32.41         1.89 o                         
   0   6   5        133.65        141.17         4.94 o                         
   1   6   5          1.32          1.27         0.84 o                         
   2   6   5          6.37          3.78         1.35 o                         
   3   6   5          0.15         -0.89         2.29 o                         
   4   6   5          0.26          0.20         2.81 o                         
 -11   7   5          6.50          9.87         5.36 o                         
 -10   7   5          8.74          7.32         2.36 o                         
  -9   7   5          3.10          1.70         1.92 o                         
  -8   7   5          1.28          1.48         1.11 o                         
  -7   7   5         12.54         14.35         1.51 o                         
  -6   7   5         21.96         23.93         1.80 o                         
  -5   7   5         35.37         37.55         1.82 o                         
  -4   7   5          0.08          0.08         0.49 o                         
  -3   7   5        101.82        105.50         3.14 o                         
  -2   7   5        157.28        157.57         3.92 o                         
  -1   7   5         31.58         37.24         2.29 o                         
   0   7   5         55.42         56.75         2.86 o                         
   1   7   5          7.31          3.91         2.35 o                         
   2   7   5          0.00         -3.16         3.20 o                         
   3   7   5         16.37         13.66         5.10 o                         
 -11   8   5          0.75          8.43         4.05 o                         
 -10   8   5          3.07         10.85         3.92 o                         
  -9   8   5          1.24          2.01         1.31 o                         
  -8   8   5          7.03          5.27         1.33 o                         
  -7   8   5          2.85          3.58         1.06 o                         
  -6   8   5         24.18         23.09         2.05 o                         
  -5   8   5         65.07         64.10         2.96 o                         
  -4   8   5          7.77          7.40         1.16 o                         
  -3   8   5        211.36        210.58         5.35 o                         
  -2   8   5        174.61        190.90         5.22 o                         
  -1   8   5          0.24          0.46         0.96 o                         
   0   8   5          0.01         -0.95         0.95 o                         
   1   8   5          0.02          1.94         2.18 o                         
   2   8   5         11.08         12.35         4.12 o                         
 -10   9   5          2.80          2.81         3.99 o                         
  -9   9   5          1.30         -0.97         1.49 o                         
  -8   9   5          3.08          2.63         1.10 o                         
  -7   9   5         27.16         27.91         2.34 o                         
  -6   9   5          4.90          3.36         0.99 o                         
  -5   9   5         65.31         65.47         3.09 o                         
  -4   9   5          9.50         10.05         1.46 o                         
  -3   9   5         89.62        101.25         4.09 o                         
  -2   9   5          8.75          8.10         1.59 o                         
  -1   9   5         87.29         90.97         4.98 o                         
   0   9   5         28.27         26.93         5.49 o                         
  -9  10   5         11.13          6.99         3.07 o                         
  -8  10   5          7.63          2.94         2.19 o                         
  -7  10   5         15.09         18.49         2.12 o                         
  -6  10   5         14.54         15.04         1.80 o                         
  -5  10   5          6.84          4.56         1.37 o                         
  -4  10   5         16.43         13.81         1.90 o                         
  -3  10   5          9.49          8.08         1.60 o                         
  -2  10   5          1.93          4.97         1.57 o                         
  -1  10   5         17.85         16.54         2.94 o                         
   0  10   5          3.34          6.21         4.25 o                         
   1  10   5          1.79         -3.92         3.92 o                         
  -9  11   5          3.36         12.68         2.88 o                         
  -8  11   5          5.01          5.36         2.26 o                         
  -7  11   5          1.51          1.01         1.78 o                         
  -6  11   5         15.82         19.78         3.19 o                         
  -5  11   5          1.53         -0.27         1.11 o                         
  -4  11   5         13.15          7.77         2.64 o                         
  -3  11   5          0.21         -1.54         1.54 o                         
  -2  11   5          5.23          5.61         2.41 o                         
  -1  11   5          7.48         12.48         5.42 o                         
  -8  12   5          1.55          2.35         4.64 o                         
  -7  12   5          3.56         -1.18         3.99 o                         
  -5  12   5          2.87          3.33         4.90 o                         
  -4  12   5          0.00         -0.26         4.31 o                         
  -3  12   5          0.01         -2.68         4.64 o                         
   4 -16   6          0.07         -5.03         5.03 o                         
   2 -15   6          6.07          5.23         4.38 o                         
   3 -15   6          1.13          7.32         3.86 o                         
   4 -15   6          3.11         -1.31         4.31 o                         
   5 -15   6          3.61         -0.98         5.03 o                         
   6 -15   6          0.24          0.76         2.07 o                         
   7 -15   6          0.25          5.65         2.54 o                         
  -1 -14   6          0.04          0.13         2.55 o                         
   0 -14   6          0.92         -1.64         1.64 o                         
   1 -14   6         11.76         18.43         6.08 o                         
   2 -14   6          5.02          0.72         4.12 o                         
   3 -14   6          0.35         -1.76         2.68 o                         
   4 -14   6          0.58          0.81         1.34 o                         
   5 -14   6          1.68         -0.45         1.67 o                         
   6 -14   6          0.11         -1.56         1.56 o                         
   7 -14   6          5.49          6.70         2.84 o                         
   8 -14   6          0.16          1.90         3.66 o                         
  -2 -13   6          0.04          5.16         3.27 o                         
  -1 -13   6          9.70         11.30         2.20 o                         
   0 -13   6          2.75         -0.71         1.21 o                         
   1 -13   6          2.87          6.40         1.10 o                         
   2 -13   6          2.37          1.77         1.87 o                         
   3 -13   6          9.63          6.00         1.28 o                         
   4 -13   6          5.16          4.89         1.36 o                         
   5 -13   6          0.71          0.16         1.79 o                         
   6 -13   6          3.27         -0.85         1.43 o                         
   7 -13   6          0.43         -1.84         2.16 o                         
   8 -13   6          2.81          1.45         5.56 o                         
   9 -13   6          0.93         -0.98         2.94 o                         
  -4 -12   6         26.24         30.72         6.73 o                         
  -3 -12   6          1.07          3.51         1.74 o                         
  -2 -12   6          2.36          2.86         1.24 o                         
  -1 -12   6          0.11          3.33         1.59 o                         
   0 -12   6         15.12         14.14         1.58 o                         
   1 -12   6          3.86          2.12         1.58 o                         
   2 -12   6          2.27          1.27         1.81 o                         
   3 -12   6          1.94          2.99         1.04 o                         
   4 -12   6          0.11         -0.85         0.85 o                         
   5 -12   6         10.98         13.17         2.12 o                         
   6 -12   6          8.91          5.37         1.79 o                         
   7 -12   6         26.52         30.10         5.00 o                         
   8 -12   6          3.17          2.91         2.11 o                         
   9 -12   6          0.01         10.26         4.44 o                         
  -5 -11   6          6.95          7.12         3.74 o                         
  -4 -11   6          0.02         -1.30         2.25 o                         
  -3 -11   6          0.04         -1.20         1.20 o                         
  -2 -11   6          4.42          5.92         1.34 o                         
  -1 -11   6          6.72          7.41         1.01 o                         
   0 -11   6         22.03         20.48         1.49 o                         
   1 -11   6          0.46          0.74         0.61 o                         
   2 -11   6          0.12         -0.20         0.95 o                         
   3 -11   6          6.42          5.33         1.61 o                         
   4 -11   6          1.14         -0.95         1.19 o                         
   5 -11   6          6.02          8.18         1.88 o                         
   6 -11   6          2.31          2.65         1.32 o                         
   7 -11   6          1.70          1.08         1.95 o                         
   8 -11   6          2.97          2.96         2.13 o                         
   9 -11   6          0.23         -1.18         2.35 o                         
  -6 -10   6          0.31         -2.75         2.75 o                         
  -5 -10   6          0.92         -0.39         2.49 o                         
  -4 -10   6          0.20         -0.18         1.32 o                         
  -3 -10   6          5.54          6.61         1.43 o                         
  -2 -10   6          9.60         10.29         1.50 o                         
  -1 -10   6          6.26          6.11         1.14 o                         
   0 -10   6         91.75         95.46         2.79 o                         
   1 -10   6         47.10         50.39         2.08 o                         
   2 -10   6        226.24        240.71         5.89 o                         
   3 -10   6          9.23          7.88         1.53 o                         
   4 -10   6         85.43         94.93         4.45 o                         
   5 -10   6         30.68         30.75         3.60 o                         
   6 -10   6        106.37        108.02         5.82 o                         
   7 -10   6          0.02         -1.18         1.18 o                         
   8 -10   6          1.70         -1.05         2.61 o                         
   9 -10   6          7.24          3.78         2.13 o                         
  -7  -9   6          0.04         -2.58         2.58 o                         
  -6  -9   6          2.82          1.44         2.88 o                         
  -5  -9   6          5.56          6.61         1.48 o                         
  -4  -9   6          0.53          0.25         1.15 o                         
  -3  -9   6         23.39         22.15         2.39 o                         
  -2  -9   6         23.19         20.76         1.92 o                         
  -1  -9   6          1.33          0.43         0.79 o                         
   0  -9   6        189.93        194.18         3.62 o                         
   1  -9   6        407.54        414.80         6.25 o                         
   2  -9   6         48.37         45.16         2.46 o                         
   3  -9   6        104.94        111.44         4.71 o                         
   4  -9   6         23.08         14.98         1.95 o                         
   5  -9   6         14.51         11.40         1.74 o                         
   6  -9   6         45.30         53.03         4.25 o                         
   7  -9   6         10.99         12.79         2.07 o                         
   8  -9   6          0.04          0.04         1.06 o                         
   9  -9   6          0.28          1.32         1.68 o                         
  10  -9   6          2.43          0.98         3.59 o                         
  -8  -8   6          9.41          4.71         3.46 o                         
  -7  -8   6         30.98         35.48         6.34 o                         
  -6  -8   6          4.75          4.63         2.06 o                         
  -5  -8   6          3.19          7.60         1.83 o                         
  -4  -8   6         32.96         34.14         3.05 o                         
  -3  -8   6          0.39         -0.34         0.72 o                         
  -2  -8   6         15.83         17.15         1.74 o                         
  -1  -8   6          0.01         -0.34         0.34 o                         
   0  -8   6          1.26          1.34         0.35 o                         
   1  -8   6          1.68          2.02         0.40 o                         
   2  -8   6         30.72         36.41         3.54 o                         
   3  -8   6        378.35        388.60         8.74 o                         
   4  -8   6         32.81         31.11         2.66 o                         
   5  -8   6         19.87         18.59         2.03 o                         
   6  -8   6         14.30         14.45         2.20 o                         
   7  -8   6          5.43          3.24         0.71 o                         
   8  -8   6         10.01         13.68         1.37 o                         
   9  -8   6          0.96          2.95         2.63 o                         
  10  -8   6          0.66          0.03         1.62 o                         
  -8  -7   6          8.01         13.73         2.16 o                         
  -7  -7   6         20.22         24.19         3.25 o                         
  -6  -7   6          0.09         -0.18         1.61 o                         
  -5  -7   6         35.17         38.48         3.13 o                         
  -4  -7   6         23.21         20.68         1.92 o                         
  -3  -7   6         24.04         21.70         1.91 o                         
  -2  -7   6          7.85          5.76         1.36 o                         
  -1  -7   6        109.54        100.49         2.82 o                         
   0  -7   6         83.25         95.22         2.21 o                         
   1  -7   6         43.39         39.10         1.27 o                         
   2  -7   6        361.01        368.31         6.70 o                         
   3  -7   6         84.99         87.62         2.81 o                         
   4  -7   6         17.59         19.47         1.35 o                         
   5  -7   6        290.37        306.80         5.82 o                         
   6  -7   6          0.00         -0.37         0.38 o                         
   7  -7   6         13.34         11.19         1.07 o                         
   8  -7   6          3.17          2.32         0.93 o                         
   9  -7   6          0.18         -1.41         1.41 o                         
  10  -7   6          0.14          2.03         2.39 o                         
  -9  -6   6          0.15          2.88         2.42 o                         
  -8  -6   6          0.13         -0.24         1.25 o                         
  -7  -6   6          0.62          2.34         0.96 o                         
  -6  -6   6          2.23         -0.30         0.77 o                         
  -5  -6   6          0.46         -0.46         0.46 o                         
  -4  -6   6          0.00          0.25         0.59 o                         
  -3  -6   6        148.56        151.90         5.60 o                         
  -2  -6   6          4.44          5.48         0.67 o                         
  -1  -6   6        183.11        200.08         3.41 o                         
   0  -6   6          2.01          3.04         0.40 o                         
   1  -6   6        121.01        120.37         2.21 o                         
   2  -6   6          3.52          0.56         0.26 o                         
   3  -6   6          1.48          1.63         0.38 o                         
   4  -6   6          4.91          4.56         0.73 o                         
   5  -6   6        118.89        121.40         3.02 o                         
   6  -6   6          0.27         -0.37         0.47 o                         
   7  -6   6         11.55         11.47         1.27 o                         
   8  -6   6          5.06          3.90         1.45 o                         
   9  -6   6          7.02          4.02         1.80 o                         
  10  -6   6          0.01         -0.02         2.32 o                         
 -10  -5   6          0.58         -4.58         4.58 o                         
  -9  -5   6          0.40          1.90         1.83 o                         
  -8  -5   6          4.03          5.58         1.45 o                         
  -7  -5   6         41.96         39.86         3.73 o                         
  -6  -5   6        142.54        160.23         4.50 o                         
  -5  -5   6          6.36          6.01         0.97 o                         
  -4  -5   6        197.58        196.84         4.10 o                         
  -3  -5   6         49.25         48.41         2.34 o                         
  -2  -5   6         57.98         63.98         1.81 o                         
  -1  -5   6          0.16         -0.05         0.23 o                         
   0  -5   6         12.54         18.29         1.08 o                         
   1  -5   6         49.34         56.81         1.49 o                         
   2  -5   6        193.61        200.22         3.22 o                         
   3  -5   6         19.67         20.79         1.28 o                         
   4  -5   6         40.49         45.04         1.78 o                         
   5  -5   6        138.46        147.94         4.08 o                         
   6  -5   6         15.62         15.80         1.42 o                         
   7  -5   6         37.10         44.35         2.60 o                         
   8  -5   6          4.41          4.63         1.79 o                         
   9  -5   6          0.01          0.25         1.65 o                         
  -9  -4   6          0.49          1.48         2.02 o                         
  -8  -4   6          6.11          3.78         1.56 o                         
  -7  -4   6          1.04          1.08         0.67 o                         
  -6  -4   6          5.22          5.13         1.06 o                         
  -5  -4   6          2.97          2.62         0.68 o                         
  -4  -4   6         40.23         42.97         1.68 o                         
  -3  -4   6        503.69        514.93         5.99 o                         
  -2  -4   6         61.87         68.63         1.73 o                         
  -1  -4   6        602.12        569.72         5.92 o                         
   0  -4   6          2.00          4.16         0.48 o                         
   1  -4   6        331.09        354.58         4.29 o                         
   2  -4   6         30.65         37.95         1.40 o                         
   3  -4   6          2.82          1.96         0.51 o                         
   4  -4   6        114.52        105.50         2.93 o                         
   5  -4   6         12.26         11.95         1.32 o                         
   6  -4   6          1.34          0.57         0.62 o                         
   7  -4   6          3.85          1.91         0.97 o                         
   8  -4   6          8.14          5.88         2.25 o                         
   9  -4   6          2.19          0.41         2.60 o                         
 -10  -3   6          5.07         -0.78         3.40 o                         
  -9  -3   6          2.08          0.40         1.64 o                         
  -8  -3   6          0.00         -0.95         1.46 o                         
  -7  -3   6        139.01        141.51         4.92 o                         
  -6  -3   6          7.28          7.26         1.35 o                         
  -5  -3   6         87.71         89.68         2.23 o                         
  -4  -3   6         16.63         17.10         0.92 o                         
  -3  -3   6        259.38        272.90         3.98 o                         
  -2  -3   6         43.87         40.33         1.36 o                         
  -1  -3   6          2.39          2.41         0.42 o                         
   0  -3   6       1850.17       1889.40        16.06 o                         
   1  -3   6         16.81         20.54         1.22 o                         
   2  -3   6        212.96        218.42         3.68 o                         
   3  -3   6         45.01         44.23         1.86 o                         
   4  -3   6          3.55          2.38         0.60 o                         
   5  -3   6          1.67          0.96         0.53 o                         
   6  -3   6          4.09          5.50         1.14 o                         
   7  -3   6          3.00          2.62         1.28 o                         
   8  -3   6          0.00         -1.09         1.09 o                         
   9  -3   6          0.13         -0.72         1.81 o                         
 -11  -2   6          4.02         -4.71         4.71 o                         
 -10  -2   6          0.01         -2.01         2.01 o                         
  -9  -2   6          1.75         -0.32         1.11 o                         
  -8  -2   6          4.39          3.40         0.99 o                         
  -7  -2   6        214.06        219.25         6.23 o                         
  -6  -2   6         30.26         25.18         1.79 o                         
  -5  -2   6         20.95         14.55         1.12 o                         
  -4  -2   6         40.04         35.77         1.47 o                         
  -3  -2   6        254.55        265.16         3.89 o                         
  -2  -2   6          0.11         -0.12         0.21 o                         
  -1  -2   6        408.94        424.38         5.25 o                         
   0  -2   6         12.84         14.35         1.15 o                         
   1  -2   6         28.02         25.03         1.36 o                         
   2  -2   6        134.78        145.42         3.78 o                         
   3  -2   6         10.69          8.10         0.88 o                         
   4  -2   6          1.01          0.75         0.43 o                         
   5  -2   6         21.98         19.99         1.54 o                         
   6  -2   6         25.61         27.58         2.53 o                         
   7  -2   6          0.26         -0.42         0.85 o                         
   8  -2   6          3.61          2.16         1.55 o                         
   9  -2   6          0.00         -0.02         2.68 o                         
 -11  -1   6          6.11          2.94         4.44 o                         
 -10  -1   6         22.64         21.21         3.23 o                         
  -9  -1   6         12.57         12.98         2.16 o                         
  -8  -1   6          7.14          8.57         1.39 o                         
  -7  -1   6        106.88        104.89         3.54 o                         
  -6  -1   6        101.70        103.62         2.88 o                         
  -5  -1   6          1.73          2.28         0.51 o                         
  -4  -1   6        115.60        117.08         3.00 o                         
  -3  -1   6        586.16        622.41         6.37 o                         
  -2  -1   6        439.82        424.66         5.33 o                         
  -1  -1   6        408.12        427.95         5.30 o                         
   0  -1   6        132.91        134.99         2.87 o                         
   1  -1   6        380.92        399.97         5.82 o                         
   2  -1   6         41.94         46.84         1.93 o                         
   3  -1   6         91.10         95.76         2.95 o                         
   4  -1   6          2.25          2.84         0.68 o                         
   5  -1   6         81.36         76.76         3.39 o                         
   6  -1   6         20.59         14.61         1.81 o                         
   7  -1   6          9.49          8.01         1.80 o                         
   8  -1   6          1.21         -0.17         2.78 o                         
 -11   0   6          2.15          2.14         3.85 o                         
 -10   0   6          0.33         -0.99         0.99 o                         
  -9   0   6          4.95          3.82         2.07 o                         
  -8   0   6         43.94         44.97         3.67 o                         
  -7   0   6         94.75         95.84         3.32 o                         
  -6   0   6         67.75         73.92         2.93 o                         
  -5   0   6        369.57        369.15         6.01 o                         
  -4   0   6          9.63         14.19         1.19 o                         
  -3   0   6        647.99        712.70         8.01 o                         
  -2   0   6         30.51         28.10         1.30 o                         
  -1   0   6        435.85        447.45         5.81 o                         
   0   0   6        320.83        307.40         4.63 o                         
   1   0   6         52.92         41.22         2.34 o                         
   2   0   6         18.65         19.79         1.49 o                         
   3   0   6        114.45        108.37         3.28 o                         
   4   0   6         12.33         12.18         1.29 o                         
   5   0   6          3.28          4.02         1.11 o                         
   6   0   6          5.39          7.23         1.33 o                         
   7   0   6          2.73          0.55         1.42 o                         
   8   0   6         14.35         26.41         5.02 o                         
 -11   1   6          4.63          5.78         3.67 o                         
 -10   1   6          0.58         -0.85         1.98 o                         
  -9   1   6          2.58          2.50         0.93 o                         
  -8   1   6         26.40         23.72         2.35 o                         
  -7   1   6        118.00        123.13         4.39 o                         
  -6   1   6         14.65         22.85         1.84 o                         
  -5   1   6        135.02        124.97         3.29 o                         
  -4   1   6         93.29         82.11         2.38 o                         
  -3   1   6          0.02          0.05         0.29 o                         
  -2   1   6         10.68         12.97         1.05 o                         
  -1   1   6          2.52          5.54         0.70 o                         
   0   1   6          7.42          5.88         0.79 o                         
   1   1   6        105.84        103.46         3.66 o                         
   2   1   6          3.63          2.34         0.54 o                         
   3   1   6         24.25         31.81         2.20 o                         
   4   1   6          7.47          6.62         1.33 o                         
   5   1   6          0.71          0.69         0.92 o                         
   6   1   6          0.87          2.20         1.42 o                         
   7   1   6          0.60          1.64         2.52 o                         
 -11   2   6          7.42          4.97         4.71 o                         
 -10   2   6          0.06          2.85         2.52 o                         
  -9   2   6          7.21          8.29         1.16 o                         
  -8   2   6          0.79          0.17         0.66 o                         
  -7   2   6          3.76          3.52         0.83 o                         
  -6   2   6         11.99          9.86         1.23 o                         
  -5   2   6         36.89         36.65         1.87 o                         
  -4   2   6         54.52         54.51         1.89 o                         
  -3   2   6        125.15        140.59         3.09 o                         
  -2   2   6         59.98         68.07         2.29 o                         
  -1   2   6        124.25        123.27         2.94 o                         
   0   2   6        147.82        155.12         3.83 o                         
   1   2   6          0.00          1.21         0.44 o                         
   2   2   6         64.73         66.04         2.74 o                         
   3   2   6          0.58         -0.07         0.56 o                         
   4   2   6         32.48         35.43         3.02 o                         
   5   2   6          0.78          0.50         1.18 o                         
   6   2   6          0.12         -2.42         2.42 o                         
   7   2   6          2.45          2.75         2.29 o                         
 -12   3   6          0.72         -2.68         6.34 o                         
 -11   3   6          2.33         10.85         5.16 o                         
 -10   3   6          1.09         -1.13         1.13 o                         
  -9   3   6          0.53         -0.86         0.86 o                         
  -8   3   6          1.34         -0.59         0.75 o                         
  -7   3   6          4.62          2.86         0.86 o                         
  -6   3   6         96.49        103.84         3.05 o                         
  -5   3   6        326.97        328.58         6.78 o                         
  -4   3   6         79.72         80.61         2.35 o                         
  -3   3   6        328.11        324.52         5.06 o                         
  -2   3   6         89.82         95.76         2.61 o                         
  -1   3   6        144.33        140.21         3.28 o                         
   0   3   6         82.14         84.78         2.62 o                         
   1   3   6         91.13         83.09         3.08 o                         
   2   3   6          1.05         -0.01         0.53 o                         
   3   3   6         57.69         70.99         4.00 o                         
   4   3   6         15.20         14.23         3.15 o                         
   5   3   6          0.60          0.90         1.59 o                         
   6   3   6          3.88          4.71         3.07 o                         
 -12   4   6          0.68          1.24         6.21 o                         
 -11   4   6          2.55          0.65         4.05 o                         
 -10   4   6          7.48          6.70         1.70 o                         
  -9   4   6          2.97          1.22         0.95 o                         
  -8   4   6          0.18         -1.39         1.39 o                         
  -7   4   6         54.82         60.81         2.88 o                         
  -6   4   6        209.06        206.47         5.21 o                         
  -5   4   6          2.89          0.60         0.40 o                         
  -4   4   6        168.89        165.70         3.54 o                         
  -3   4   6         45.53         49.70         2.08 o                         
  -2   4   6          1.30          2.31         0.51 o                         
  -1   4   6          0.00          0.02         0.38 o                         
   0   4   6          9.61          9.07         1.02 o                         
   1   4   6          2.12          2.17         0.78 o                         
   2   4   6         40.68         38.94         2.83 o                         
   3   4   6         46.34         45.63         4.63 o                         
   4   4   6         30.91         30.10         3.97 o                         
   6   4   6          1.97          5.23         3.73 o                         
 -12   5   6          0.21         -5.42         6.08 o                         
 -11   5   6          5.54         11.55         4.35 o                         
 -10   5   6         12.61         14.85         2.82 o                         
  -9   5   6         25.58         27.32         3.70 o                         
  -8   5   6         15.28         16.79         2.15 o                         
  -7   5   6          1.07          0.41         0.67 o                         
  -6   5   6         33.03         40.68         1.97 o                         
  -5   5   6          0.08         -0.02         0.34 o                         
  -4   5   6         18.70         19.24         1.49 o                         
  -3   5   6         18.70         15.92         1.41 o                         
  -2   5   6        158.70        164.09         4.11 o                         
  -1   5   6        196.23        206.03         4.80 o                         
   0   5   6         10.60          8.72         1.23 o                         
   1   5   6        112.76        117.65         4.51 o                         
   2   5   6         27.07         23.82         3.28 o                         
   3   5   6          7.36          5.66         2.06 o                         
 -12   6   6          0.37          1.96         6.54 o                         
 -11   6   6          1.89          4.05         4.84 o                         
 -10   6   6          4.30          1.16         1.95 o                         
  -9   6   6          1.37          0.67         1.29 o                         
  -8   6   6         13.31          9.60         1.70 o                         
  -7   6   6          0.44          1.49         0.66 o                         
  -6   6   6         34.79         40.82         2.09 o                         
  -5   6   6         22.24         20.50         1.36 o                         
  -4   6   6         72.47         70.66         2.45 o                         
  -3   6   6          5.10          7.47         1.02 o                         
  -2   6   6        181.00        193.81         5.17 o                         
  -1   6   6         75.79         82.50         3.11 o                         
   0   6   6          0.19         -1.11         1.14 o                         
   1   6   6         10.44          9.62         2.38 o                         
   2   6   6          3.54          5.01         1.86 o                         
   3   6   6          8.39         17.58         5.95 o                         
 -11   7   6          0.81          9.93         3.86 o                         
 -10   7   6          0.01         -2.68         2.68 o                         
  -9   7   6          9.48          8.77         1.90 o                         
  -8   7   6         14.93         12.80         2.02 o                         
  -7   7   6          8.94          9.92         1.45 o                         
  -6   7   6          0.75          1.54         0.83 o                         
  -5   7   6        135.40        130.71         5.27 o                         
  -4   7   6          0.58          0.63         0.73 o                         
  -3   7   6        135.44        135.85         4.93 o                         
  -2   7   6         20.64         22.86         2.07 o                         
  -1   7   6          6.60          6.36         1.47 o                         
   0   7   6          2.30          2.35         1.11 o                         
   1   7   6         18.84         17.49         3.07 o                         
   2   7   6          1.34         -2.55         2.55 o                         
 -11   8   6          0.80         11.90         4.77 o                         
 -10   8   6         17.06         18.69         5.62 o                         
  -9   8   6          2.10          3.57         1.83 o                         
  -8   8   6         13.68         13.70         2.42 o                         
  -7   8   6          1.15          1.49         1.35 o                         
  -6   8   6          0.23          1.17         1.08 o                         
  -5   8   6          0.14          0.53         0.65 o                         
  -4   8   6         45.95         46.84         2.89 o                         
  -3   8   6         15.77         13.24         2.15 o                         
  -2   8   6         10.64         10.65         2.24 o                         
  -1   8   6         40.46         44.77         3.83 o                         
   0   8   6         18.30         11.05         4.64 o                         
   1   8   6         30.35         23.99         6.01 o                         
  -9   9   6          5.56          8.89         5.36 o                         
  -8   9   6          3.81          2.29         1.59 o                         
  -7   9   6          8.09          7.72         1.47 o                         
  -6   9   6          5.03          1.89         1.57 o                         
  -5   9   6         26.87         27.96         2.33 o                         
  -4   9   6          1.20          1.44         1.29 o                         
  -3   9   6         32.81         30.73         3.63 o                         
  -2   9   6         75.59         83.47         6.60 o                         
  -1   9   6          6.40          3.06         3.86 o                         
   1   9   6          0.21         -3.92         5.36 o                         
  -8  10   6          0.31          2.88         1.89 o                         
  -7  10   6         10.48         10.58         2.45 o                         
  -6  10   6         22.38         19.01         1.87 o                         
  -5  10   6         27.37         31.54         2.59 o                         
  -4  10   6         11.35          6.56         1.86 o                         
  -3  10   6          1.68         -0.80         1.74 o                         
  -2  10   6         23.74         18.04         2.94 o                         
  -1  10   6          0.12          7.78         5.10 o                         
   0  10   6         29.34         31.90         7.91 o                         
  -9  11   6          0.23         -5.10         5.10 o                         
  -8  11   6          5.22          5.56         4.97 o                         
  -7  11   6          1.22         -1.10         2.36 o                         
  -6  11   6         15.06         15.95         3.23 o                         
  -5  11   6          2.97         -0.74         2.60 o                         
  -4  11   6          2.47          7.91         4.05 o                         
  -3  11   6          3.33          3.99         4.31 o                         
  -2  11   6          0.46          1.11         5.62 o                         
   3 -15   7          0.55         -3.46         3.46 o                         
   4 -15   7          1.83         -0.72         4.58 o                         
   5 -15   7          3.01         -1.12         2.62 o                         
   6 -15   7          0.21          3.52         2.41 o                         
  -1 -14   7          0.55         -0.07         2.81 o                         
   1 -14   7          0.23          4.17         1.55 o                         
   2 -14   7          5.12          3.66         4.71 o                         
   3 -14   7          1.53         -1.31         2.88 o                         
   4 -14   7         14.87         16.53         3.70 o                         
   5 -14   7          3.77          3.42         1.69 o                         
   6 -14   7         35.81         43.15         4.73 o                         
   7 -14   7          1.64          2.12         1.95 o                         
  -2 -13   7          0.05          0.14         2.26 o                         
  -1 -13   7         22.03         19.16         3.49 o                         
   0 -13   7         10.84         13.02         2.23 o                         
   1 -13   7          0.09          1.99         1.56 o                         
   2 -13   7          2.27          1.36         2.00 o                         
   3 -13   7          4.48          5.44         2.06 o                         
   4 -13   7          0.91         -1.20         1.20 o                         
   5 -13   7          6.48          4.82         4.15 o                         
   6 -13   7          8.14          8.24         2.23 o                         
   7 -13   7          3.95         -1.05         3.27 o                         
   8 -13   7          0.54          3.79         2.88 o                         
  -5 -12   7          2.88         17.25         7.19 o                         
  -4 -12   7          0.14          1.18         3.99 o                         
  -3 -12   7          0.18         -0.26         1.97 o                         
  -2 -12   7          1.48         -1.04         1.04 o                         
  -1 -12   7          2.93          0.81         1.03 o                         
   0 -12   7          1.70          2.46         0.69 o                         
   1 -12   7         15.97         12.01         2.00 o                         
   2 -12   7         25.96         25.88         3.28 o                         
   3 -12   7          0.88          0.38         0.96 o                         
   4 -12   7          0.47         -0.42         1.27 o                         
   5 -12   7          3.70          1.11         1.32 o                         
   6 -12   7          5.05          6.25         2.32 o                         
   7 -12   7          0.25          1.41         1.63 o                         
   8 -12   7          0.26          4.63         2.12 o                         
   9 -12   7          5.13         10.78         4.51 o                         
  -6 -11   7          0.04          4.58         5.88 o                         
  -5 -11   7          2.82          2.92         2.63 o                         
  -4 -11   7          1.35          0.80         1.51 o                         
  -3 -11   7          3.44          1.89         1.80 o                         
  -2 -11   7          9.07          8.79         1.53 o                         
  -1 -11   7          8.65          8.02         1.11 o                         
   0 -11   7          0.02         -0.57         0.57 o                         
   1 -11   7          3.24          2.71         0.67 o                         
   2 -11   7         12.13         17.23         2.51 o                         
   3 -11   7          1.07          1.40         1.63 o                         
   4 -11   7          2.92          2.56         2.45 o                         
   5 -11   7          0.64          0.68         1.32 o                         
   6 -11   7          0.05         -1.73         1.73 o                         
   7 -11   7          6.17          7.11         2.32 o                         
   8 -11   7          9.22          7.05         5.50 o                         
   9 -11   7          0.64          1.18         2.61 o                         
  -6 -10   7          1.26          5.12         3.63 o                         
  -5 -10   7          0.11          1.52         1.97 o                         
  -4 -10   7          0.56         -0.15         1.13 o                         
  -3 -10   7          0.20         -0.96         0.96 o                         
  -2 -10   7          0.11         -0.80         0.80 o                         
  -1 -10   7          0.74         -0.14         0.75 o                         
   0 -10   7        117.99        114.65         2.79 o                         
   1 -10   7        101.60         96.78         2.81 o                         
   2 -10   7         91.28        103.56         3.73 o                         
   3 -10   7         25.08         27.88         2.48 o                         
   4 -10   7          2.04          1.59         1.32 o                         
   5 -10   7          1.64          4.82         1.56 o                         
   6 -10   7          5.84          4.99         2.11 o                         
   7 -10   7          1.14          3.27         1.54 o                         
   8 -10   7          0.23          2.96         1.93 o                         
   9 -10   7          0.04         -1.10         1.93 o                         
  -7  -9   7          6.02          7.84         3.10 o                         
  -6  -9   7          1.14          2.76         2.44 o                         
  -5  -9   7         10.91         10.74         3.50 o                         
  -4  -9   7          0.01         -0.97         0.97 o                         
  -3  -9   7          2.18          2.41         0.87 o                         
  -2  -9   7          0.17          0.49         0.58 o                         
  -1  -9   7          5.63          5.79         0.82 o                         
   0  -9   7         26.60         25.04         1.42 o                         
   1  -9   7        104.23        110.89         2.59 o                         
   2  -9   7          4.23          6.12         1.13 o                         
   3  -9   7        129.10        128.09         5.06 o                         
   4  -9   7          0.36          1.68         0.74 o                         
   5  -9   7         17.19         16.30         2.25 o                         
   6  -9   7          1.37          0.25         1.16 o                         
   7  -9   7         18.20         16.09         1.88 o                         
   8  -9   7         13.85         15.65         2.11 o                         
   9  -9   7          0.74          0.95         2.13 o                         
  -8  -8   7          3.27          3.73         3.79 o                         
  -7  -8   7          0.07         -1.78         1.78 o                         
  -6  -8   7          4.77         -0.39         1.29 o                         
  -5  -8   7          0.42          0.69         1.06 o                         
  -4  -8   7          9.47          8.86         1.96 o                         
  -3  -8   7          0.42          1.05         0.87 o                         
  -2  -8   7         21.60         17.73         1.60 o                         
  -1  -8   7         32.06         32.33         1.65 o                         
   0  -8   7        130.72        117.02         2.96 o                         
   1  -8   7          0.26          0.27         0.54 o                         
   2  -8   7         53.87         57.16         2.13 o                         
   3  -8   7          0.72          0.97         0.99 o                         
   4  -8   7        142.98        144.01         6.54 o                         
   5  -8   7          3.61          2.31         1.45 o                         
   6  -8   7          6.34          3.93         1.13 o                         
   7  -8   7          9.07          7.98         1.05 o                         
   8  -8   7          0.60         -0.83         0.83 o                         
   9  -8   7          0.55         -1.31         1.33 o                         
  -7  -7   7         25.71         18.32         2.82 o                         
  -6  -7   7          6.61          1.36         1.38 o                         
  -5  -7   7         12.35         14.31         1.89 o                         
  -4  -7   7          4.21          5.32         1.03 o                         
  -3  -7   7          6.36          6.98         0.98 o                         
  -2  -7   7          0.19          0.16         0.37 o                         
  -1  -7   7        116.70        124.26         2.79 o                         
   0  -7   7          3.45          4.38         0.52 o                         
   1  -7   7         56.43         59.71         1.63 o                         
   2  -7   7          6.61          5.99         0.69 o                         
   3  -7   7         92.58         90.39         3.34 o                         
   4  -7   7        185.11        200.76         3.48 o                         
   5  -7   7          0.02         -0.39         0.42 o                         
   6  -7   7         32.60         36.83         2.27 o                         
   7  -7   7          0.05         -0.59         0.78 o                         
   8  -7   7          0.08         -0.63         0.84 o                         
   9  -7   7          0.01         -1.30         1.30 o                         
  -9  -6   7          0.02          4.38         2.48 o                         
  -8  -6   7          0.01         -0.89         1.57 o                         
  -7  -6   7          2.12          1.77         0.92 o                         
  -6  -6   7          0.36          2.24         1.38 o                         
  -5  -6   7          6.15          5.47         1.13 o                         
  -4  -6   7         88.16         91.54         4.00 o                         
  -3  -6   7        245.35        237.96         5.27 o                         
  -2  -6   7         74.50         70.97         2.06 o                         
  -1  -6   7        289.94        303.61         4.36 o                         
   0  -6   7          4.80          6.77         0.65 o                         
   1  -6   7         20.24         23.18         1.08 o                         
   2  -6   7         12.91          9.26         0.74 o                         
   3  -6   7         56.12         61.73         1.86 o                         
   4  -6   7        110.03        112.08         3.21 o                         
   5  -6   7         27.13         29.43         1.64 o                         
   6  -6   7         67.40         72.79         2.67 o                         
   7  -6   7          0.01         -0.14         0.77 o                         
   8  -6   7          2.77         -0.22         1.32 o                         
   9  -6   7          2.94          1.37         2.80 o                         
 -10  -5   7          1.74         -3.73         4.90 o                         
  -9  -5   7          0.49          6.08         2.81 o                         
  -8  -5   7          0.40         -1.40         1.40 o                         
  -7  -5   7         25.75         22.39         1.89 o                         
  -6  -5   7         30.27         31.19         2.14 o                         
  -5  -5   7         37.44         44.74         2.13 o                         
  -4  -5   7         37.35         42.85         2.66 o                         
  -3  -5   7         21.29         17.14         0.88 o                         
  -2  -5   7        128.52        131.13         2.37 o                         
  -1  -5   7         33.22         36.05         1.68 o                         
   0  -5   7          1.10          3.29         0.48 o                         
   1  -5   7         49.65         53.07         1.58 o                         
   2  -5   7         15.57         15.12         1.02 o                         
   3  -5   7          0.89          1.17         0.52 o                         
   4  -5   7        210.38        217.45         4.38 o                         
   5  -5   7        218.49        217.88         4.67 o                         
   6  -5   7          3.12          3.13         0.87 o                         
   7  -5   7         25.23         24.89         2.32 o                         
   8  -5   7          0.01         -1.12         1.12 o                         
   9  -5   7          0.27          3.19         6.37 o                         
 -10  -4   7          0.43          4.44         3.66 o                         
  -9  -4   7          0.94         -1.15         1.80 o                         
  -8  -4   7          5.26          6.77         3.10 o                         
  -7  -4   7          0.88          2.29         1.06 o                         
  -6  -4   7        162.11        174.73         4.36 o                         
  -5  -4   7         39.47         38.64         2.30 o                         
  -4  -4   7        233.94        233.64         3.74 o                         
  -3  -4   7         40.34         36.20         1.66 o                         
  -2  -4   7        382.99        372.29         5.51 o                         
  -1  -4   7          0.49          0.41         0.30 o                         
   0  -4   7        180.20        179.65         3.38 o                         
   1  -4   7          3.56          3.77         0.55 o                         
   2  -4   7         22.20         20.04         1.18 o                         
   3  -4   7          2.20          1.90         0.50 o                         
   4  -4   7          4.65          4.18         0.79 o                         
   5  -4   7          9.54         11.20         1.21 o                         
   6  -4   7          2.18          1.06         0.95 o                         
   7  -4   7         77.24         91.73         4.23 o                         
   8  -4   7          8.06         11.15         2.56 o                         
   9  -4   7          1.67         -0.97         2.03 o                         
 -10  -3   7          0.26          3.14         3.07 o                         
  -9  -3   7          0.82          2.20         1.55 o                         
  -8  -3   7          8.67          6.92         1.81 o                         
  -7  -3   7         24.50         24.06         1.83 o                         
  -6  -3   7         22.76         23.75         1.42 o                         
  -5  -3   7         46.67         45.60         1.80 o                         
  -4  -3   7          1.65          2.64         0.52 o                         
  -3  -3   7         83.40         85.74         2.20 o                         
  -2  -3   7        392.17        449.71         5.35 o                         
  -1  -3   7          3.76          8.37         0.70 o                         
   0  -3   7        380.37        388.13         5.73 o                         
   1  -3   7         51.23         67.33         2.44 o                         
   2  -3   7         59.63         69.26         2.28 o                         
   3  -3   7         13.58         15.94         1.28 o                         
   4  -3   7         23.80         22.74         1.69 o                         
   5  -3   7          9.58         13.67         1.45 o                         
   6  -3   7          9.54          9.03         1.47 o                         
   7  -3   7         11.61         11.23         1.74 o                         
   8  -3   7          0.71          1.01         1.83 o                         
 -11  -2   7          0.06         -1.59         5.78 o                         
 -10  -2   7          8.73          8.70         2.70 o                         
  -9  -2   7          7.87          8.58         1.76 o                         
  -8  -2   7          0.00          2.63         1.00 o                         
  -7  -2   7          0.18         -0.49         0.56 o                         
  -6  -2   7          7.74          8.56         1.04 o                         
  -5  -2   7          2.95          2.54         0.59 o                         
  -4  -2   7         14.02         12.87         1.17 o                         
  -3  -2   7          2.21          1.87         0.41 o                         
  -2  -2   7        152.27        140.93         2.94 o                         
  -1  -2   7          4.14          1.94         0.43 o                         
   0  -2   7          8.79          6.63         0.76 o                         
   1  -2   7        214.84        221.99         4.28 o                         
   2  -2   7          0.11          0.21         0.39 o                         
   3  -2   7        102.24        115.27         3.34 o                         
   4  -2   7          2.19          3.00         0.76 o                         
   5  -2   7         38.86         31.20         2.74 o                         
   6  -2   7          0.33          0.15         1.09 o                         
   7  -2   7         14.54         19.02         2.40 o                         
   8  -2   7          4.66          5.45         7.91 o                         
 -11  -1   7          4.62          6.09         4.28 o                         
 -10  -1   7          2.62          3.05         2.67 o                         
  -9  -1   7         14.73         17.57         2.32 o                         
  -8  -1   7          1.41          2.43         1.14 o                         
  -7  -1   7          8.12          8.30         1.28 o                         
  -6  -1   7        346.06        355.52         7.23 o                         
  -5  -1   7          4.50          4.32         0.93 o                         
  -4  -1   7         11.63          6.34         0.96 o                         
  -3  -1   7        217.01        209.67         3.97 o                         
  -2  -1   7        198.69        175.96         3.42 o                         
  -1  -1   7         12.30         10.09         0.94 o                         
   0  -1   7        177.19        189.75         3.72 o                         
   1  -1   7        126.58        127.10         3.27 o                         
   2  -1   7          1.82          1.72         0.47 o                         
   3  -1   7         48.11         53.13         2.79 o                         
   4  -1   7          6.96          6.68         0.97 o                         
   5  -1   7          1.49         -0.12         0.81 o                         
   6  -1   7          0.35          0.92         1.08 o                         
   7  -1   7          5.16          7.00         3.01 o                         
   8  -1   7          1.63         -3.82         3.82 o                         
 -11   0   7          6.60          9.90         2.84 o                         
 -10   0   7          8.37          7.06         1.77 o                         
  -9   0   7          0.95          2.25         1.09 o                         
  -8   0   7          3.44          2.46         1.00 o                         
  -7   0   7         33.09         39.60         2.58 o                         
  -6   0   7         98.78         95.60         3.16 o                         
  -5   0   7          6.19          6.86         0.93 o                         
  -4   0   7          2.37          1.07         0.42 o                         
  -3   0   7         47.26         48.56         1.95 o                         
  -2   0   7          3.56          2.83         0.72 o                         
  -1   0   7          7.74          9.24         1.00 o                         
   0   0   7         20.17         15.71         1.23 o                         
   1   0   7        111.68        108.45         3.47 o                         
   2   0   7         85.06         92.24         3.02 o                         
   3   0   7         21.63         28.42         2.04 o                         
   4   0   7          0.24         -0.73         0.73 o                         
   5   0   7         15.16         16.14         2.42 o                         
   6   0   7          0.10         -0.04         2.12 o                         
   7   0   7          0.35         -1.36         4.58 o                         
 -11   1   7          0.61          1.03         4.41 o                         
 -10   1   7         14.28         14.42         2.61 o                         
  -9   1   7          1.66          0.08         0.78 o                         
  -8   1   7          1.35          1.21         0.78 o                         
  -7   1   7          8.91          5.40         0.91 o                         
  -6   1   7         35.68         34.22         2.07 o                         
  -5   1   7          8.46         10.53         1.16 o                         
  -4   1   7          1.90          1.57         0.43 o                         
  -3   1   7         54.76         60.78         2.21 o                         
  -2   1   7        103.27        124.15         3.25 o                         
  -1   1   7          3.70          2.98         0.58 o                         
   0   1   7         61.62         66.18         2.26 o                         
   1   1   7         52.69         53.12         2.61 o                         
   2   1   7         67.44         66.96         2.71 o                         
   3   1   7          3.20          0.65         1.21 o                         
   4   1   7        169.45        170.82         6.35 o                         
   5   1   7          0.04          0.61         1.24 o                         
   6   1   7          3.43          1.29         2.06 o                         
   7   1   7          3.58          8.17         3.73 o                         
 -11   2   7          0.00         -1.83         3.27 o                         
 -10   2   7         19.68         18.66         4.40 o                         
  -9   2   7          0.07         -0.87         0.88 o                         
  -8   2   7         51.99         57.65         2.94 o                         
  -7   2   7          0.27         -0.19         0.59 o                         
  -6   2   7         45.11         45.52         2.99 o                         
  -5   2   7         38.68         42.11         2.04 o                         
  -4   2   7          1.59          1.30         0.53 o                         
  -3   2   7         73.05         65.74         2.22 o                         
  -2   2   7        118.87        120.87         3.11 o                         
  -1   2   7        346.98        359.65         5.70 o                         
   0   2   7          0.55          0.29         0.43 o                         
   1   2   7          4.27          4.73         0.89 o                         
   2   2   7         84.80         83.32         3.28 o                         
   3   2   7          0.94          0.82         0.95 o                         
   4   2   7         44.76         59.65         5.79 o                         
   5   2   7         13.96          9.16         3.03 o                         
   6   2   7          2.36          3.86         3.66 o                         
 -12   3   7          1.75          1.05         6.14 o                         
 -10   3   7          5.27          6.66         1.94 o                         
  -9   3   7          4.53          6.03         1.87 o                         
  -8   3   7          5.69          3.64         1.20 o                         
  -7   3   7          0.28         -0.52         0.52 o                         
  -6   3   7         55.14         57.36         2.99 o                         
  -5   3   7        164.23        160.86         3.65 o                         
  -4   3   7        114.79        109.18         3.48 o                         
  -3   3   7        188.92        209.94         4.35 o                         
  -2   3   7         35.23         32.44         1.91 o                         
  -1   3   7          6.53         10.68         1.07 o                         
   0   3   7        140.94        151.15         3.80 o                         
   1   3   7         56.45         57.98         2.74 o                         
   2   3   7          3.61          4.60         1.10 o                         
   3   3   7          1.90          1.21         1.93 o                         
   4   3   7          4.93          6.88         2.10 o                         
   5   3   7          7.33          9.74         4.31 o                         
   6   3   7          0.03          0.26         3.07 o                         
 -12   4   7          0.01         -4.51         4.51 o                         
 -11   4   7          4.66          6.86         5.16 o                         
 -10   4   7          1.01         -1.12         1.19 o                         
  -9   4   7          7.32          6.37         2.15 o                         
  -8   4   7          1.11          0.29         0.79 o                         
  -7   4   7          0.12          0.44         1.23 o                         
  -6   4   7          3.17          2.39         0.66 o                         
  -5   4   7         27.56         24.14         1.63 o                         
  -4   4   7          0.35          0.73         0.51 o                         
  -3   4   7          0.05         -0.13         0.43 o                         
  -2   4   7        120.65        128.22         3.57 o                         
  -1   4   7          0.37         -0.18         0.71 o                         
   0   4   7         13.81         15.49         1.39 o                         
   1   4   7         27.61         25.29         2.76 o                         
   2   4   7          0.02         -0.87         0.87 o                         
   3   4   7         28.31         26.00         5.45 o                         
   5   4   7          0.15          2.35         2.35 o                         
 -11   5   7         13.16          9.22         4.71 o                         
 -10   5   7          1.05         -2.69         3.89 o                         
  -9   5   7         41.51         48.76         3.68 o                         
  -8   5   7          1.61          0.19         0.86 o                         
  -7   5   7          3.40          3.67         1.13 o                         
  -6   5   7         47.95         48.72         2.02 o                         
  -5   5   7          1.10          0.39         0.53 o                         
  -4   5   7         52.29         53.19         2.39 o                         
  -3   5   7         34.57         36.11         2.04 o                         
  -2   5   7         15.78         17.67         1.74 o                         
  -1   5   7          6.99          6.05         1.18 o                         
   0   5   7          1.63          1.94         0.96 o                         
   1   5   7          6.53          4.00         2.03 o                         
   2   5   7          8.90          8.09         3.59 o                         
   3   5   7          0.82         -2.03         3.07 o                         
 -11   6   7          0.32         -2.94         4.12 o                         
 -10   6   7          7.45          5.03         3.79 o                         
  -9   6   7          2.62          0.85         1.52 o                         
  -8   6   7         35.07         34.78         4.71 o                         
  -7   6   7          1.37          1.62         1.24 o                         
  -6   6   7         54.84         55.11         2.18 o                         
  -5   6   7         30.40         29.74         2.08 o                         
  -4   6   7         41.47         46.72         2.60 o                         
  -3   6   7         11.09         10.02         1.48 o                         
  -2   6   7         58.98         62.24         4.43 o                         
  -1   6   7         24.41         23.16         2.25 o                         
   0   6   7         73.95         77.44         5.04 o                         
   1   6   7          2.57          0.91         1.52 o                         
   2   6   7          4.40         -2.88         2.88 o                         
 -11   7   7          0.04         -0.72         4.77 o                         
 -10   7   7          0.02          4.18         3.66 o                         
  -9   7   7          4.22          5.67         1.64 o                         
  -8   7   7          0.74          1.48         1.11 o                         
  -7   7   7         15.81         15.06         1.93 o                         
  -6   7   7         26.30         23.70         1.86 o                         
  -5   7   7          2.60          2.57         0.81 o                         
  -4   7   7         73.48         80.06         3.42 o                         
  -3   7   7          8.91          9.13         1.40 o                         
  -2   7   7         23.58         29.96         3.50 o                         
  -1   7   7         59.39         63.52         3.63 o                         
   0   7   7         15.09         11.33         2.87 o                         
   1   7   7          8.71         15.88         4.90 o                         
 -10   8   7          0.59         -0.78         4.05 o                         
  -9   8   7          0.08          4.38         3.40 o                         
  -8   8   7         20.54         17.75         2.24 o                         
  -7   8   7          4.49          2.26         1.09 o                         
  -6   8   7          2.98          5.44         1.09 o                         
  -5   8   7          7.71          6.31         1.25 o                         
  -4   8   7          1.70          1.37         1.11 o                         
  -3   8   7         32.46         32.22         2.65 o                         
  -2   8   7          9.94         10.95         1.80 o                         
  -1   8   7          0.46          1.03         1.63 o                         
   0   8   7          4.92          3.59         3.66 o                         
 -10   9   7          0.01         -0.39         5.23 o                         
  -9   9   7         15.16         23.07         6.41 o                         
  -8   9   7          2.31          7.47         2.21 o                         
  -7   9   7         21.95         23.33         4.98 o                         
  -6   9   7          2.03          1.44         1.20 o                         
  -5   9   7         21.25         20.88         2.07 o                         
  -4   9   7         11.14         12.87         3.34 o                         
  -3   9   7          3.09         -0.75         1.49 o                         
  -2   9   7          1.05         -2.07         2.28 o                         
  -1   9   7          2.07          0.07         3.99 o                         
  -8  10   7          0.49          4.94         2.29 o                         
  -7  10   7         11.19          8.85         3.07 o                         
  -6  10   7          3.62          4.04         2.89 o                         
  -5  10   7         11.83         12.73         3.37 o                         
  -4  10   7          4.75          8.24        10.75 o                         
  -3  10   7         13.73         16.99         5.49 o                         
  -2  10   7          3.33          4.25         5.10 o                         
  -7  11   7          0.00         -2.22         4.31 o                         
  -6  11   7          3.17          4.53         5.36 o                         
  -5  11   7          3.84          0.98         6.27 o                         
  -4  11   7          6.37         19.09         6.60 o                         
   3 -15   8          3.64          2.35         4.64 o                         
   4 -15   8          2.22         -2.36         2.36 o                         
   5 -15   8          0.85          0.69         5.78 o                         
   6 -15   8          1.25         -2.57         2.57 o                         
  -1 -14   8          5.48          3.20         2.42 o                         
   1 -14   8          0.52          6.14         4.05 o                         
   2 -14   8          0.03         -3.33         3.33 o                         
   3 -14   8          3.57          5.53         3.43 o                         
   4 -14   8          0.60          0.88         1.71 o                         
   5 -14   8          7.91          4.10         2.65 o                         
   6 -14   8          0.03         -2.66         5.00 o                         
   7 -14   8          2.20         -3.15         3.15 o                         
  -3 -13   8          0.03         -4.97         4.97 o                         
  -2 -13   8          0.75          4.79         2.16 o                         
  -1 -13   8          2.07          1.41         1.24 o                         
   0 -13   8          5.05          2.11         1.61 o                         
   1 -13   8         18.67         21.72         8.46 o                         
   2 -13   8          1.89          2.65         1.24 o                         
   3 -13   8          2.89          0.32         1.39 o                         
   4 -13   8          1.67          3.22         1.57 o                         
   5 -13   8          0.19         -0.67         1.37 o                         
   6 -13   8         25.99         25.20         3.87 o                         
   7 -13   8         22.85         25.31         3.86 o                         
   8 -13   8          0.55          5.03         3.46 o                         
  -5 -12   8          1.36         -2.81         6.47 o                         
  -4 -12   8          2.65          4.62         5.98 o                         
  -3 -12   8          3.82          0.57         1.54 o                         
  -2 -12   8          6.94          6.03         1.67 o                         
  -1 -12   8          0.23          1.53         0.96 o                         
   0 -12   8          0.00         -0.13         0.77 o                         
   1 -12   8          0.78         -1.06         1.18 o                         
   2 -12   8         29.09         34.45         3.91 o                         
   3 -12   8          1.93          1.67         1.11 o                         
   4 -12   8          0.08          3.29         2.07 o                         
   5 -12   8          1.41          1.68         1.65 o                         
   6 -12   8          3.21          3.64         2.84 o                         
   7 -12   8          1.64         -2.60         5.56 o                         
   8 -12   8          0.45         -0.39         3.73 o                         
  -5 -11   8          2.41          9.35         5.16 o                         
  -4 -11   8          0.20         -0.34         2.32 o                         
  -3 -11   8          6.30          8.02         1.89 o                         
  -2 -11   8          0.04         -1.07         1.07 o                         
  -1 -11   8          2.00          2.21         0.80 o                         
   0 -11   8         21.96         20.03         1.40 o                         
   1 -11   8          5.41          5.64         1.36 o                         
   2 -11   8         38.73         35.77         2.08 o                         
   3 -11   8         28.89         27.34         3.25 o                         
   4 -11   8          4.43          3.71         1.26 o                         
   5 -11   8          2.78          1.95         1.65 o                         
   6 -11   8          0.27         -1.16         1.89 o                         
   7 -11   8          2.40          0.11         1.72 o                         
   8 -11   8          1.78          1.23         8.14 o                         
  -6 -10   8          0.05         -2.17         2.17 o                         
  -5 -10   8          0.97         -1.05         2.53 o                         
  -4 -10   8         28.53         31.53         3.05 o                         
  -3 -10   8          2.07          1.52         1.55 o                         
  -2 -10   8         55.60         57.82         2.96 o                         
  -1 -10   8          0.53         -0.09         0.73 o                         
   0 -10   8         14.78         15.27         1.19 o                         
   1 -10   8          4.98          4.68         0.74 o                         
   2 -10   8         20.61         22.86         1.80 o                         
   3 -10   8         14.20         14.77         2.97 o                         
   4 -10   8         22.83         24.83         3.09 o                         
   5 -10   8          0.18         -0.34         1.02 o                         
   6 -10   8          3.55          1.04         2.53 o                         
   7 -10   8          6.34          7.64         2.37 o                         
   8 -10   8          8.26         10.34         3.16 o                         
   9 -10   8          0.46         -1.42         2.19 o                         
  -7  -9   8          0.60         -2.43         4.41 o                         
  -6  -9   8          2.13         -1.84         1.84 o                         
  -5  -9   8          0.27          3.91         2.36 o                         
  -4  -9   8          7.27          5.93         1.25 o                         
  -3  -9   8          9.16          6.89         1.22 o                         
  -2  -9   8         21.18         22.10         1.76 o                         
  -1  -9   8        186.00        174.04         3.99 o                         
   0  -9   8         28.14         30.38         1.61 o                         
   1  -9   8          0.03          0.30         0.50 o                         
   2  -9   8          0.41          0.96         0.42 o                         
   3  -9   8        107.30        101.47         4.71 o                         
   4  -9   8         40.80         30.96         7.74 o                         
   5  -9   8         22.59         19.51         2.58 o                         
   6  -9   8          2.47         -0.72         1.23 o                         
   7  -9   8         11.76         12.51         2.89 o                         
   8  -9   8          0.50         -1.08         1.96 o                         
   9  -9   8          0.52         -1.61         3.04 o                         
  -8  -8   8          0.97          1.70         2.55 o                         
  -7  -8   8          3.91          7.20         1.96 o                         
  -6  -8   8         12.22          9.43         1.81 o                         
  -5  -8   8          0.75         -0.49         1.39 o                         
  -4  -8   8          2.36          1.22         1.25 o                         
  -3  -8   8         62.60         60.74         2.78 o                         
  -2  -8   8          7.93          9.14         0.95 o                         
  -1  -8   8         69.78         71.61         2.18 o                         
   0  -8   8          8.05          7.04         1.11 o                         
   1  -8   8          0.40          0.21         0.30 o                         
   2  -8   8          4.14          1.30         0.99 o                         
   3  -8   8         32.36         27.91         1.89 o                         
   4  -8   8          1.09          0.17         0.72 o                         
   5  -8   8         25.24         25.97         2.18 o                         
   6  -8   8          0.01          0.35         0.94 o                         
   7  -8   8          0.92          0.86         0.67 o                         
   8  -8   8          1.67         -0.24         1.64 o                         
   9  -8   8          0.18         -1.89         1.89 o                         
  -8  -7   8         23.33         23.86         6.67 o                         
  -7  -7   8          8.01          5.14         2.86 o                         
  -6  -7   8        110.24        127.02         5.42 o                         
  -5  -7   8         15.85         13.74         1.80 o                         
  -4  -7   8         19.89         20.85         1.90 o                         
  -3  -7   8        220.68        229.65         5.42 o                         
  -2  -7   8        139.66        142.44         3.16 o                         
  -1  -7   8         71.60         71.57         1.97 o                         
   0  -7   8         19.03         19.12         1.10 o                         
   1  -7   8          8.99          7.64         0.86 o                         
   2  -7   8          0.31          0.06         0.44 o                         
   3  -7   8          1.15          0.83         0.37 o                         
   4  -7   8          4.47          5.29         1.10 o                         
   5  -7   8          1.05          2.02         0.55 o                         
   6  -7   8          0.67          1.26         1.34 o                         
   7  -7   8          0.14         -0.26         0.78 o                         
   8  -7   8          2.54          5.05         1.96 o                         
   9  -7   8          0.53          0.85         2.55 o                         
  -8  -6   8          3.08          2.26         1.50 o                         
  -7  -6   8         20.64         24.77         2.49 o                         
  -6  -6   8         64.66         66.23         3.00 o                         
  -5  -6   8          0.05          1.49         0.81 o                         
  -4  -6   8         10.51         10.45         1.37 o                         
  -3  -6   8         25.04         28.65         1.79 o                         
  -2  -6   8         31.23         30.60         1.42 o                         
  -1  -6   8          4.32          4.02         0.58 o                         
   0  -6   8          0.30         -0.29         0.29 o                         
   1  -6   8         20.27         19.22         1.13 o                         
   2  -6   8          0.00          0.16         0.32 o                         
   3  -6   8         15.14         14.16         1.20 o                         
   4  -6   8        174.82        168.94         3.94 o                         
   5  -6   8        146.08        152.92         3.89 o                         
   6  -6   8        116.68        130.38         4.38 o                         
   7  -6   8         43.90         51.02         3.09 o                         
   8  -6   8          4.80          0.64         1.47 o                         
   9  -6   8          0.51          4.58         4.18 o                         
 -10  -5   8          0.27         -0.46         6.14 o                         
  -9  -5   8          0.96          5.82         2.29 o                         
  -8  -5   8          5.56          1.80         1.81 o                         
  -7  -5   8          6.47          5.18         1.69 o                         
  -6  -5   8         15.77         19.99         1.62 o                         
  -5  -5   8         66.51         68.11         2.57 o                         
  -4  -5   8        261.26        257.11         4.18 o                         
  -3  -5   8         46.84         50.12         1.58 o                         
  -2  -5   8         46.99         53.96         1.99 o                         
  -1  -5   8         54.59         54.72         2.02 o                         
   0  -5   8         19.65         16.61         1.10 o                         
   1  -5   8          9.90          9.83         0.85 o                         
   2  -5   8         39.95         37.50         1.72 o                         
   3  -5   8         21.27         21.82         1.39 o                         
   4  -5   8          0.11          0.70         0.46 o                         
   5  -5   8          2.06          3.98         1.14 o                         
   6  -5   8         11.91         12.73         1.63 o                         
   7  -5   8          3.24          1.73         1.23 o                         
   8  -5   8          2.16          3.42         2.58 o                         
 -10  -4   8          2.93         -2.45         2.45 o                         
  -9  -4   8          3.72         -1.63         2.10 o                         
  -8  -4   8          0.86         -1.15         1.62 o                         
  -7  -4   8         23.59         24.30         2.57 o                         
  -6  -4   8         44.42         46.03         2.46 o                         
  -5  -4   8         33.78         38.82         1.66 o                         
  -4  -4   8         22.57         21.61         1.54 o                         
  -3  -4   8        234.86        228.93         3.94 o                         
  -2  -4   8          5.04          2.88         0.53 o                         
  -1  -4   8         21.09         26.05         1.22 o                         
   0  -4   8         15.66         16.76         1.23 o                         
   1  -4   8          5.70          5.72         0.81 o                         
   2  -4   8          0.01         -0.37         0.37 o                         
   3  -4   8        124.01        115.81         3.07 o                         
   4  -4   8         30.47         29.35         1.77 o                         
   5  -4   8          8.22          6.43         1.26 o                         
   6  -4   8          8.94          8.80         1.39 o                         
   7  -4   8          0.59         -0.06         1.07 o                         
   8  -4   8         11.74         11.64         3.00 o                         
 -10  -3   8          8.09         10.21         5.82 o                         
  -9  -3   8          0.07         -1.74         1.74 o                         
  -8  -3   8          8.01         11.09         2.18 o                         
  -7  -3   8         55.62         54.68         2.47 o                         
  -6  -3   8         30.78         30.34         1.69 o                         
  -5  -3   8         69.13         77.82         2.40 o                         
  -4  -3   8         78.13         85.29         2.55 o                         
  -3  -3   8         15.18         15.83         1.17 o                         
  -2  -3   8        270.21        279.94         4.30 o                         
  -1  -3   8         23.94         23.90         1.34 o                         
   0  -3   8        144.80        130.85         3.24 o                         
   1  -3   8          4.90          3.73         0.65 o                         
   2  -3   8         53.13         53.94         2.53 o                         
   3  -3   8         71.88         68.71         2.51 o                         
   4  -3   8         23.97         28.28         2.05 o                         
   5  -3   8          0.87          0.52         0.84 o                         
   6  -3   8          0.44          0.00         0.93 o                         
   7  -3   8          7.15          7.52         2.45 o                         
   8  -3   8         17.04         24.85         5.18 o                         
 -11  -2   8          1.90         -3.47         3.47 o                         
 -10  -2   8          1.09         -0.47         2.47 o                         
  -9  -2   8         14.94         13.76         1.91 o                         
  -8  -2   8          1.39          1.87         1.20 o                         
  -7  -2   8         51.21         58.40         2.68 o                         
  -6  -2   8          0.54          0.63         0.75 o                         
  -5  -2   8         21.02         21.52         1.70 o                         
  -4  -2   8         13.96         12.81         1.07 o                         
  -3  -2   8        105.99        109.18         2.57 o                         
  -2  -2   8        135.91        129.59         3.10 o                         
  -1  -2   8        178.67        189.81         4.03 o                         
   0  -2   8          0.03         -0.13         0.34 o                         
   1  -2   8        344.02        357.06         6.02 o                         
   2  -2   8         42.45         39.78         2.07 o                         
   3  -2   8        179.59        193.22         4.65 o                         
   4  -2   8         60.58         56.50         3.08 o                         
   5  -2   8          0.07         -0.50         0.83 o                         
   6  -2   8          1.59          0.81         1.07 o                         
   7  -2   8          0.01         -0.15         2.81 o                         
 -11  -1   8          0.05         -1.05         3.69 o                         
 -10  -1   8          1.67          0.52         1.68 o                         
  -9  -1   8          0.11          0.00         1.11 o                         
  -8  -1   8          7.64          2.95         1.24 o                         
  -7  -1   8          7.70          6.12         1.06 o                         
  -6  -1   8         29.06         35.35         2.30 o                         
  -5  -1   8          4.76          4.16         1.12 o                         
  -4  -1   8         92.55         94.65         2.71 o                         
  -3  -1   8         13.66          9.85         1.05 o                         
  -2  -1   8         28.22         24.68         1.57 o                         
  -1  -1   8          2.64          1.36         0.39 o                         
   0  -1   8         73.75         73.30         2.36 o                         
   1  -1   8          5.63          3.74         0.75 o                         
   2  -1   8          6.27          4.81         0.79 o                         
   3  -1   8         51.25         53.59         2.47 o                         
   4  -1   8         26.63         17.62         2.00 o                         
   5  -1   8         15.32          9.89         1.72 o                         
   6  -1   8          1.31         -1.94         2.47 o                         
   7  -1   8          0.61         -0.14         2.10 o                         
 -10   0   8          0.70          0.07         1.75 o                         
  -9   0   8         11.45         12.72         1.97 o                         
  -8   0   8         10.83          7.74         1.32 o                         
  -7   0   8         18.78         18.69         2.01 o                         
  -6   0   8          4.27          0.41         0.52 o                         
  -5   0   8         50.00         58.59         2.62 o                         
  -4   0   8         79.27         86.50         2.64 o                         
  -3   0   8          6.44          4.09         0.68 o                         
  -2   0   8        190.73        189.39         3.93 o                         
  -1   0   8         33.97         29.86         1.65 o                         
   0   0   8         44.57         46.95         2.14 o                         
   1   0   8         11.91         11.76         1.26 o                         
   2   0   8          9.40          8.49         1.07 o                         
   3   0   8         10.76          9.05         1.49 o                         
   4   0   8          0.05         -0.82         0.90 o                         
   5   0   8          1.73          0.69         1.26 o                         
   6   0   8          0.78         -1.01         4.28 o                         
   7   0   8          6.60          5.03         4.31 o                         
 -11   1   8          1.00          7.17         6.60 o                         
 -10   1   8          7.92          5.10         1.90 o                         
  -9   1   8          1.23          0.08         1.34 o                         
  -8   1   8         47.12         49.00         3.23 o                         
  -7   1   8          9.82         12.59         1.59 o                         
  -6   1   8         96.04         88.43         3.44 o                         
  -5   1   8          2.62          1.21         0.69 o                         
  -4   1   8         97.16        101.37         2.93 o                         
  -3   1   8         17.58         17.14         1.35 o                         
  -2   1   8          0.49          0.21         0.44 o                         
  -1   1   8          0.04          0.72         0.48 o                         
   0   1   8          5.03          5.25         0.74 o                         
   1   1   8          1.25          0.90         0.68 o                         
   2   1   8         24.09         19.85         4.10 o                         
   3   1   8         61.85         57.76         5.53 o                         
   4   1   8          6.81          7.30         2.28 o                         
   5   1   8          6.36          7.58         3.92 o                         
   6   1   8          0.06          1.37         2.22 o                         
 -11   2   8          0.71         -3.66         3.66 o                         
 -10   2   8          1.55         -0.74         2.84 o                         
  -9   2   8          7.67          8.77         1.45 o                         
  -8   2   8          1.56          2.02         0.93 o                         
  -7   2   8          0.22          0.55         0.96 o                         
  -6   2   8          7.96          5.27         0.94 o                         
  -5   2   8         32.30         38.67         2.06 o                         
  -4   2   8         88.65         93.85         2.86 o                         
  -3   2   8         94.15         92.31         2.95 o                         
  -2   2   8          2.23          1.81         0.73 o                         
  -1   2   8        246.24        247.21         5.48 o                         
   0   2   8         68.11         68.42         2.59 o                         
   1   2   8          1.23          1.79         0.76 o                         
   2   2   8         12.50         13.98         1.96 o                         
   3   2   8          5.17          1.60         1.74 o                         
   4   2   8          6.76          3.02         2.77 o                         
   5   2   8         12.46         15.15         4.17 o                         
   6   2   8          0.00          0.07         2.55 o                         
 -11   3   8          0.24         -3.73         3.73 o                         
 -10   3   8          3.29          2.76         2.23 o                         
  -9   3   8          0.23         -0.86         1.63 o                         
  -8   3   8         25.04         24.14         2.09 o                         
  -7   3   8         45.05         38.15         3.29 o                         
  -6   3   8         10.19          5.58         0.96 o                         
  -5   3   8         43.61         45.09         2.10 o                         
  -4   3   8          3.33          2.28         0.51 o                         
  -3   3   8         18.83         18.05         1.50 o                         
  -2   3   8         13.75         13.20         1.23 o                         
  -1   3   8        159.22        163.96         4.98 o                         
   0   3   8        127.94        131.61         4.05 o                         
   1   3   8          4.20          2.43         1.87 o                         
   2   3   8          1.32          0.03         1.22 o                         
   3   3   8          0.02          1.47         1.76 o                         
   4   3   8          5.74         19.61         7.45 o                         
   5   3   8          8.03          0.52         3.79 o                         
 -10   4   8          0.02         -3.40         3.40 o                         
  -9   4   8         47.72         54.78         3.84 o                         
  -8   4   8         31.54         32.37         3.47 o                         
  -7   4   8          0.88          0.08         0.68 o                         
  -6   4   8          2.94          1.55         0.61 o                         
  -5   4   8         24.50         22.73         1.67 o                         
  -4   4   8         41.84         38.37         2.01 o                         
  -3   4   8         38.86         41.39         2.23 o                         
  -2   4   8         13.27         14.33         1.50 o                         
  -1   4   8         30.75         30.57         2.34 o                         
   0   4   8          1.40          2.04         0.97 o                         
   1   4   8         13.17         10.04         2.15 o                         
   2   4   8          9.03          5.39         2.16 o                         
 -11   5   8          4.26         -4.58         4.58 o                         
 -10   5   8          1.31          1.19         3.69 o                         
  -9   5   8          3.99          4.96         1.46 o                         
  -8   5   8          3.89          3.45         1.82 o                         
  -7   5   8          6.73          6.52         1.28 o                         
  -6   5   8          7.09          7.16         0.96 o                         
  -5   5   8         68.30         65.05         3.92 o                         
  -4   5   8          4.57          5.84         0.95 o                         
  -3   5   8         32.88         33.71         2.53 o                         
  -2   5   8          8.66          6.04         1.28 o                         
  -1   5   8         83.71         89.81         4.10 o                         
   0   5   8          3.77          3.65         1.38 o                         
   1   5   8          0.07         -0.40         1.60 o                         
   2   5   8          1.89          4.38         3.86 o                         
 -11   6   8          0.69          4.97         4.90 o                         
 -10   6   8          3.43         16.80         7.19 o                         
  -9   6   8          0.09          2.93         3.27 o                         
  -8   6   8         32.76         30.74         3.19 o                         
  -7   6   8          2.57          3.82         1.41 o                         
  -6   6   8         36.24         45.01         2.27 o                         
  -5   6   8          6.08          4.65         0.98 o                         
  -4   6   8         41.69         47.35         2.98 o                         
  -3   6   8          2.60          0.78         1.27 o                         
  -2   6   8         21.71         21.05         2.54 o                         
  -1   6   8          1.72         -1.00         1.90 o                         
   0   6   8          5.71          8.48         2.41 o                         
   1   6   8          0.99          1.05         3.46 o                         
 -11   7   8          0.59         16.27         7.52 o                         
 -10   7   8          0.97         -2.03         3.99 o                         
  -9   7   8          1.27          0.21         3.73 o                         
  -8   7   8          6.75         11.57         3.59 o                         
  -7   7   8          9.79          9.52         2.36 o                         
  -6   7   8          1.85          1.78         1.07 o                         
  -5   7   8         19.57         17.39         2.00 o                         
  -4   7   8         30.32         26.23         2.33 o                         
  -3   7   8          0.01         -0.76         0.76 o                         
  -2   7   8          0.71         -0.98         0.98 o                         
  -1   7   8         12.70         16.34         2.85 o                         
   0   7   8          0.21         -1.63         2.75 o                         
 -10   8   8          3.20         -4.77         4.97 o                         
  -9   8   8          1.33         -4.31         4.31 o                         
  -8   8   8          2.62          8.65         6.18 o                         
  -7   8   8          0.24          0.31         2.19 o                         
  -6   8   8          4.29          3.30         2.09 o                         
  -5   8   8          1.02          0.97         1.19 o                         
  -4   8   8         21.56         19.83         2.38 o                         
  -3   8   8          7.57          6.28         2.04 o                         
  -2   8   8         11.69          7.81         5.10 o                         
  -1   8   8         13.98          4.31         4.25 o                         
  -9   9   8          1.77         -5.62         5.62 o                         
  -8   9   8          0.00         -0.65         4.84 o                         
  -7   9   8         28.96         19.54         6.27 o                         
  -6   9   8          0.68         -0.63         3.20 o                         
  -5   9   8         35.70         38.59         5.04 o                         
  -4   9   8          2.47          1.44         3.99 o                         
  -3   9   8          0.13         -2.81         3.86 o                         
  -2   9   8          1.94         -4.38         4.38 o                         
  -7  10   8          6.96          0.48         4.58 o                         
  -6  10   8          4.51          5.74         3.24 o                         
  -5  10   8          1.59         -1.37         5.56 o                         
   4 -15   9          0.30         -0.59         3.27 o                         
   5 -15   9          0.07         -3.31         3.31 o                         
   2 -14   9          1.61          0.36         8.50 o                         
   3 -14   9          7.64          3.15         5.72 o                         
   4 -14   9          2.03         -2.34         2.61 o                         
   5 -14   9          0.21         -1.39         1.39 o                         
   6 -14   9          4.75         -0.31         2.56 o                         
  -2 -13   9         23.03         24.66         9.38 o                         
  -1 -13   9          1.04         -0.83         1.49 o                         
   0 -13   9          1.28         -0.41         1.96 o                         
   1 -13   9          6.32          7.58         2.43 o                         
   2 -13   9          2.61          9.92         4.97 o                         
   3 -13   9          0.22         -1.06         1.06 o                         
   4 -13   9          0.07          1.01         1.36 o                         
   5 -13   9          1.37          1.10         2.11 o                         
   6 -13   9          0.71         -1.44         2.70 o                         
   7 -13   9          4.57          5.79         2.91 o                         
  -5 -12   9          0.56         -1.44         6.60 o                         
  -4 -12   9          2.17          3.45         2.81 o                         
  -3 -12   9         20.55         18.91         7.06 o                         
  -2 -12   9          1.56         -0.66         1.27 o                         
  -1 -12   9         10.42          6.25         1.48 o                         
   0 -12   9          0.73         -0.90         0.90 o                         
   1 -12   9          6.92          7.75         1.64 o                         
   2 -12   9          2.52          0.73         2.35 o                         
   3 -12   9         10.20         11.27         2.52 o                         
   4 -12   9          3.24          0.36         1.75 o                         
   5 -12   9          0.08          2.12         1.32 o                         
   6 -12   9          0.20          0.74         1.76 o                         
   7 -12   9          0.27         -2.25         2.25 o                         
  -6 -11   9          2.71          5.71         3.61 o                         
  -5 -11   9          0.82         -2.22         2.22 o                         
  -4 -11   9          5.42          4.60         1.79 o                         
  -3 -11   9         22.79         23.43         2.39 o                         
  -2 -11   9          6.57          5.54         1.16 o                         
  -1 -11   9          9.03          8.23         1.30 o                         
   0 -11   9          5.32          4.36         1.09 o                         
   1 -11   9          1.15          1.84         0.75 o                         
   2 -11   9          1.77          1.35         1.51 o                         
   3 -11   9          5.28          3.59         1.05 o                         
   4 -11   9          3.08          3.02         1.60 o                         
   5 -11   9          0.01         -1.31         1.31 o                         
   6 -11   9          1.05          0.04         2.61 o                         
   7 -11   9          4.20          1.19         2.36 o                         
   8 -11   9          1.66         -0.11         2.68 o                         
  -6 -10   9          1.11         -0.22         2.65 o                         
  -5 -10   9          2.41          0.05         1.79 o                         
  -4 -10   9          4.45          4.64         1.47 o                         
  -3 -10   9          5.82          6.70         1.33 o                         
  -2 -10   9          3.53          3.48         1.02 o                         
  -1 -10   9         36.09         36.32         2.08 o                         
   0 -10   9          0.02         -0.42         0.54 o                         
   1 -10   9          4.66          6.62         0.94 o                         
   2 -10   9          0.51         -0.61         0.97 o                         
   3 -10   9         17.13         12.50         1.68 o                         
   4 -10   9         30.50         30.08         3.83 o                         
   5 -10   9          0.63          1.03         1.61 o                         
   6 -10   9          4.37          3.19         1.99 o                         
   7 -10   9          0.25         -2.84         2.84 o                         
   8 -10   9          0.75         -3.95         3.95 o                         
  -7  -9   9         13.23         15.42         4.38 o                         
  -6  -9   9         25.07         23.71         3.85 o                         
  -5  -9   9          0.12         -0.17         1.92 o                         
  -4  -9   9          1.16          1.49         1.15 o                         
  -3  -9   9          0.40          3.12         0.91 o                         
  -2  -9   9         21.30         21.20         1.54 o                         
  -1  -9   9          0.01         -0.52         0.52 o                         
   0  -9   9          0.01         -0.48         0.48 o                         
   1  -9   9          0.21         -0.23         0.35 o                         
   2  -9   9         37.05         33.51         2.63 o                         
   3  -9   9          4.00          5.02         0.95 o                         
   4  -9   9         11.47         10.76         1.72 o                         
   5  -9   9          1.82          1.10         1.07 o                         
   6  -9   9          3.69          6.11         1.53 o                         
   7  -9   9          8.57         10.93         2.71 o                         
   8  -9   9          0.04         -2.24         2.24 o                         
  -7  -8   9          0.16         -1.76         1.76 o                         
  -6  -8   9          0.55         -1.00         1.00 o                         
  -5  -8   9          7.30          9.12         1.86 o                         
  -4  -8   9         28.98         31.99         2.60 o                         
  -3  -8   9          0.10         -0.61         0.61 o                         
  -2  -8   9         54.20         56.23         2.27 o                         
  -1  -8   9         29.85         26.89         1.79 o                         
   0  -8   9          7.09          4.61         0.61 o                         
   1  -8   9         19.23         21.52         1.31 o                         
   2  -8   9         14.08         11.24         0.89 o                         
   3  -8   9          2.77          1.83         0.49 o                         
   4  -8   9          4.07          3.75         0.71 o                         
   5  -8   9          2.76          2.63         0.78 o                         
   6  -8   9          0.85          1.69         1.61 o                         
   7  -8   9          4.64          1.19         2.03 o                         
   8  -8   9          0.44         -0.38         1.68 o                         
  -8  -7   9          4.02          3.23         3.40 o                         
  -7  -7   9          0.79         -0.42         2.15 o                         
  -6  -7   9         18.31         20.48         2.25 o                         
  -5  -7   9         30.55         39.03         3.21 o                         
  -4  -7   9         15.40         14.89         1.80 o                         
  -3  -7   9          6.85          6.54         0.93 o                         
  -2  -7   9          8.12          5.77         0.84 o                         
  -1  -7   9         35.69         34.54         1.69 o                         
   0  -7   9          5.35          6.27         0.74 o                         
   1  -7   9        143.84        136.25         2.98 o                         
   2  -7   9          4.20          4.72         0.70 o                         
   3  -7   9         16.89         15.42         1.12 o                         
   4  -7   9         14.87         14.60         1.37 o                         
   5  -7   9          0.83          0.56         0.66 o                         
   6  -7   9         12.34         12.06         1.59 o                         
   7  -7   9          2.03          0.94         2.44 o                         
   8  -7   9          1.34         -2.81         2.94 o                         
  -8  -6   9          7.45          8.27         2.04 o                         
  -7  -6   9         32.94         35.95         2.73 o                         
  -6  -6   9         10.28         11.45         1.52 o                         
  -5  -6   9        221.55        228.65         5.49 o                         
  -4  -6   9         45.38         45.00         2.22 o                         
  -3  -6   9         19.99         23.01         1.24 o                         
  -2  -6   9          7.19          6.91         0.80 o                         
  -1  -6   9          0.16          0.42         0.34 o                         
   0  -6   9         24.99         24.51         1.39 o                         
   1  -6   9         30.10         38.00         1.57 o                         
   2  -6   9          9.26          6.05         0.86 o                         
   3  -6   9         58.04         56.68         2.28 o                         
   4  -6   9         22.67         21.04         1.63 o                         
   5  -6   9         28.99         29.42         2.28 o                         
   6  -6   9          3.87          3.81         1.15 o                         
   7  -6   9          6.47          6.30         2.10 o                         
   8  -6   9          0.17          1.57         3.40 o                         
  -9  -5   9          3.66          3.33         2.02 o                         
  -8  -5   9          0.70          3.23         2.36 o                         
  -7  -5   9          1.20          1.40         0.99 o                         
  -6  -5   9         58.08         58.69         5.01 o                         
  -5  -5   9         50.79         54.23         1.55 o                         
  -4  -5   9         10.74         10.03         1.01 o                         
  -3  -5   9         53.32         47.26         1.82 o                         
  -2  -5   9          3.49          2.58         0.57 o                         
  -1  -5   9        118.82        125.40         3.16 o                         
   0  -5   9         62.95         68.09         2.09 o                         
   1  -5   9          6.95          5.30         0.65 o                         
   2  -5   9          2.81          2.61         0.62 o                         
   3  -5   9        146.33        152.53         3.62 o                         
   4  -5   9         25.99         24.18         2.00 o                         
   5  -5   9          0.41          0.24         0.91 o                         
   6  -5   9          0.06         -1.12         1.72 o                         
   7  -5   9         26.36         24.00         4.06 o                         
 -10  -4   9          0.93          0.09         2.91 o                         
  -9  -4   9          0.56         -1.13         1.75 o                         
  -8  -4   9         25.73         27.25         2.96 o                         
  -7  -4   9          0.24          0.01         0.90 o                         
  -6  -4   9         59.14         65.46         2.44 o                         
  -5  -4   9         34.33         35.35         1.80 o                         
  -4  -4   9         55.92         49.96         2.02 o                         
  -3  -4   9         23.40         21.14         1.40 o                         
  -2  -4   9         20.33         19.22         1.27 o                         
  -1  -4   9        154.26        164.75         3.57 o                         
   0  -4   9          9.56          8.56         1.06 o                         
   1  -4   9          1.76          0.18         0.46 o                         
   2  -4   9         57.32         52.85         2.27 o                         
   3  -4   9          6.81          5.35         0.85 o                         
   4  -4   9          0.20         -0.09         0.68 o                         
   5  -4   9          4.30          5.20         1.31 o                         
   6  -4   9         19.07         21.93         2.30 o                         
   7  -4   9          9.21         14.11         5.69 o                         
 -10  -3   9          2.12          0.15         2.54 o                         
  -9  -3   9          2.83          0.62         1.54 o                         
  -8  -3   9         11.07         11.01         1.57 o                         
  -7  -3   9          0.50          0.79         0.98 o                         
  -6  -3   9         28.33         28.11         1.83 o                         
  -5  -3   9         26.84         24.76         1.83 o                         
  -4  -3   9        253.09        252.94         5.13 o                         
  -3  -3   9          0.26          6.28         0.87 o                         
  -2  -3   9        174.43        171.01         3.51 o                         
  -1  -3   9         17.23         17.10         1.27 o                         
   0  -3   9          1.59          2.80         0.67 o                         
   1  -3   9        159.11        165.86         4.03 o                         
   2  -3   9         76.19         73.69         2.76 o                         
   3  -3   9          0.83          0.16         0.62 o                         
   4  -3   9          0.14         -0.10         1.06 o                         
   5  -3   9          0.85         -0.56         1.21 o                         
   6  -3   9          0.75         -1.07         1.07 o                         
   7  -3   9          2.43          2.64         2.62 o                         
 -11  -2   9          0.23          3.53         5.29 o                         
 -10  -2   9          0.12         -0.44         3.82 o                         
  -9  -2   9          6.41          6.45         1.77 o                         
  -8  -2   9          7.53          5.42         1.19 o                         
  -7  -2   9          2.87          2.54         0.90 o                         
  -6  -2   9          1.00          0.21         0.57 o                         
  -5  -2   9          0.21         -0.26         0.43 o                         
  -4  -2   9          8.20          7.33         0.82 o                         
  -3  -2   9          0.29         -0.13         0.36 o                         
  -2  -2   9        235.81        223.97         4.74 o                         
  -1  -2   9        428.01        422.22         6.63 o                         
   0  -2   9         22.10         23.92         1.88 o                         
   1  -2   9         77.31         81.52         2.98 o                         
   2  -2   9         37.46         40.21         2.26 o                         
   3  -2   9          0.27          0.53         0.98 o                         
   4  -2   9          0.20         -0.74         0.74 o                         
   5  -2   9          8.03          8.33         1.99 o                         
   6  -2   9          3.25          1.53         2.14 o                         
   7  -2   9          0.18         -1.40         2.31 o                         
 -11  -1   9          0.28         -1.18         5.56 o                         
 -10  -1   9          0.17         -0.59         2.28 o                         
  -9  -1   9         10.15          7.85         1.77 o                         
  -8  -1   9         23.57         22.57         2.29 o                         
  -7  -1   9          1.80          1.77         0.83 o                         
  -6  -1   9          3.43          2.79         0.78 o                         
  -5  -1   9         52.10         50.57         2.63 o                         
  -4  -1   9         24.31         24.54         1.40 o                         
  -3  -1   9          4.51          3.71         0.75 o                         
  -2  -1   9          3.75          3.82         0.70 o                         
  -1  -1   9        684.11        698.23         8.83 o                         
   0  -1   9        387.99        420.42         7.20 o                         
   1  -1   9          4.68          5.03         1.01 o                         
   2  -1   9          0.01         -0.79         0.79 o                         
   3  -1   9          1.10         -0.69         0.94 o                         
   4  -1   9         19.83         17.88         2.36 o                         
   5  -1   9          7.15          1.06         1.80 o                         
   6  -1   9          0.97          1.05         2.88 o                         
 -11   0   9          1.98          4.64         4.64 o                         
 -10   0   9          5.53          8.39         2.83 o                         
  -9   0   9          4.06          2.68         2.41 o                         
  -8   0   9          7.47          3.67         1.91 o                         
  -7   0   9          0.66          0.77         0.69 o                         
  -6   0   9          1.90          7.47         1.15 o                         
  -5   0   9        222.13        217.35         4.98 o                         
  -4   0   9          0.87          1.14         0.84 o                         
  -3   0   9        194.01        209.81         4.81 o                         
  -2   0   9         41.72         41.98         2.08 o                         
  -1   0   9        153.05        148.01         3.69 o                         
   0   0   9         38.58         38.75         2.41 o                         
   1   0   9        151.04        158.34         4.33 o                         
   2   0   9          4.74          7.70         1.57 o                         
   3   0   9          0.66         -0.67         1.01 o                         
   4   0   9          0.08          0.63         1.35 o                         
   5   0   9          2.33         -1.90         2.48 o                         
   6   0   9          0.30         -0.78         3.14 o                         
 -10   1   9          0.34         -1.51         1.51 o                         
  -9   1   9          0.02         -0.19         1.25 o                         
  -8   1   9          6.02          4.32         1.30 o                         
  -7   1   9         11.41          5.94         1.33 o                         
  -6   1   9         15.42         15.16         1.49 o                         
  -5   1   9         23.57         14.28         1.36 o                         
  -4   1   9          6.94          9.64         1.11 o                         
  -3   1   9          0.11         -0.09         0.47 o                         
  -2   1   9        157.60        165.26         4.20 o                         
  -1   1   9         57.92         63.17         2.52 o                         
   0   1   9         78.33         78.42         2.83 o                         
   1   1   9         38.97         36.10         3.46 o                         
   2   1   9         20.03         19.28         4.18 o                         
   3   1   9         18.44         16.08         2.78 o                         
   5   1   9          0.00          0.46         2.45 o                         
 -10   2   9          0.07         -2.14         2.97 o                         
  -9   2   9          0.01         -1.36         1.36 o                         
  -8   2   9          7.64          8.27         1.63 o                         
  -7   2   9         34.54         34.48         3.36 o                         
  -6   2   9          3.81          3.07         1.39 o                         
  -5   2   9         87.83         86.39         2.91 o                         
  -4   2   9          0.52          2.04         0.59 o                         
  -3   2   9         18.58         17.10         1.50 o                         
  -2   2   9          0.48          0.70         0.69 o                         
  -1   2   9          5.98          5.02         0.90 o                         
   0   2   9          2.07          3.05         1.01 o                         
   1   2   9         12.28          8.44         1.97 o                         
   2   2   9         22.39         24.27         3.57 o                         
   3   2   9          2.42         -1.61         1.61 o                         
   4   2   9          0.00          0.72         3.66 o                         
   5   2   9         23.94         29.67         6.99 o                         
 -11   3   9          0.50          1.76         5.16 o                         
  -9   3   9          5.71          5.00         1.64 o                         
  -8   3   9         14.29         19.95         2.60 o                         
  -7   3   9         14.88         11.20         1.68 o                         
  -6   3   9          0.03          0.58         0.74 o                         
  -5   3   9         62.08         61.91         4.78 o                         
  -4   3   9          0.91          1.85         0.76 o                         
  -3   3   9          2.59          1.12         0.68 o                         
  -2   3   9         27.69         26.26         2.08 o                         
  -1   3   9         11.11          7.77         1.29 o                         
   0   3   9         29.61         25.72         2.69 o                         
   1   3   9          2.34          0.96         1.57 o                         
   2   3   9          0.00          0.33         2.39 o                         
 -11   4   9          1.79         -1.11         5.49 o                         
 -10   4   9         10.86         12.16         4.71 o                         
  -9   4   9          2.28          3.52         4.38 o                         
  -8   4   9          1.59          1.05         2.05 o                         
  -7   4   9         12.28         12.48         1.56 o                         
  -6   4   9          6.93          8.00         1.27 o                         
  -5   4   9         10.90         12.86         1.65 o                         
  -4   4   9         41.07         49.30         3.14 o                         
  -3   4   9         13.06         12.86         1.86 o                         
  -2   4   9         39.29         46.07         3.01 o                         
  -1   4   9         27.06         20.81         2.54 o                         
   0   4   9         45.73         39.74         5.27 o                         
   1   4   9          1.54          4.91         1.81 o                         
 -11   5   9          0.42         -6.60         6.60 o                         
 -10   5   9          0.02         -4.58         4.58 o                         
  -9   5   9          4.57          0.72         4.25 o                         
  -8   5   9         29.59         30.86         3.03 o                         
  -7   5   9          1.20          1.32         0.88 o                         
  -6   5   9         21.83         24.52         2.72 o                         
  -5   5   9          4.81          4.67         1.24 o                         
  -4   5   9         19.47         17.37         1.81 o                         
  -3   5   9         15.18         13.43         1.74 o                         
  -2   5   9          3.42          3.56         1.64 o                         
  -1   5   9          5.72          7.06         1.66 o                         
   0   5   9          6.44          4.86         1.83 o                         
 -10   6   9          3.78          1.11         4.90 o                         
  -9   6   9          0.51          0.52         4.64 o                         
  -8   6   9         15.79         34.63         8.63 o                         
  -7   6   9          2.08          2.79         1.20 o                         
  -6   6   9          4.61          3.36         2.19 o                         
  -5   6   9          0.33          3.13         1.39 o                         
  -4   6   9         12.77         10.21         1.54 o                         
  -3   6   9          0.49         -0.19         1.10 o                         
  -2   6   9          5.98          5.02         1.47 o                         
  -1   6   9          0.04         -2.66         3.24 o                         
   0   6   9          1.18          2.03         4.38 o                         
 -10   7   9          0.93         -2.35         5.36 o                         
  -9   7   9          7.74          5.95         5.56 o                         
  -8   7   9          3.03          2.76         3.92 o                         
  -7   7   9          3.12          4.90         1.69 o                         
  -6   7   9          0.32          0.48         1.46 o                         
  -5   7   9          0.03          1.59         1.98 o                         
  -4   7   9          6.40         28.56         8.24 o                         
  -3   7   9         18.56         13.86         3.82 o                         
  -2   7   9          4.70          5.36         2.69 o                         
  -1   7   9         11.94          9.74         5.49 o                         
  -9   8   9          0.85         -5.62         5.62 o                         
  -8   8   9          0.45         -3.79         3.79 o                         
  -7   8   9         12.57         14.32         3.00 o                         
  -6   8   9          3.28          1.23         2.39 o                         
  -5   8   9         14.44          6.83         3.51 o                         
  -4   8   9         15.56         12.16         4.54 o                         
  -3   8   9          8.03          8.47         2.82 o                         
  -2   8   9          0.34          4.71         5.36 o                         
  -8   9   9          1.62          8.82         7.58 o                         
  -7   9   9         13.12         13.30         7.03 o                         
  -6   9   9          7.76          2.68         5.03 o                         
  -5   9   9          1.82          4.87         3.11 o                         
  -4   9   9          0.01         -5.03         5.03 o                         
   2 -15  10          0.01          3.79         3.53 o                         
   3 -15  10          1.11         -1.31         3.59 o                         
   4 -15  10          0.04         -0.13         3.40 o                         
   1 -14  10          0.84          1.11         2.68 o                         
   2 -14  10          4.05          0.65         2.75 o                         
   3 -14  10          3.71          5.56         6.86 o                         
   4 -14  10          0.04         -0.92         2.61 o                         
   5 -14  10          0.09         -3.79         5.88 o                         
  -2 -13  10          3.57          0.39         2.68 o                         
  -1 -13  10          4.22          5.27         1.81 o                         
   0 -13  10          0.40          3.66         1.83 o                         
   1 -13  10          3.89          5.56         4.77 o                         
   2 -13  10          0.69         -2.70         3.20 o                         
   3 -13  10          3.43          2.22         3.14 o                         
   4 -13  10          0.06         -1.34         1.34 o                         
   5 -13  10          2.10          3.21         2.11 o                         
   6 -13  10          9.09         10.09         3.43 o                         
  -4 -12  10          0.71         -1.88         2.20 o                         
  -3 -12  10          6.46          2.85         2.34 o                         
  -2 -12  10          5.94          5.64         1.62 o                         
  -1 -12  10          0.02         -0.92         0.92 o                         
   0 -12  10          2.62          0.18         1.32 o                         
   1 -12  10          5.89          4.85         1.88 o                         
   2 -12  10         18.63         21.52         2.95 o                         
   3 -12  10          0.72          0.90         1.07 o                         
   4 -12  10          1.85          0.15         1.12 o                         
   5 -12  10          0.01          0.60         1.80 o                         
   6 -12  10          0.04         -1.07         1.94 o                         
   7 -12  10          0.84         -1.11         2.70 o                         
  -5 -11  10          8.00          7.96         4.38 o                         
  -4 -11  10          0.02         -1.75         2.94 o                         
  -3 -11  10          7.29          5.28         1.52 o                         
  -2 -11  10          8.64          6.53         1.41 o                         
  -1 -11  10          0.02         -0.71         1.26 o                         
   0 -11  10          1.90         -0.14         1.27 o                         
   1 -11  10          3.45          4.71         3.53 o                         
   2 -11  10          1.59          0.83         0.85 o                         
   3 -11  10         10.69         10.25         1.78 o                         
   4 -11  10         16.90         16.52         2.56 o                         
   5 -11  10          1.29         -1.56         1.77 o                         
   6 -11  10          2.27         -0.62         2.28 o                         
   7 -11  10          2.50          1.50         2.67 o                         
  -6 -10  10         12.81         11.79         3.38 o                         
  -5 -10  10         34.11         32.07         4.27 o                         
  -4 -10  10          0.30          0.60         1.15 o                         
  -3 -10  10          0.88          0.74         0.93 o                         
  -2 -10  10          7.48          7.13         1.17 o                         
  -1 -10  10          8.65          7.85         1.08 o                         
   0 -10  10         11.43         13.40         1.28 o                         
   1 -10  10          6.54          6.19         0.91 o                         
   2 -10  10         11.85         12.92         1.42 o                         
   3 -10  10         20.86         23.05         4.94 o                         
   4 -10  10          0.55          2.06         1.65 o                         
   5 -10  10          3.87          7.45         2.02 o                         
   6 -10  10          0.16          3.62         2.02 o                         
   7 -10  10          4.70          1.37         2.31 o                         
  -7  -9  10         10.21         16.99         4.71 o                         
  -6  -9  10         10.09         13.44         2.40 o                         
  -5  -9  10          1.91          3.21         1.24 o                         
  -4  -9  10          9.13          6.19         1.63 o                         
  -3  -9  10          1.44          3.24         1.32 o                         
  -2  -9  10         39.18         42.32         2.72 o                         
  -1  -9  10        108.12        111.11         3.55 o                         
   0  -9  10          0.80          0.62         0.49 o                         
   1  -9  10         48.29         49.30         1.84 o                         
   2  -9  10         15.47         15.18         1.29 o                         
   3  -9  10          0.13          0.49         0.70 o                         
   4  -9  10          0.20         -0.16         0.83 o                         
   5  -9  10         10.89         14.51         1.82 o                         
   6  -9  10          0.78          4.13         2.39 o                         
   7  -9  10          1.85          1.38         2.26 o                         
  -7  -8  10          5.96          3.27         4.77 o                         
  -6  -8  10         20.95         21.94         4.27 o                         
  -5  -8  10          0.62         -0.82         2.04 o                         
  -4  -8  10         12.92          8.32         1.57 o                         
  -3  -8  10          5.04          4.17         1.08 o                         
  -2  -8  10         11.37         10.75         1.17 o                         
  -1  -8  10          0.33          0.57         0.56 o                         
   0  -8  10         46.23         41.15         2.01 o                         
   1  -8  10         40.59         38.80         2.10 o                         
   2  -8  10          0.83          1.05         0.56 o                         
   3  -8  10          2.02          2.49         0.60 o                         
   4  -8  10          8.66          9.33         1.59 o                         
   5  -8  10          4.40          2.84         1.02 o                         
   6  -8  10          1.24          2.46         1.37 o                         
   7  -8  10          0.01         -1.03         1.59 o                         
  -8  -7  10          0.25          0.92         3.14 o                         
  -7  -7  10          0.82         -0.89         2.34 o                         
  -6  -7  10          0.00          0.90         2.09 o                         
  -5  -7  10          9.10         10.37         1.98 o                         
  -4  -7  10         15.88         19.43         1.77 o                         
  -3  -7  10          9.38          9.55         1.17 o                         
  -2  -7  10          7.60          4.89         0.80 o                         
  -1  -7  10          6.31          6.97         0.81 o                         
   0  -7  10         66.10         73.97         2.33 o                         
   1  -7  10         35.58         33.98         1.73 o                         
   2  -7  10         11.19         12.39         1.13 o                         
   3  -7  10          0.04          0.84         0.80 o                         
   4  -7  10          0.00         -0.30         1.05 o                         
   5  -7  10          1.80          3.24         1.21 o                         
   6  -7  10          0.37          1.10         1.38 o                         
   7  -7  10          0.22          0.34         1.83 o                         
  -8  -6  10          1.03         -0.48         1.87 o                         
  -7  -6  10          0.18          1.34         1.22 o                         
  -6  -6  10         27.34         27.29         2.42 o                         
  -5  -6  10          2.85          1.95         0.69 o                         
  -4  -6  10         15.99         15.19         1.20 o                         
  -3  -6  10         17.56         18.54         1.21 o                         
  -2  -6  10         65.71         68.55         2.36 o                         
  -1  -6  10        133.81        141.59         3.48 o                         
   0  -6  10         48.42         48.60         1.90 o                         
   1  -6  10         41.09         48.14         1.99 o                         
   2  -6  10         54.16         60.48         2.12 o                         
   3  -6  10         18.88         24.52         2.27 o                         
   4  -6  10          8.67          7.13         1.67 o                         
   5  -6  10         16.60         17.86         2.02 o                         
   6  -6  10          6.64          9.00         3.75 o                         
   7  -6  10          0.76         -1.76         2.48 o                         
  -9  -5  10          0.52          0.05         4.48 o                         
  -8  -5  10          1.17          0.87         1.54 o                         
  -7  -5  10          5.14          3.92         1.47 o                         
  -6  -5  10         31.04         29.25         2.72 o                         
  -5  -5  10        179.31        174.93         4.59 o                         
  -4  -5  10          6.33          7.60         0.90 o                         
  -3  -5  10         64.83         63.79         2.51 o                         
  -2  -5  10         62.82         67.11         2.28 o                         
  -1  -5  10        156.80        163.63         3.97 o                         
   0  -5  10         29.73         30.36         1.91 o                         
   1  -5  10         19.44         17.86         1.31 o                         
   2  -5  10          1.57         -0.23         0.49 o                         
   3  -5  10          1.07          1.28         0.78 o                         
   4  -5  10         25.10         22.18         2.20 o                         
   5  -5  10          0.92         -1.08         1.21 o                         
   6  -5  10         34.39         34.59         4.58 o                         
   7  -5  10          0.01          2.68         4.93 o                         
 -10  -4  10          0.01         -1.71         2.95 o                         
  -9  -4  10          0.32         -2.16         2.16 o                         
  -8  -4  10          1.85          2.18         1.37 o                         
  -7  -4  10          2.86          0.91         0.82 o                         
  -6  -4  10         15.23         15.75         1.45 o                         
  -5  -4  10          0.00         -0.57         0.57 o                         
  -4  -4  10         36.74         42.98         2.32 o                         
  -3  -4  10         53.57         48.85         2.17 o                         
  -2  -4  10        149.37        149.89         3.41 o                         
  -1  -4  10        150.45        144.43         4.40 o                         
   0  -4  10        421.55        432.38         7.04 o                         
   1  -4  10          1.61         -0.21         0.53 o                         
   2  -4  10         48.46         47.33         2.33 o                         
   3  -4  10          0.80          0.81         0.81 o                         
   4  -4  10          1.52          0.61         1.06 o                         
   5  -4  10          0.13          0.00         1.11 o                         
   6  -4  10          0.00          0.76         3.17 o                         
   7  -4  10          1.78         -2.37         2.37 o                         
 -10  -3  10          0.67         -3.14         3.14 o                         
  -9  -3  10          0.01         -1.04         1.69 o                         
  -8  -3  10          3.52          2.36         1.50 o                         
  -7  -3  10          2.78          0.54         1.06 o                         
  -6  -3  10          1.52          1.50         0.77 o                         
  -5  -3  10         60.92         60.95         2.63 o                         
  -4  -3  10          0.12          0.50         0.47 o                         
  -3  -3  10         96.05        101.01         2.76 o                         
  -2  -3  10        123.97        124.14         3.11 o                         
  -1  -3  10         14.25         13.92         1.32 o                         
   0  -3  10        348.11        365.71         6.92 o                         
   1  -3  10          6.90          7.41         1.01 o                         
   2  -3  10         19.59         22.03         2.29 o                         
   3  -3  10         25.79         24.58         2.38 o                         
   4  -3  10          0.37         -0.66         0.84 o                         
   5  -3  10         22.76         26.52         2.94 o                         
   6  -3  10          0.98         -2.03         2.03 o                         
 -10  -2  10          2.67         -0.76         2.59 o                         
  -9  -2  10          2.07          2.79         1.44 o                         
  -8  -2  10          0.57         -0.37         0.91 o                         
  -7  -2  10          7.21          6.34         1.33 o                         
  -6  -2  10          5.93          4.36         1.24 o                         
  -5  -2  10          1.40          1.77         0.71 o                         
  -4  -2  10        134.34        138.46         3.61 o                         
  -3  -2  10         41.59         44.19         2.13 o                         
  -2  -2  10         14.10         13.54         1.29 o                         
  -1  -2  10         51.30         62.86         2.39 o                         
   0  -2  10         50.43         55.24         2.81 o                         
   1  -2  10          4.65          6.35         1.04 o                         
   2  -2  10         17.36         17.33         2.09 o                         
   3  -2  10          2.49          1.16         1.90 o                         
   4  -2  10          0.31         -0.82         0.82 o                         
   5  -2  10          4.38          5.17         2.24 o                         
   6  -2  10          0.02          4.31         2.55 o                         
 -10  -1  10          0.18         -1.90         3.66 o                         
  -9  -1  10          9.40         12.39         2.43 o                         
  -8  -1  10         28.72         31.43         3.38 o                         
  -7  -1  10          0.03         -0.88         0.88 o                         
  -6  -1  10         44.40         39.75         2.84 o                         
  -5  -1  10          0.07         -0.06         0.69 o                         
  -4  -1  10          4.28          4.00         0.70 o                         
  -3  -1  10          8.88         10.55         1.28 o                         
  -2  -1  10         98.24        101.55         3.14 o                         
  -1  -1  10        234.25        245.40         5.31 o                         
   0  -1  10          0.00          1.16         0.55 o                         
   1  -1  10         10.63          9.74         1.99 o                         
   2  -1  10          2.37          3.64         1.13 o                         
   3  -1  10          0.09         -0.66         1.06 o                         
   4  -1  10          4.62          5.51         3.53 o                         
   5  -1  10          6.30          6.80         3.59 o                         
   6  -1  10          0.35         -4.12         4.12 o                         
 -10   0  10          3.40         -2.01         2.01 o                         
  -9   0  10          0.14         -0.67         1.27 o                         
  -8   0  10          1.30          0.91         1.36 o                         
  -7   0  10          6.79          4.08         1.52 o                         
  -6   0  10          0.32          0.59         0.67 o                         
  -5   0  10          0.04          0.70         0.57 o                         
  -4   0  10         15.75         15.54         1.44 o                         
  -3   0  10          9.97         13.24         1.26 o                         
  -2   0  10          1.58          1.55         0.59 o                         
  -1   0  10         87.52         91.83         3.32 o                         
   0   0  10         74.31         86.64         4.71 o                         
   1   0  10         14.90         14.41         3.27 o                         
   2   0  10          0.15         -1.19         1.19 o                         
   3   0  10          6.86          5.09         1.65 o                         
   4   0  10          9.81         11.44         4.51 o                         
   5   0  10          1.54          1.77         4.38 o                         
 -10   1  10          0.60          1.36         4.03 o                         
  -9   1  10          0.61         -1.07         2.61 o                         
  -8   1  10          0.08         -1.22         1.22 o                         
  -7   1  10          8.66          4.97         1.36 o                         
  -6   1  10          0.04         -0.69         0.69 o                         
  -5   1  10          0.18         -0.11         0.58 o                         
  -4   1  10         53.32         50.03         2.42 o                         
  -3   1  10         11.31          9.14         1.15 o                         
  -2   1  10          1.49          2.06         0.68 o                         
  -1   1  10          1.00          0.96         0.69 o                         
   0   1  10         38.17         38.06         4.61 o                         
   1   1  10          4.09          5.10         1.48 o                         
   2   1  10         32.99         33.56         3.97 o                         
   3   1  10          0.03         -2.88         2.88 o                         
   4   1  10          8.64         -0.78         4.05 o                         
 -10   2  10          1.25         -3.20         3.20 o                         
  -9   2  10          3.91          2.88         2.94 o                         
  -8   2  10          0.54         -0.74         1.14 o                         
  -7   2  10         19.55         18.47         2.21 o                         
  -6   2  10         11.15          9.52         1.53 o                         
  -5   2  10         39.87         42.65         2.65 o                         
  -4   2  10         39.30         39.84         2.75 o                         
  -3   2  10          0.01         -0.19         0.72 o                         
  -2   2  10          0.89          0.61         0.77 o                         
  -1   2  10          4.01          0.94         0.93 o                         
   0   2  10          2.56         -0.08         1.70 o                         
   1   2  10         12.27          8.26         2.18 o                         
   2   2  10          6.96          7.65         4.05 o                         
 -10   3  10          3.29         -0.72         4.31 o                         
  -9   3  10          7.88         14.01         3.95 o                         
  -8   3  10          0.97          0.68         1.41 o                         
  -7   3  10          1.09          2.41         1.89 o                         
  -6   3  10          0.03         -0.78         0.78 o                         
  -5   3  10         16.48         14.01         1.65 o                         
  -4   3  10         32.82         35.76         2.65 o                         
  -3   3  10          5.44          5.14         1.24 o                         
  -2   3  10          7.17          8.08         1.69 o                         
  -1   3  10          3.70         -1.34         1.73 o                         
   0   3  10         27.72         31.22         4.39 o                         
   1   3  10          0.27          0.62         1.54 o                         
 -10   4  10          0.51         -3.40         3.40 o                         
  -9   4  10          0.00          0.78         3.14 o                         
  -8   4  10          7.30         10.26         2.20 o                         
  -7   4  10         10.91         16.76         2.13 o                         
  -6   4  10          0.60         -0.60         0.79 o                         
  -5   4  10          4.86          3.43         1.87 o                         
  -4   4  10         33.24         33.15         3.87 o                         
  -3   4  10          0.30         -0.59         1.29 o                         
  -2   4  10          6.79          5.41         2.93 o                         
  -1   4  10          6.96          8.08         1.90 o                         
   0   4  10          4.03         -0.26         2.59 o                         
 -10   5  10          4.19         -1.11         6.08 o                         
  -8   5  10         10.17         11.31         5.23 o                         
  -7   5  10         25.18         30.41         5.65 o                         
  -6   5  10          0.01          1.38         1.83 o                         
  -5   5  10          7.35          7.64         1.54 o                         
  -4   5  10          1.37         -0.37         1.06 o                         
  -3   5  10         18.06         19.39         2.81 o                         
  -2   5  10          1.45         -1.57         1.57 o                         
  -1   5  10          5.03          4.71         3.30 o                         
 -10   6  10          2.84         -6.21         6.21 o                         
  -9   6  10          0.14         -5.16         5.16 o                         
  -8   6  10          1.48          1.63         4.25 o                         
  -7   6  10          0.02         -0.26         1.85 o                         
  -6   6  10          0.03         -1.41         1.41 o                         
  -5   6  10          0.19         -0.30         1.69 o                         
  -4   6  10          0.62         -1.81         1.81 o                         
  -3   6  10          1.29          2.39         4.58 o                         
  -2   6  10          1.24          0.41         2.75 o                         
  -9   7  10          1.24          3.59         5.42 o                         
  -8   7  10          0.50         -4.77         4.77 o                         
  -7   7  10          8.27         11.18         7.78 o                         
  -6   7  10          0.13          2.42         1.86 o                         
  -5   7  10          4.06          1.64         2.49 o                         
  -4   7  10          0.36          0.62         2.92 o                         
  -3   7  10          9.61         10.02         4.02 o                         
  -7   8  10          1.83          6.16         3.04 o                         
  -6   8  10         13.60         11.92         3.68 o                         
  -5   8  10          0.44         -1.22         3.04 o                         
  -4   8  10          0.26          2.68         4.38 o                         
   1 -14  11          2.56         -0.26         2.42 o                         
   2 -14  11          0.36         -2.03         2.81 o                         
   3 -14  11          0.91         -2.88         2.88 o                         
   4 -14  11          0.14         -2.48         2.48 o                         
  -1 -13  11          0.54         -1.90         2.09 o                         
   0 -13  11          0.25         -2.35         2.35 o                         
   1 -13  11          2.54         -1.44         2.09 o                         
   2 -13  11          0.91          1.18         2.35 o                         
   3 -13  11          3.90          2.15         2.04 o                         
   4 -13  11          1.93         -2.12         2.12 o                         
   5 -13  11          0.10         -4.28         4.28 o                         
  -4 -12  11          1.49          4.58         4.12 o                         
  -3 -12  11          0.18          0.59         2.75 o                         
  -2 -12  11          0.60         -0.29         1.62 o                         
  -1 -12  11          1.06         -0.92         1.70 o                         
   0 -12  11          0.39         -1.25         1.25 o                         
   1 -12  11          0.41         -0.17         1.27 o                         
   2 -12  11         13.00         12.57         2.50 o                         
   3 -12  11          8.11          7.70         2.46 o                         
   4 -12  11          2.10          0.70         2.25 o                         
   5 -12  11          0.70          4.39         2.94 o                         
   6 -12  11          0.13         -1.24         3.33 o                         
  -5 -11  11          4.62          9.14         3.48 o                         
  -4 -11  11          0.03          2.94         2.88 o                         
  -3 -11  11          0.61          1.57         2.75 o                         
  -2 -11  11          5.62         -1.37         1.37 o                         
  -1 -11  11          2.55          2.49         0.98 o                         
   0 -11  11         16.55         16.58         1.46 o                         
   1 -11  11          0.01          1.11         1.33 o                         
   2 -11  11          8.79          5.77         1.18 o                         
   3 -11  11          1.65          0.60         1.38 o                         
   4 -11  11          6.15          5.66         2.31 o                         
   5 -11  11          0.55         -1.27         2.88 o                         
   6 -11  11          1.17          0.72         3.14 o                         
  -6 -10  11          4.36         -1.18         4.71 o                         
  -5 -10  11          0.23         -3.07         3.07 o                         
  -4 -10  11          0.01         -0.60         1.47 o                         
  -3 -10  11          1.65         -0.34         1.56 o                         
  -2 -10  11          0.53          0.36         0.96 o                         
  -1 -10  11          0.01         -0.01         0.82 o                         
   0 -10  11          5.78          7.31         1.42 o                         
   1 -10  11          0.94         -0.47         1.05 o                         
   2 -10  11         14.00         14.07         1.57 o                         
   3 -10  11          1.42         -0.14         1.35 o                         
   4 -10  11          0.37          0.66         1.33 o                         
   5 -10  11          0.44          0.10         1.86 o                         
   6 -10  11          1.38          0.92         2.48 o                         
   7 -10  11          1.15         -2.22         2.68 o                         
  -7  -9  11          0.00         -4.77         4.77 o                         
  -6  -9  11          3.98          3.33         3.73 o                         
  -5  -9  11          5.60          7.45         2.88 o                         
  -4  -9  11          1.18         -1.24         1.24 o                         
  -3  -9  11          0.03         -0.77         0.77 o                         
  -2  -9  11          4.73          4.71         1.56 o                         
  -1  -9  11         25.83         29.36         2.19 o                         
   0  -9  11          8.27          8.04         1.17 o                         
   1  -9  11          4.27          4.48         0.93 o                         
   2  -9  11          4.97          5.94         0.86 o                         
   3  -9  11          8.93          8.25         1.08 o                         
   4  -9  11         19.03         19.95         1.75 o                         
   5  -9  11          0.41          2.06         1.07 o                         
   6  -9  11          0.21          4.44         3.20 o                         
   7  -9  11          0.53         -1.44         3.14 o                         
  -7  -8  11          1.67         -2.03         4.31 o                         
  -6  -8  11          0.61         -1.70         2.94 o                         
  -5  -8  11          0.85         -0.70         1.25 o                         
  -4  -8  11         13.59         11.81         2.65 o                         
  -3  -8  11          0.07         -0.26         0.89 o                         
  -2  -8  11          0.03          0.05         0.69 o                         
  -1  -8  11        143.65        148.56         3.72 o                         
   0  -8  11         24.62         26.27         1.80 o                         
   1  -8  11         56.71         53.54         2.17 o                         
   2  -8  11          0.00          0.45         0.61 o                         
   3  -8  11          8.10          7.09         1.44 o                         
   4  -8  11          0.39         -0.69         1.02 o                         
   5  -8  11          7.55          6.44         1.65 o                         
   6  -8  11          5.82          4.50         2.19 o                         
   7  -8  11          0.13         -2.81         2.81 o                         
  -8  -7  11          1.69         -4.31         4.51 o                         
  -7  -7  11          1.03         -1.69         2.59 o                         
  -6  -7  11          8.74          5.88         3.22 o                         
  -5  -7  11          5.65          2.04         1.39 o                         
  -4  -7  11          2.77          3.33         0.88 o                         
  -3  -7  11          1.40          1.69         0.77 o                         
  -2  -7  11         15.24         17.80         1.50 o                         
  -1  -7  11         47.68         50.46         2.18 o                         
   0  -7  11        132.00        137.03         3.36 o                         
   1  -7  11         29.22         29.42         1.77 o                         
   2  -7  11          4.06          3.98         0.91 o                         
   3  -7  11          6.72          7.64         1.23 o                         
   4  -7  11          0.19         -0.33         0.95 o                         
   5  -7  11         11.12          5.51         2.44 o                         
   6  -7  11          0.34         -2.21         5.39 o                         
   7  -7  11          0.62         -2.16         2.16 o                         
  -8  -6  11          2.08         20.13         6.27 o                         
  -7  -6  11          1.00          0.20         1.32 o                         
  -6  -6  11          9.44          8.01         1.29 o                         
  -5  -6  11         56.44         59.07         2.51 o                         
  -4  -6  11         19.71         20.82         1.43 o                         
  -3  -6  11          0.40         -0.41         0.48 o                         
  -2  -6  11          0.01          0.21         0.50 o                         
  -1  -6  11          0.54         -0.45         0.45 o                         
   0  -6  11         13.26         12.09         1.69 o                         
   1  -6  11          0.56         -0.04         0.55 o                         
   2  -6  11          4.23          5.25         0.99 o                         
   3  -6  11         24.62         25.51         2.21 o                         
   4  -6  11          2.29          0.52         1.59 o                         
   5  -6  11          0.27          0.48         1.20 o                         
   6  -6  11          4.30          2.96         2.52 o                         
  -9  -5  11          1.87          4.84         2.61 o                         
  -8  -5  11          0.88          1.56         1.70 o                         
  -7  -5  11          4.06          3.55         1.16 o                         
  -6  -5  11          4.91          2.64         0.99 o                         
  -5  -5  11          0.18         -0.65         0.65 o                         
  -4  -5  11         51.14         49.34         2.75 o                         
  -3  -5  11         20.76         19.07         1.50 o                         
  -2  -5  11          1.97          0.63         0.78 o                         
  -1  -5  11         35.92         34.53         2.49 o                         
   0  -5  11          2.60          3.85         0.81 o                         
   1  -5  11          0.02         -0.38         0.60 o                         
   2  -5  11         38.64         34.47         2.55 o                         
   3  -5  11          9.44          8.73         1.77 o                         
   4  -5  11          5.26          4.25         1.37 o                         
   5  -5  11          0.61          0.40         1.63 o                         
   6  -5  11          4.07         10.74         3.86 o                         
  -9  -4  11          6.35          9.47         4.64 o                         
  -8  -4  11          2.21         -1.41         1.52 o                         
  -7  -4  11         23.38         20.31         2.18 o                         
  -6  -4  11          2.69          3.26         0.99 o                         
  -5  -4  11         11.55          9.66         1.36 o                         
  -4  -4  11         24.91         24.75         1.85 o                         
  -3  -4  11          5.84          5.32         0.86 o                         
  -2  -4  11         48.13         45.58         1.99 o                         
  -1  -4  11         26.36         26.42         1.86 o                         
   0  -4  11          0.39          2.02         0.99 o                         
   1  -4  11          0.18          0.84         0.64 o                         
   2  -4  11          6.05          4.10         1.33 o                         
   3  -4  11          3.09          3.47         1.20 o                         
   4  -4  11          7.99         10.23         1.86 o                         
   5  -4  11         18.53         20.60         4.16 o                         
   6  -4  11          1.50          6.14         3.01 o                         
 -10  -3  11          0.49         -1.89         3.16 o                         
  -9  -3  11          0.00         -0.26         5.03 o                         
  -8  -3  11          1.92          0.61         1.10 o                         
  -7  -3  11          3.51          4.24         1.59 o                         
  -6  -3  11          7.91         10.14         1.37 o                         
  -5  -3  11         10.71          7.53         1.83 o                         
  -4  -3  11         18.59         20.25         1.88 o                         
  -3  -3  11         26.07         21.49         1.52 o                         
  -2  -3  11          9.27          7.23         1.13 o                         
  -1  -3  11          0.00          0.64         0.68 o                         
   0  -3  11          7.37         10.42         1.43 o                         
   1  -3  11          2.75          2.26         1.75 o                         
   2  -3  11          9.07          9.88         1.76 o                         
   3  -3  11          2.75          2.33         1.18 o                         
   4  -3  11          1.99          2.01         3.99 o                         
   5  -3  11          2.29         -0.33         2.39 o                         
   6  -3  11          1.79          3.27         3.79 o                         
 -10  -2  11          0.03          0.54         5.07 o                         
  -9  -2  11          0.15         -1.59         3.89 o                         
  -8  -2  11          6.37          5.88         1.73 o                         
  -7  -2  11          1.00          1.23         1.05 o                         
  -6  -2  11          7.56         11.18         1.59 o                         
  -5  -2  11         18.47         13.89         1.59 o                         
  -4  -2  11         19.36         13.28         1.54 o                         
  -3  -2  11         38.56         38.99         2.21 o                         
  -2  -2  11         81.47         86.44         3.29 o                         
  -1  -2  11         47.58         44.72         2.70 o                         
   0  -2  11         27.47         31.79         3.09 o                         
   1  -2  11          9.66          6.59         2.31 o                         
   2  -2  11          0.98          0.31         0.97 o                         
   3  -2  11         11.69         10.74         2.33 o                         
   4  -2  11          4.79          6.29         3.20 o                         
   5  -2  11          1.50         -2.42         2.42 o                         
 -10  -1  11          1.28         -1.47         2.33 o                         
  -9  -1  11          2.32          0.65         3.99 o                         
  -8  -1  11          0.10         -0.95         1.27 o                         
  -7  -1  11          0.59         -0.97         0.97 o                         
  -6  -1  11         10.80         13.78         1.70 o                         
  -5  -1  11          1.24          0.83         0.80 o                         
  -4  -1  11          0.04         -0.15         0.67 o                         
  -3  -1  11         15.39         14.01         1.50 o                         
  -2  -1  11         27.07         27.87         2.09 o                         
  -1  -1  11        152.13        158.05         5.21 o                         
   0  -1  11          6.77          7.15         1.58 o                         
   1  -1  11         36.97         37.06         3.36 o                         
   2  -1  11         14.00         15.68         2.34 o                         
   3  -1  11          4.24          2.68         3.01 o                         
   4  -1  11          9.07          7.89         2.91 o                         
   5  -1  11          0.34         -2.53         2.53 o                         
 -10   0  11          0.10         17.58         4.38 o                         
  -9   0  11          0.00          3.82         2.06 o                         
  -8   0  11          5.82          6.08         1.69 o                         
  -7   0  11         24.80         25.20         2.72 o                         
  -6   0  11          0.07         -0.38         0.85 o                         
  -5   0  11         44.21         44.34         3.18 o                         
  -4   0  11          0.11          0.65         0.77 o                         
  -3   0  11         26.96         23.49         2.04 o                         
  -2   0  11          0.85          1.00         0.76 o                         
  -1   0  11          3.67          1.75         1.46 o                         
   0   0  11          8.56          8.86         2.11 o                         
   1   0  11         37.76         43.27         4.57 o                         
   2   0  11          0.63         -1.39         1.39 o                         
   3   0  11          1.41          0.92         3.73 o                         
   4   0  11          4.86          2.35         2.75 o                         
  -9   1  11          1.55          4.25         2.02 o                         
  -8   1  11          6.89          8.30         2.39 o                         
  -7   1  11          3.72          2.56         1.18 o                         
  -6   1  11          2.28          1.43         1.35 o                         
  -5   1  11          5.74          6.07         1.35 o                         
  -4   1  11         23.50         23.93         2.44 o                         
  -3   1  11         17.77         18.73         2.14 o                         
  -2   1  11         33.27         30.64         3.78 o                         
  -1   1  11         37.15         34.34         3.16 o                         
   0   1  11          7.49          6.87         2.11 o                         
   1   1  11         14.40          9.47         2.44 o                         
   2   1  11         14.24         14.31         4.58 o                         
  -9   2  11          0.21          4.24         2.51 o                         
  -8   2  11          0.27         -0.06         2.27 o                         
  -7   2  11          0.59          0.89         1.09 o                         
  -6   2  11          9.28          4.65         2.08 o                         
  -5   2  11          0.48         -0.02         0.95 o                         
  -4   2  11          0.00         -0.92         0.92 o                         
  -3   2  11          6.79          7.77         1.69 o                         
  -2   2  11          0.74          0.32         1.12 o                         
  -1   2  11          0.01         -0.67         1.39 o                         
   0   2  11          1.48          1.96         1.54 o                         
   1   2  11          2.99          0.98         2.94 o                         
  -9   3  11          1.27          3.79         4.31 o                         
  -8   3  11          2.29          0.36         4.97 o                         
  -7   3  11          0.04         -1.91         2.55 o                         
  -6   3  11          9.86          6.95         2.49 o                         
  -5   3  11          0.81          1.12         1.65 o                         
  -4   3  11         52.81         54.09         3.45 o                         
  -3   3  11          0.52          1.01         1.13 o                         
  -2   3  11         27.14         25.51         2.84 o                         
  -1   3  11          1.98         -0.37         1.34 o                         
   0   3  11          2.08         -1.05         3.27 o                         
  -9   4  11         10.28         10.92         5.16 o                         
  -8   4  11          1.43          1.26         2.03 o                         
  -7   4  11          9.57         13.86         4.71 o                         
  -6   4  11          8.83          7.34         1.69 o                         
  -5   4  11          2.36          1.54         1.08 o                         
  -4   4  11          0.27         -0.81         1.37 o                         
  -3   4  11          1.73          0.81         1.54 o                         
  -2   4  11          7.60          6.84         2.98 o                         
  -9   5  11          5.27          6.86         5.42 o                         
  -8   5  11          0.80          0.72         7.39 o                         
  -7   5  11          3.52         -3.59         3.59 o                         
  -6   5  11          1.93         -1.41         2.61 o                         
  -5   5  11          5.50         -0.45         3.14 o                         
  -4   5  11          1.22         -0.82         2.40 o                         
  -3   5  11         23.22         25.66         4.53 o                         
  -2   5  11          0.37          2.42         4.51 o                         
  -8   6  11          0.09         -5.23         5.23 o                         
  -7   6  11          8.39         10.64         4.58 o                         
  -6   6  11          4.79         -2.68         2.68 o                         
  -5   6  11          0.87          1.83         2.32 o                         
  -4   6  11          3.44          5.09         3.41 o                         
  -3   6  11          0.14         -3.20         4.12 o                         
  -6   7  11          3.70          3.70         7.84 o                         
  -4   7  11          0.24         -1.63         3.92 o                         
   0 -14  12          0.24         -0.33         3.40 o                         
   1 -14  12          0.91          0.85         3.14 o                         
   2 -14  12          0.26         -5.69         5.69 o                         
   3 -14  12          1.00         -2.55         2.55 o                         
  -2 -13  12          4.16          4.38         3.07 o                         
  -1 -13  12          0.07         -1.40         1.77 o                         
   0 -13  12          2.88          9.15         3.14 o                         
   1 -13  12          0.83         -0.07         2.68 o                         
   2 -13  12          0.39          3.79         2.94 o                         
   3 -13  12          0.88          1.90         3.07 o                         
   4 -13  12          2.33         -3.79         3.79 o                         
  -2 -12  12          0.02         -1.63         2.75 o                         
  -1 -12  12         19.88         21.92         2.46 o                         
   0 -12  12         10.78         11.69         2.46 o                         
   1 -12  12          0.08          3.27         1.90 o                         
   2 -12  12          0.74          0.39         2.16 o                         
   3 -12  12          0.86         -0.60         2.52 o                         
   4 -12  12          4.79          4.11         3.37 o                         
   5 -12  12          0.98          1.00         2.70 o                         
  -5 -11  12          0.10          2.16         3.86 o                         
  -4 -11  12          1.12         -1.96         3.53 o                         
  -3 -11  12          2.40          1.67         2.17 o                         
  -2 -11  12          2.72          1.98         1.93 o                         
  -1 -11  12          8.74          3.98         1.43 o                         
   0 -11  12         31.62         36.82         4.32 o                         
   1 -11  12          4.90          7.48         1.21 o                         
   2 -11  12         10.40         14.42         2.19 o                         
   3 -11  12         24.07         26.09         3.99 o                         
   4 -11  12          1.16         -2.22         2.22 o                         
   5 -11  12         11.52          7.34         9.58 o                         
  -6 -10  12          4.27          0.46         5.10 o                         
  -5 -10  12         10.04          5.23         3.59 o                         
  -3 -10  12          1.49         -0.35         1.50 o                         
  -2 -10  12          4.93          2.73         1.25 o                         
  -1 -10  12          1.59          0.84         1.13 o                         
   0 -10  12         18.00         16.78         1.60 o                         
   1 -10  12          2.89          0.55         0.91 o                         
   2 -10  12          0.00          0.00         0.78 o                         
   3 -10  12          0.00         -0.97         1.45 o                         
   4 -10  12          1.75          5.10         2.53 o                         
   5 -10  12          2.76          5.03         3.66 o                         
   6 -10  12          1.72         -0.33         2.94 o                         
  -6  -9  12          3.18          4.18         4.64 o                         
  -5  -9  12          1.44         -2.75         2.75 o                         
  -4  -9  12          8.95          7.09         2.12 o                         
  -3  -9  12          2.73          2.18         1.18 o                         
  -2  -9  12          1.06          0.04         1.11 o                         
  -1  -9  12         22.79         24.15         1.81 o                         
   0  -9  12         19.57         20.34         1.65 o                         
   1  -9  12          0.01         -3.20         3.20 o                         
   2  -9  12          1.23         -0.10         0.84 o                         
   3  -9  12          1.89          1.50         1.37 o                         
   4  -9  12          0.00         -1.11         1.11 o                         
   5  -9  12          3.45          1.13         3.24 o                         
   6  -9  12          0.17         -1.29         4.31 o                         
  -7  -8  12          0.28         -0.20         3.79 o                         
  -6  -8  12          2.23          3.07         3.66 o                         
  -5  -8  12          3.70          1.25         2.18 o                         
  -4  -8  12          4.28          4.93         1.51 o                         
  -3  -8  12          0.91          1.48         1.66 o                         
  -2  -8  12          4.46          4.16         0.86 o                         
  -1  -8  12          9.51         11.01         1.30 o                         
   0  -8  12          0.21         -0.73         1.17 o                         
   1  -8  12          1.72          3.28         1.37 o                         
   2  -8  12          3.90          4.27         1.29 o                         
   3  -8  12          0.86         -0.84         0.84 o                         
   4  -8  12          2.16          2.55         3.46 o                         
   5  -8  12          0.31          0.57         1.76 o                         
   6  -8  12          4.67          0.46         3.20 o                         
  -7  -7  12          0.92         -0.13         3.59 o                         
  -6  -7  12          0.34         -1.12         1.12 o                         
  -5  -7  12          3.07          0.74         1.36 o                         
  -4  -7  12          0.04         -0.85         0.89 o                         
  -3  -7  12          8.90          6.53         1.00 o                         
  -2  -7  12         11.68         13.76         1.80 o                         
  -1  -7  12         16.19         17.51         1.56 o                         
   0  -7  12         35.66         30.88         2.15 o                         
   1  -7  12          9.94         11.65         1.35 o                         
   2  -7  12          2.66          1.61         1.14 o                         
   3  -7  12          1.43         -0.97         0.97 o                         
   4  -7  12          0.00         -0.13         1.33 o                         
   5  -7  12          0.07         -0.20         2.22 o                         
   6  -7  12          0.44          0.59         3.14 o                         
  -8  -6  12          0.03         -0.92         4.05 o                         
  -7  -6  12          0.67         -2.58         2.58 o                         
  -6  -6  12          0.84         -0.76         0.76 o                         
  -5  -6  12          9.09          8.43         1.14 o                         
  -4  -6  12          5.77          6.66         0.97 o                         
  -3  -6  12         19.48         21.44         1.79 o                         
  -2  -6  12          0.06         -0.56         0.56 o                         
  -1  -6  12         15.27         18.93         1.84 o                         
   0  -6  12         12.47         10.66         1.69 o                         
   1  -6  12         30.50         28.85         2.17 o                         
   2  -6  12         13.10         10.28         1.59 o                         
   3  -6  12          3.16          4.25         1.24 o                         
   4  -6  12         11.74         15.71         2.22 o                         
   5  -6  12          1.38          3.20         3.20 o                         
  -9  -5  12          1.23          6.54         3.33 o                         
  -8  -5  12          4.10          3.63         3.06 o                         
  -7  -5  12         29.27         28.69         2.26 o                         
  -6  -5  12          2.35          0.24         1.18 o                         
  -5  -5  12          0.66         -0.08         1.14 o                         
  -4  -5  12          4.13          3.14         1.14 o                         
  -3  -5  12          2.65          0.94         0.77 o                         
  -2  -5  12          2.33          1.64         0.79 o                         
  -1  -5  12          0.70          1.13         0.93 o                         
   0  -5  12          0.06         -0.49         0.86 o                         
   1  -5  12          1.88          0.99         0.93 o                         
   2  -5  12          6.70          5.66         1.81 o                         
   3  -5  12          0.13          0.33         1.07 o                         
   4  -5  12          1.20          1.69         2.39 o                         
   5  -5  12          0.52         -2.11         2.11 o                         
  -9  -4  12          0.04         -2.97         2.97 o                         
  -8  -4  12          2.08          1.44         1.52 o                         
  -7  -4  12          0.03         -0.17         2.49 o                         
  -6  -4  12          6.89          4.15         2.20 o                         
  -5  -4  12          1.58          0.33         0.70 o                         
  -4  -4  12         47.91         44.58         2.28 o                         
  -3  -4  12         35.17         33.12         2.20 o                         
  -2  -4  12         31.23         29.89         1.98 o                         
  -1  -4  12          7.01          4.81         1.10 o                         
   0  -4  12         16.53         13.35         1.99 o                         
   1  -4  12          3.02          2.06         1.25 o                         
   2  -4  12          2.03         -0.77         1.42 o                         
   3  -4  12          6.04          3.52         2.36 o                         
   4  -4  12          0.04          0.73         3.10 o                         
   5  -4  12          0.06         -1.23         2.03 o                         
  -9  -3  12          1.15         -2.84         2.84 o                         
  -8  -3  12          1.21          1.03         1.84 o                         
  -7  -3  12          0.33         -1.29         1.29 o                         
  -6  -3  12          5.48          5.20         1.25 o                         
  -5  -3  12          2.18          1.40         0.96 o                         
  -4  -3  12          3.48          2.11         0.79 o                         
  -3  -3  12         21.23         18.04         1.62 o                         
  -2  -3  12         26.55         32.10         2.30 o                         
  -1  -3  12          2.62          2.59         0.99 o                         
   0  -3  12          2.39          2.36         1.58 o                         
   1  -3  12         22.88         21.83         2.57 o                         
   2  -3  12          2.20          3.29         1.34 o                         
   3  -3  12          7.84         10.54         3.77 o                         
   4  -3  12          4.26          6.66         3.01 o                         
   5  -3  12          6.46         11.43         4.20 o                         
 -10  -2  12          0.14         -3.92         3.92 o                         
  -9  -2  12          1.43          2.68         2.54 o                         
  -8  -2  12          0.29         -1.88         2.12 o                         
  -7  -2  12          1.98          1.37         1.32 o                         
  -6  -2  12          9.64          9.11         1.71 o                         
  -5  -2  12          0.27         -0.34         0.86 o                         
  -4  -2  12          2.54          2.12         0.77 o                         
  -3  -2  12          2.49          1.76         1.00 o                         
  -2  -2  12        108.40        117.07         4.66 o                         
  -1  -2  12         19.49         17.45         2.45 o                         
   0  -2  12         20.15         21.76         3.00 o                         
   1  -2  12          7.30          9.66         2.29 o                         
   2  -2  12          3.22          2.41         1.75 o                         
   3  -2  12          4.12          3.00         2.95 o
[truncated: 36,208 more chars]
