# Supplementary material for: Crystal structure and Hirshfeld surface analysis of 1-(2-chloro­acet­yl)-3-methyl-2,6-bis­(4-methylphen­yl)piperidin-4-one
Source: Acta Crystallogr E Crystallogr Commun. 2026 Jan 8;82(Pt 2):152–5. doi: 10.1107/S2056989026000083 (PMC12874253; doi:10.1107/S2056989026000083)
Supplement: Supplementary file 3 [file e-82-00152-sup3.txt]

data_global
_publcif_datablock.id '{585cedb7-a003-4d92-8b9d-c305715b6093}'

_audit_update_record
;
2025-08-20 # Formatted by publCIF

;

loop_
_publ_body_element
_publ_body_title
_publ_body_contents

 section 
;
Chemical context
; 
;
Piperidin-4-one derivatives represent a significant class of heterocyclic
compounds widely documented for their versatility in the field of medicinal
chemistry. Piperidin-4-one scaffold serves as a valuable synthetic
intermediate and as a promising pharmacophore showing diverse biological
activities (Sahu <i>et al.</i>, 2013). Among the piperidin-4-one derivatives,
the 3-alkyl-2,6-diarylpiperidin-4-one derivatives have been extensively
investigated, particularly with respect to their synthesis, stereochemistry,
and diverse biological activities. The 3-alkyl-2,6-diarylpiperidone
derivatives predominantly adopts chair conformation with equatorial
orientation of the alkyl and phenyl substituents (Pandiarajan <i>et al.</i>,
1991). Introduction of groups such as -NO, -CHO, -COCH~3~, and N-COCH~2~Cl
onto the ring nitrogen of a 2,6-diarylpiperidin-4-one moiety significantly
alter the ring conformation and the orientation of its substituents.
Delocalization of the nitrogen lone pair into the -COR \p-system imparts
partial double-bond character to the --N-CO linkage, thereby restricting its
rotation. The steric interaction between the N-CO group and the neighbouring
equatorial substituent makes molecular strain, which is relieved by adopting a
chair form with axial orientation of the phenyl substituents or a boat form
with one phenyl substituent in the flagpole position. The effects of such
substitutions on the geometry of the piperidin-4-one nucleus have been
extensively reported. Structural variations such as N-benzoyl (Krishnapillay
<i>et al.</i>, 2000), N-nitroso (Ravindran <i>et al.</i>, 1991), N-formyl
(Pandiarajan <i>et al.</i>, 1997), N-chloroacetyl (Aridoss <i>et al.</i>,
2007a, b; Divyabharathi <i>et al.</i>, 2024), and N-thiocyanatoacetyl
(Karthiga <i>et al.</i>, 2024; Karthiga <i>et al.</i>, 2025) derivatives have
all been studied. Furthermore, investigations into the DNA-binding properties
of N-acetyl analogues (Mohanraj & Ponnuswamy, 2018) and their antibacterial
activities (Aridoss <i>et al.</i>, 2008) have also been reported. In the
present work, crystal structure and Hirshfeld surface analysis of
1-(2-chloroacetyl)-3-methyl-2,6-bis(4-methylphenyl)piperidin-4-one, are
reported.
;
 section 
;
Structural commentary
; 
;
The molecular structure is presented in Fig. 1. The compound is chiral due to
the presence of stereogenic centers. Although the molecular structure depicted
in Figure 1 shows the 2R,3S,6S enantiomer, the crystal contains a racemic
mixture of enantiomers. The bond lengths O1---C3 [1.207(2) \%A] and O2---C6
[1.221(2) \%A] confirm the double bond character. The sum of the angles around
atom N1 (357.1\%) indicates that nitrogen adopts an almost trigonal-planar
geometry. Conjugation between the carbonyl group and the adjacent C--C bond,
combined with steric hindrance from the chloromethyl substituent, restricts
free rotation about the C6--C7 bond. This limited rotational freedom results
in distinct preferred conformations, which is reflected in the observed
torsion angles O2---C6---C7---Cl1 [100.5(2)\%] and N1---C6---C7---Cl1
[-80.4(2)\%]. The piperidine ring adopts a boat conformation; the puckering
parameters (Cremer & Pople, 1975) are: q~2~ = 0.677 (2) \%A, q~3~ = -0.060 (2)
\%A, Q~T~ = 0.680 (2) \%A and \f = 107.4 (2)\%. Atoms C2 and C5 in the
piperidine ring (N1/C1--C5) deviate by -0.528 (2) and -0.604 (2) \%A,
respectively, from the least-squares plane through the remaining four atoms.
Two methylphenyl rings (C8--C13 and C15--C21) are planar, and their attached
methyl atoms C14 and C22 deviate by -0.024(3) and 0.003(3) \%A, respectively,
from this plane. These two methylphenyl rings are oriented with a dihedral
angle of 51.7(1)\% with respect to each other. A weak intramolecular contact
(Table 1) between a methine H atom and the Cl atom attached to the
2-chloroacetaldehyde moiety (C6/O2/C7/Cl1) leads to the stabilization of the
molecular conformation. This C5---H5...Cl1 interaction forms an S(6) ring
motif (Bernstein <i>et al.</i>, 1995), as shown in Fig. 1.
;
 section 
;
Supramolecular features
; 
;
In the crystal, molecules associate pairwise via C1---H1...Cl1^i^ hydrogen
bonds (Table 1) into inversion dimers with an R~2~^2^ (12) graph-set motif
(Etter <i>et al.</i>, 1990), as shown in Fig. 2. Moreover, molecules are
further linked into a R~2~^2^ (14) graph-set motif by C---H...\p interactions,
C7---H7A...Cg, where Cg is the centroid of the symmetry related molecule
C8-C13 benzene ring at (2-x,2-y,1-z) (Table 1).
;
 section 
;
Hirshfeld surface analysis
; 
;
Intermolecular interactions were quantified by a Hirshfeld surface (HS)
analysis (Spackman & Jayatilaka, 2009) using CrystalExplorer (Spackman <i>et
al.</i>, 2021). The HS mapped over d~norm~ is illustrated in Fig. 3. where no
 red spot occurs. This represents the non-availability of potential
 hydrogen bonds in this crystal. The associated two-dimensional fingerprint
 plots (McKinnon <i>et al.</i>, 2007)
provide quantitative information about the non-covalent interactions in the
crystal packing in terms of the percentage contribution of the interatomic
contacts (Spackman & McKinnon, 2002). The overall two-dimensional fingerprint
plot is shown in Fig. 4a (top left). The HS analysis reveals that H...H and
H...O/O...H contacts are the main contributors to the crystal packing followed
by H...C/C...H, H...Cl/Cl...H, Cl...C/C...Cl, C...C and Cl...O/O...Cl
contacts; see Fig. 4b--h.
;
section 
;
Synthesis and crystallization
; 
;
The compound has been previously reported, and all characterization data are
consistent with those described by Aridoss <i>et al.</i>, 2007a, b.
The compound was synthesized by mixing 
3-methyl-2,6-di-p-tolylpiperidin-4-one (0.75 g, 2.5 mmol) and chloroacetyl
chloride (1.0 mL, 10 mmol). The mixture was stirred in anhydrous benzene (50 mL)
 at room temperature. Then, triethylamine (1.4 mL, 10 mmol) was added as a base
 to initiate the reaction. The reaction mixture was maintained at room
 temperature for 6 hrs.Upon completion, the precipitated triethylammonium
 chloride salt was removed by filtration. The resulting organic layer was
 washed thoroughly with water then dried over anhydrous Na~2~SO~4~. The solvent
 was removed and the crude product was recrystallized from a mixture of
 petroleum ether and ethyl acetate (9:1, v/v) to afford the product as
 colourless crystals.
;
 section 
;
Refinement
;
;
Crystal data, data collection and structure refinement details are summarized
in Table 1. All H atoms were placed in idealized positions and allowed to ride
on their parent atoms: C---H = 0.93--0.98 \%A with Uiso(H) = 1.5Ueq(C) for
methyl H atoms and Uiso(H) = 1.2Ueq(C) for other H atoms.
;
_publ_section_references
;
Aridoss, G., Balasubramanian, S., Parthiban, P. & Kabilan, S. (2007<i>a</i>).
<i>Med. Chem. Res.</i> <b>16</b>, 188--204.

Aridoss, G., Balasubramanian, S., Parthiban, P. & Kabilan, S. (2007<i>b</i>).
<i>Spectrochim. Acta A.</i> <b>68</b>, 1153--1163.

Aridoss, G., Amirthaganesan, S., Ashok Kumar, N., Kim, J. T., Lim, K. T.,
Kabilan, S. & Jeong, Y. T. (2008). <i>Bioorg. Med. Chem. Lett.</i> <b>18</b>,
6542--6548.

Bernstein, J., Davis, R. E., Shimoni, L. & Chang, N.-L. (1995). <i>Angew. Chem.
Int. Ed. Engl.</i> <b>34</b>, 1555--1573.

Bruker (2017). <i>SADABS</i>, <i>APEX3</i> and <i>SAINT</i>. Bruker AXS Inc.,
Madison, Wisconsin, U. S. A.

Cremer, D. & Pople, J. A. (1975). <i>J. Am. Chem. Soc.</i> <b>97</b>,
1354--1358.

Divyabharathi, S., Karthiga, A. R., Shalo, R. R., Rajeswari, K., Vidhyasagar,
T. & Selvanayagam, S. (2024). <i>Acta Cryst.</i> <b>E80</b>, 981--985.

Etter, M. C., MacDonald, J. C. & Bernstein, J. (1990). <i>Acta Cryst.</i>
B<b>46</b>, 256--262.

Farrugia, L. J. (2012). <i>J. Appl. Cryst.</i> <b>45</b>, 849--854.

Karthiga, A. R., Divyabharathi, S., Shalo, R. R., Rajeswari, K., Vidhyasagar,
T. & Selvanayagam, S. (2024). <i>Acta Cryst.</i> <b>E80</b>, 1014--1019.

Karthiga, A. R., Divyabharathi, S., Shalo, R. R., Rajeswari, K. & Vidhyasagar,
T. (2025). <i>Chem. Data Collect.</i> <b>56</b>, 101183.

Krause, L., Herbst-Irmer, R., Sheldrick, G. M. & Stalke, D. (2015). <i>J. Appl.
Cryst.</i> <b>48</b>, 3--10.

Krishnapillay, M., Kumar, R. K., Nagarajan, A. & Jeyaraman, G. (2000).
<i>Indian J. Chem. Sect. B.</i> <b>39</b>, 419--425.

Mohanraj, V. & Ponnuswamy, S. (2018). <i>J. Mol. Struct.</i> <b>1171</b>,
420--428.

Pandiarajan, K., Sekar, R., Anantharaman, R., Ramalingam, V. & Marko, D.
(1991). <i>Indian J. Chem. Sect. B.</i> <b>30</b>, 490--493.

Pandiarajan, K., Manimekalai, A. & Kalaiselvi, N. (1997). <i>Magn. Reson.
Chem.</i> <b>35</b>, 372--378.

Ravindran, R., Jeyaraman, R., Murray, R. W. & Singh, M. (1991). <i>J. Org.
Chem.</i> <b>56</b>, 4833--4840.

Sahu, S. K., Dubey, B. K., Tripathi, A. C., Koshy, M. & Saraf, S. K. (2013).
<i>Min. Rev. Med. Chem.</i> <b>13</b>, 565--583.

Sheldrick, G. M. (2015<i>a</i>). <i>Acta Cryst.</i> A<b>71</b>, 3--8.

Sheldrick, G. M. (2015<i>b</i>). <i>Acta Cryst.</i> C<b>71</b>, 3--8.

Spackman, M. A. & McKinnon, J. J. (2002). <i>CrystEngComm</i>, <b>4</b>,
378--392.

Spackman, M. A. & Jayatilaka, D. (2009). <i>CrystEngComm</i>, <b>11</b>,
19--32.

Spackman, P. R., Turner, M. J., McKinnon, J. J., Wolff, S. K., Grimwood, D. J.,
Jayatilaka, D. & Spackman, M. A. (2021). <i>J. Appl. Cryst.</i> <b>54</b>,
1006--1011.

Spek, A. L. (2020). <i>Acta Cryst.</i> E<b>76</b>, 1--11.
;

_publ_section_acknowledgements
;
The authors thank the Single Crystal XRD Facility at VIT, Vellore, Tamil Nadu,
India, for providing the instrumentation and support necessary for this study.
;

_publ_section_keywords
;
piperidine derivatives, intermolecular hydrogen bonds, Hirshfeld surface
analysis, crystal structure
;

_publ_manuscript_text
;

;
_publ_section_figure_captions
;
Molecular structure showing the atom labelling scheme and the intramolecular
hydrogen bond (dashed line). Ellipsoids are drawn at the 30% probability
level.

Centrosymmetric dimer through C-H...Cl hydrogen bonds [Symmetry code:
(<i>a</i>) -<i>x</i> + 1, -<i>y</i>, -<i>z</i> + 1].

Hirshfeld surface mapped over d~norm~ in the range -0.0962 to +1.4883
(arbitrary units)

Two-dimensional fingerprint plots showing (<i>a</i>) all interactions, and
delineated into (<i>b</i>) H...H, (<i>c</i>) H...O/O...H, (<i>d</i>)
H...C/C...H, (<i>e</i>)H...Cl/Cl...H, (<i>f</i>) Cl...C/C...Cl, (<i>g</i>)
C...C and (<i>h</i>) Cl...O/O...Cl interactions. The d~i~ and d~e~ values are
the closest internal and external distances (in \%A) from given points on the
Hirshfeld surface.
;
#=======================================================================

# 1. SUBMISSION DETAILS

_publ_contact_author_name         'T. Vidhyasagar'
_publ_contact_author_address
;     Department of Chemistry
      Annamalai University
      Annamalainagar
      Chidambaram 608 002
      India
;
_publ_contact_author_phone        '91-8668111891'
_publ_contact_author_fax          '91-8668111891'
_publ_contact_author_email        'tvschemau@gmail.com' 
_publ_requested_journal           'Acta Cryst. E'
_publ_requested_category          EO
_publ_requested_coeditor_name     'Prof. B. Therrin'

_publ_contact_letter
;
#31 December 2025

Please consider this CIF submission for publication in Acta Cryst. E. 
All required files have been provided.

The manuscript has passed the checkcif tests and generates an acceptable 
printcif output.

Yours sincerely
T. Vidhyasagar
;

#=======================================================================

# 2. PROCESSING SUMMARY (IUCr Office Use Only)

_journal_date_recd_electronic      ?
_journal_date_to_coeditor         ?
_journal_date_from_coeditor       ?
_journal_date_accepted     ?
_journal_date_printers_first      ?
_journal_date_printers_final      ?
_journal_date_proofs_out          ?
_journal_date_proofs_in           ?
_journal_coeditor_name            ?
_journal_coeditor_code      ?
_journal_paper_category      GO
_journal_coeditor_notes
?
_journal_techeditor_code      ?
_iucr_compatibility_tag          ACTA95
_journal_techeditor_notes
?
_journal_coden_ASTM               ACSEBH
_journal_name_full                'Acta Cryst. E'
_journal_year                     ?
_journal_volume                   ?
_journal_issue                    ?
_journal_page_first               ?
_journal_page_last                ?
_journal_suppl_publ_number        ?
_journal_suppl_publ_pages         ?

#============================================================================

# 3.  AND AUTHOR LIST

_publ_section_title
;
Crystal structure and Hirshfeld surface analysis of
1-(2-chloroacetyl)-3-methyl-2,6-bis(4-methylphenyl)piperidin-4-one
;

loop_
     _publ_author_name
     _publ_author_footnote
     _publ_author_address

     'Sivagnanam Divyabharathi' .
;     Department of Chemistry
      Vel Tech Multi Tech Dr Rangarajan Dr Sakunthala Engineering College
      Avadi
      Chennai 600 062
      India
;
      'Krishnan Rajeswari' .
;     Department of Chemistry
      Annamalai University
      Annamalainagar
      Chidambaram 608 002
      India
PG & Research Department of Chemistry
Government Arts College
Chidambaram 608 102
India
;      
      'Thankakan Vidhyasagar' .
;     Department of Chemistry
      Annamalai University
      Annamalainagar
      Chidambaram 608 002
      India
;
     
      'Sivashanmugam Selvanayagam' 
;
Additional correspondence author: sselvanayagam@gmail.com
;
;     PG & Research Department of Physics
      Government Arts College 
      Melur 625 106
      India
;  

 _publ_section_synopsis
;
For C~22~H~24~ClNO~2~, crystal packing is stabilized by
C---H...Cl hydrogen bonds which form <i>R</i>~2~^2^ (12) graph-set motifs in
the unit cell.
;

#=========================================================================

# 4. TEXT

_publ_section_abstract
;
In the crystal structure of C~22~H~24~ClNO~2~, the piperidine ring adopts a boat
conformation. Intra and intermolecular C---H...Cl hydrogen bonds are observed.
The intermolecular interactions were quantified and analysed using Hirshfeld
surface analysis, revealing that H...H interactions contribute most to the
crystal packing (56.1%).
;

#==============================================================================
# 5. GENERAL AND CHEMICAL DATA
 
data_I
_publcif_datablock.id '{093039e0-aa48-4c14-a37e-5e8892cf922e}'
 
_audit_creation_method            'SHELXL-2019/3'
_shelx_SHELXL_version_number      '2019/3'
_chemical_name_systematic         ?
_chemical_name_common             ?
_chemical_melting_point           ?
_chemical_formula_moiety          'C22 H24 Cl N O2'
_chemical_formula_sum             'C22 H24 Cl N O2'
_chemical_formula_weight          369.87

loop_
 _atom_type_symbol
 _atom_type_description
 _atom_type_scat_dispersion_real
 _atom_type_scat_dispersion_imag
 _atom_type_scat_source
 'C'  'C'   0.0033   0.0016
 'International Tables Vol C Tables 4.2.6.8 and 6.1.1.4'
 'H'  'H'   0.0000   0.0000
 'International Tables Vol C Tables 4.2.6.8 and 6.1.1.4'
 'Cl'  'Cl'   0.1484   0.1585
 'International Tables Vol C Tables 4.2.6.8 and 6.1.1.4'
 'N'  'N'   0.0061   0.0033
 'International Tables Vol C Tables 4.2.6.8 and 6.1.1.4'
 'O'  'O'   0.0106   0.0060
 'International Tables Vol C Tables 4.2.6.8 and 6.1.1.4'
 
_space_group_crystal_system       triclinic
_space_group_IT_number            2
_space_group_name_H-M_alt         'P -1'
_space_group_name_Hall            '-P 1'
 
_shelx_space_group_comment
;
The symmetry employed for this shelxl refinement is uniquely defined
by the following loop, which should always be used as a source of
symmetry information in preference to the above space-group names.
They are only intended as comments.
;
 
loop_
 _space_group_symop_operation_xyz
 'x, y, z'
 '-x, -y, -z'
 
_cell_length_a                    8.7654(5)
_cell_length_b                    11.3919(6)
_cell_length_c                    11.6090(7)
_cell_angle_alpha                 110.594(2)
_cell_angle_beta                  102.709(2)
_cell_angle_gamma                 107.595(2)
_cell_volume                      962.71(10)
_cell_formula_units_Z             2
_cell_measurement_temperature     298(2)
_cell_measurement_reflns_used     6744
_cell_measurement_theta_min       2.59
_cell_measurement_theta_max       28.80
 
_exptl_crystal_description        Block
_exptl_crystal_colour             'colourless'
_exptl_crystal_density_meas       ?
_exptl_crystal_density_method     'not measured'
_exptl_crystal_density_diffrn     1.276          
_exptl_crystal_F_000              392
_exptl_transmission_factor_min    ?
_exptl_transmission_factor_max    ?
_exptl_crystal_size_max           0.350
_exptl_crystal_size_mid           0.230
_exptl_crystal_size_min           0.190
_exptl_absorpt_coefficient_mu     0.214
_shelx_estimated_absorpt_T_min    0.929
_shelx_estimated_absorpt_T_max    0.960
_exptl_absorpt_correction_type    multi-scan
_exptl_absorpt_correction_T_min   0.711
_exptl_absorpt_correction_T_max   0.746
_exptl_absorpt_process_details    '(SADABS; Krause et al., 2015)'
_exptl_absorpt_special_details    ?
_diffrn_ambient_temperature       298(2)
_diffrn_radiation_wavelength      0.71073
_diffrn_radiation_type            MoK\a
_diffrn_source                    'i-mu-s microfocus source'
_diffrn_measurement_device_type   'Bruker APEX-II CCD'
_diffrn_measurement_method        '\f and \w scans'
_diffrn_detector_area_resol_mean  ?
_diffrn_reflns_number             24328
_diffrn_reflns_av_unetI/netI      0.0421
_diffrn_reflns_av_R_equivalents   0.0425
_diffrn_reflns_limit_h_min        -11
_diffrn_reflns_limit_h_max        12
_diffrn_reflns_limit_k_min        -15
_diffrn_reflns_limit_k_max        16
_diffrn_reflns_limit_l_min        -15
_diffrn_reflns_limit_l_max        16
_diffrn_reflns_theta_min          2.100
_diffrn_reflns_theta_max          30.117
_diffrn_reflns_theta_full         25.242
_diffrn_measured_fraction_theta_max   0.943
_diffrn_measured_fraction_theta_full  0.997
_diffrn_reflns_Laue_measured_fraction_max    0.943
_diffrn_reflns_Laue_measured_fraction_full   0.997
_diffrn_reflns_point_group_measured_fraction_max   0.943
_diffrn_reflns_point_group_measured_fraction_full  0.997
_reflns_number_total              5355
_reflns_number_gt                 3183
_reflns_threshold_expression      'I > 2\s(I)'
_reflns_Friedel_coverage          0.000
_reflns_Friedel_fraction_max      .
_reflns_Friedel_fraction_full     .
 
_reflns_special_details
;
 Reflections were merged by SHELXL according to the crystal
 class for the calculation of statistics and refinement.
 
 _reflns_Friedel_fraction is defined as the number of unique
 Friedel pairs measured divided by the number that would be
 possible theoretically, ignoring centric projections and
 systematic absences.
;
 
_computing_data_collection        'Apex3 v2017.3-0 (Bruker, 2017)' 
_computing_cell_refinement        'SAINT V8.38A (Bruker, 2017)'
_computing_data_reduction         'SAINT V8.38A (Bruker, 2017)'
_computing_structure_solution     'SHELXT 2018/2 (Sheldrick, 2015a)'
_computing_structure_refinement   'SHELXL-2019/2 (Sheldrick, 2015b)'
_computing_molecular_graphics     
;
ORTEP-3 for Windows (Farrugia, 2012) and PLATON (Spek, 2020)
;
_computing_publication_material   
;
SHELXL-2019/2 (Sheldrick, 2015b) and PLATON (Spek, 2020)
;
_refine_special_details           ?
_refine_ls_structure_factor_coef  Fsqd
_refine_ls_matrix_type            full
_refine_ls_weighting_scheme       calc
_refine_ls_weighting_details
'w=1/[\s^2^(Fo^2^)+(0.0437P)^2^+0.2977P] where P=(Fo^2^+2Fc^2^)/3'
_atom_sites_solution_primary      ?
_atom_sites_solution_secondary    ?
_atom_sites_solution_hydrogens    geom
_refine_ls_hydrogen_treatment     constr
_refine_ls_extinction_method      none
_refine_ls_extinction_coef        .
_refine_ls_number_reflns          5355
_refine_ls_number_parameters      238
_refine_ls_number_restraints      0
_refine_ls_R_factor_all           0.1028
_refine_ls_R_factor_gt            0.0501
_refine_ls_wR_factor_ref          0.1347
_refine_ls_wR_factor_gt           0.1073
_refine_ls_goodness_of_fit_ref    1.033
_refine_ls_restrained_S_all       1.033
_refine_ls_shift/su_max           0.000
_refine_ls_shift/su_mean          0.000
 
loop_
 _atom_site_label
 _atom_site_type_symbol
 _atom_site_fract_x
 _atom_site_fract_y
 _atom_site_fract_z
 _atom_site_U_iso_or_equiv
 _atom_site_adp_type
 _atom_site_occupancy
 _atom_site_site_symmetry_order  
 _atom_site_calc_flag
 _atom_site_refinement_flags_posn
 _atom_site_refinement_flags_adp
 _atom_site_refinement_flags_occupancy
 _atom_site_disorder_assembly
 _atom_site_disorder_group
Cl1 Cl 0.25775(8) -0.21845(5) 0.47830(6) 0.0760(2) Uani 1 1 d . . . . .
O1 O 0.85771(18) 0.29415(17) 0.90454(19) 0.0905(6) Uani 1 1 d . . . . .
O2 O 0.20241(19) 0.06629(14) 0.46708(13) 0.0676(4) Uani 1 1 d . . . . .
N1 N 0.34459(17) 0.11084(13) 0.67584(13) 0.0436(3) Uani 1 1 d . . . . .
C1 C 0.4496(2) 0.25412(16) 0.70160(16) 0.0430(4) Uani 1 1 d . . . . .
H1 H 0.493746 0.246576 0.629971 0.052 Uiso 1 1 calc R U . . .
C2 C 0.6072(2) 0.33108(17) 0.83254(17) 0.0467(4) Uani 1 1 d . . . . .
H2 H 0.563298 0.350761 0.904614 0.056 Uiso 1 1 calc R U . . .
C3 C 0.7039(2) 0.2449(2) 0.84836(19) 0.0544(4) Uani 1 1 d . . . . .
C4 C 0.5966(2) 0.09311(18) 0.79297(19) 0.0523(4) Uani 1 1 d . . . . .
H4A H 0.639400 0.060054 0.854009 0.063 Uiso 1 1 calc R U . . .
H4B H 0.608122 0.044809 0.710194 0.063 Uiso 1 1 calc R U . . .
C5 C 0.4065(2) 0.05969(17) 0.76895(16) 0.0459(4) Uani 1 1 d . . . . .
H5 H 0.345337 -0.041045 0.722924 0.055 Uiso 1 1 calc R U . . .
C6 C 0.2292(2) 0.02538(18) 0.55034(17) 0.0498(4) Uani 1 1 d . . . . .
C7 C 0.1282(2) -0.12542(18) 0.5127(2) 0.0589(5) Uani 1 1 d . . . . .
H7A H 0.025083 -0.164551 0.435285 0.071 Uiso 1 1 calc R U . . .
H7B H 0.093917 -0.133089 0.584595 0.071 Uiso 1 1 calc R U . . .
C8 C 0.3460(2) 0.33884(16) 0.69974(16) 0.0436(4) Uani 1 1 d . . . . .
C9 C 0.2647(2) 0.36976(18) 0.78849(18) 0.0501(4) Uani 1 1 d . . . . .
H9 H 0.266432 0.332410 0.848017 0.060 Uiso 1 1 calc R U . . .
C10 C 0.1809(2) 0.45532(19) 0.79026(19) 0.0551(5) Uani 1 1 d . . . . .
H10 H 0.125999 0.473644 0.850156 0.066 Uiso 1 1 calc R U . . .
C11 C 0.1777(2) 0.51415(19) 0.70398(19) 0.0577(5) Uani 1 1 d . . . . .
C12 C 0.2585(3) 0.4826(2) 0.6152(2) 0.0632(5) Uani 1 1 d . . . . .
H12 H 0.257599 0.520543 0.556190 0.076 Uiso 1 1 calc R U . . .
C13 C 0.3407(3) 0.39610(19) 0.61200(17) 0.0552(5) Uani 1 1 d . . . . .
H13 H 0.392961 0.375967 0.550488 0.066 Uiso 1 1 calc R U . . .
C14 C 0.0891(3) 0.6093(2) 0.7089(3) 0.0801(7) Uani 1 1 d . . . . .
H14A H 0.090380 0.653225 0.796661 0.120 Uiso 1 1 calc R U . . .
H14B H -0.027693 0.557154 0.647625 0.120 Uiso 1 1 calc R U . . .
H14C H 0.148117 0.678073 0.685548 0.120 Uiso 1 1 calc R U . . .
C15 C 0.7241(3) 0.4697(2) 0.8473(2) 0.0629(5) Uani 1 1 d . . . . .
H15A H 0.665406 0.529360 0.857365 0.094 Uiso 1 1 calc R U . . .
H15B H 0.753294 0.455989 0.769991 0.094 Uiso 1 1 calc R U . . .
H15C H 0.827119 0.511073 0.923769 0.094 Uiso 1 1 calc R U . . .
C16 C 0.3612(2) 0.10762(17) 0.89173(17) 0.0459(4) Uani 1 1 d . . . . .
C17 C 0.4756(3) 0.15250(19) 1.01738(18) 0.0566(5) Uani 1 1 d . . . . .
H17 H 0.586631 0.158729 1.028921 0.068 Uiso 1 1 calc R U . . .
C18 C 0.4274(3) 0.1882(2) 1.12598(19) 0.0623(5) Uani 1 1 d . . . . .
H18 H 0.507013 0.218030 1.209176 0.075 Uiso 1 1 calc R U . . .
C19 C 0.2642(3) 0.18084(19) 1.1142(2) 0.0605(5) Uani 1 1 d . . . . .
C20 C 0.1502(3) 0.1367(2) 0.9891(2) 0.0628(5) Uani 1 1 d . . . . .
H20 H 0.039547 0.131290 0.977987 0.075 Uiso 1 1 calc R U . . .
C21 C 0.1972(2) 0.1003(2) 0.87960(19) 0.0546(5) Uani 1 1 d . . . . .
H21 H 0.117321 0.070404 0.796475 0.066 Uiso 1 1 calc R U . . .
C22 C 0.2150(4) 0.2203(3) 1.2342(2) 0.0888(8) Uani 1 1 d . . . . .
H22A H 0.095320 0.202382 1.207207 0.133 Uiso 1 1 calc R U . . .
H22B H 0.282704 0.316607 1.292575 0.133 Uiso 1 1 calc R U . . .
H22C H 0.235683 0.167058 1.279197 0.133 Uiso 1 1 calc R U . . .
 
loop_
 _atom_site_aniso_label
 _atom_site_aniso_U_11
 _atom_site_aniso_U_22
 _atom_site_aniso_U_33
 _atom_site_aniso_U_23
 _atom_site_aniso_U_13
 _atom_site_aniso_U_12
Cl1 0.0787(4) 0.0539(3) 0.0795(4) 0.0103(3) 0.0323(3) 0.0288(3)
O1 0.0434(8) 0.0746(10) 0.1260(15) 0.0413(10) 0.0014(9) 0.0156(8)
O2 0.0794(10) 0.0584(8) 0.0419(7) 0.0156(6) 0.0066(7) 0.0190(7)
N1 0.0441(8) 0.0359(7) 0.0393(7) 0.0130(6) 0.0108(6) 0.0099(6)
C1 0.0439(9) 0.0388(8) 0.0402(9) 0.0168(7) 0.0144(7) 0.0113(7)
C2 0.0419(9) 0.0395(9) 0.0453(9) 0.0154(7) 0.0092(7) 0.0094(7)
C3 0.0427(10) 0.0543(11) 0.0571(11) 0.0234(9) 0.0129(8) 0.0145(9)
C4 0.0499(10) 0.0485(10) 0.0582(11) 0.0237(9) 0.0182(9) 0.0215(8)
C5 0.0464(9) 0.0366(8) 0.0468(9) 0.0170(7) 0.0129(8) 0.0126(7)
C6 0.0468(10) 0.0432(9) 0.0425(10) 0.0092(8) 0.0104(8) 0.0138(8)
C7 0.0478(10) 0.0428(10) 0.0591(11) 0.0073(9) 0.0088(9) 0.0111(8)
C8 0.0431(9) 0.0375(8) 0.0372(8) 0.0138(7) 0.0073(7) 0.0094(7)
C9 0.0524(10) 0.0475(10) 0.0484(10) 0.0231(8) 0.0160(8) 0.0181(8)
C10 0.0506(10) 0.0515(10) 0.0549(11) 0.0189(9) 0.0157(9) 0.0194(9)
C11 0.0486(10) 0.0469(10) 0.0573(12) 0.0175(9) 0.0006(9) 0.0149(9)
C12 0.0713(13) 0.0591(12) 0.0531(11) 0.0308(10) 0.0084(10) 0.0229(11)
C13 0.0650(12) 0.0543(11) 0.0415(10) 0.0224(8) 0.0146(9) 0.0214(10)
C14 0.0723(15) 0.0693(14) 0.0925(17) 0.0352(13) 0.0105(13) 0.0371(12)
C15 0.0533(11) 0.0474(10) 0.0654(13) 0.0230(10) 0.0095(9) 0.0044(9)
C16 0.0494(10) 0.0372(8) 0.0466(10) 0.0199(7) 0.0155(8) 0.0124(7)
C17 0.0559(11) 0.0534(11) 0.0502(11) 0.0215(9) 0.0132(9) 0.0165(9)
C18 0.0768(14) 0.0496(11) 0.0446(10) 0.0187(9) 0.0128(10) 0.0157(10)
C19 0.0852(15) 0.0444(10) 0.0581(12) 0.0264(9) 0.0336(11) 0.0258(10)
C20 0.0664(13) 0.0701(13) 0.0721(14) 0.0427(11) 0.0370(11) 0.0326(11)
C21 0.0539(11) 0.0593(11) 0.0542(11) 0.0319(9) 0.0202(9) 0.0202(9)
C22 0.133(2) 0.0797(16) 0.0738(16) 0.0382(13) 0.0600(16) 0.0489(17)
 
_geom_special_details
;
 All esds (except the esd in the dihedral angle between two l.s. planes)
 are estimated using the full covariance matrix.  The cell esds are taken
 into account individually in the estimation of esds in distances, angles
 and torsion angles; correlations between esds in cell parameters are only
 used when they are defined by crystal symmetry.  An approximate (isotropic)
 treatment of cell esds is used for estimating esds involving l.s. planes.
;
 
loop_
 _geom_bond_atom_site_label_1
 _geom_bond_atom_site_label_2
 _geom_bond_distance
 _geom_bond_site_symmetry_2
 _geom_bond_publ_flag
Cl1 C7 1.789(2) . ?
O1 C3 1.207(2) . ?
O2 C6 1.221(2) . ?
N1 C6 1.361(2) . ?
N1 C5 1.476(2) . ?
N1 C1 1.493(2) . ?
C1 C8 1.514(2) . ?
C1 C2 1.547(2) . ?
C1 H1 0.9800 . ?
C2 C3 1.509(3) . ?
C2 C15 1.526(2) . ?
C2 H2 0.9800 . ?
C3 C4 1.502(3) . ?
C4 C5 1.528(2) . ?
C4 H4A 0.9700 . ?
C4 H4B 0.9700 . ?
C5 C16 1.523(2) . ?
C5 H5 0.9800 . ?
C6 C7 1.519(3) . ?
C7 H7A 0.9700 . ?
C7 H7B 0.9700 . ?
C8 C9 1.383(2) . ?
C8 C13 1.389(2) . ?
C9 C10 1.384(3) . ?
C9 H9 0.9300 . ?
C10 C11 1.387(3) . ?
C10 H10 0.9300 . ?
C11 C12 1.381(3) . ?
C11 C14 1.505(3) . ?
C12 C13 1.380(3) . ?
C12 H12 0.9300 . ?
C13 H13 0.9300 . ?
C14 H14A 0.9600 . ?
C14 H14B 0.9600 . ?
C14 H14C 0.9600 . ?
C15 H15A 0.9600 . ?
C15 H15B 0.9600 . ?
C15 H15C 0.9600 . ?
C16 C17 1.384(2) . ?
C16 C21 1.387(3) . ?
C17 C18 1.382(3) . ?
C17 H17 0.9300 . ?
C18 C19 1.380(3) . ?
C18 H18 0.9300 . ?
C19 C20 1.381(3) . ?
C19 C22 1.506(3) . ?
C20 C21 1.385(3) . ?
C20 H20 0.9300 . ?
C21 H21 0.9300 . ?
C22 H22A 0.9600 . ?
C22 H22B 0.9600 . ?
C22 H22C 0.9600 . ?
 
loop_
 _geom_angle_atom_site_label_1
 _geom_angle_atom_site_label_2
 _geom_angle_atom_site_label_3
 _geom_angle
 _geom_angle_site_symmetry_1
 _geom_angle_site_symmetry_3
 _geom_angle_publ_flag
C6 N1 C5 122.82(14) . . ?
C6 N1 C1 115.84(14) . . ?
C5 N1 C1 118.41(13) . . ?
N1 C1 C8 113.14(13) . . ?
N1 C1 C2 112.07(13) . . ?
C8 C1 C2 110.05(13) . . ?
N1 C1 H1 107.1 . . ?
C8 C1 H1 107.1 . . ?
C2 C1 H1 107.1 . . ?
C3 C2 C15 112.14(15) . . ?
C3 C2 C1 112.78(14) . . ?
C15 C2 C1 110.77(14) . . ?
C3 C2 H2 106.9 . . ?
C15 C2 H2 106.9 . . ?
C1 C2 H2 106.9 . . ?
O1 C3 C4 121.39(18) . . ?
O1 C3 C2 122.60(18) . . ?
C4 C3 C2 115.99(15) . . ?
C3 C4 C5 112.45(15) . . ?
C3 C4 H4A 109.1 . . ?
C5 C4 H4A 109.1 . . ?
C3 C4 H4B 109.1 . . ?
C5 C4 H4B 109.1 . . ?
H4A C4 H4B 107.8 . . ?
N1 C5 C16 112.38(14) . . ?
N1 C5 C4 108.01(14) . . ?
C16 C5 C4 116.21(14) . . ?
N1 C5 H5 106.5 . . ?
C16 C5 H5 106.5 . . ?
C4 C5 H5 106.5 . . ?
O2 C6 N1 122.11(16) . . ?
O2 C6 C7 118.71(16) . . ?
N1 C6 C7 119.17(17) . . ?
C6 C7 Cl1 109.87(13) . . ?
C6 C7 H7A 109.7 . . ?
Cl1 C7 H7A 109.7 . . ?
C6 C7 H7B 109.7 . . ?
Cl1 C7 H7B 109.7 . . ?
H7A C7 H7B 108.2 . . ?
C9 C8 C13 117.95(16) . . ?
C9 C8 C1 122.47(15) . . ?
C13 C8 C1 119.44(16) . . ?
C8 C9 C10 121.14(17) . . ?
C8 C9 H9 119.4 . . ?
C10 C9 H9 119.4 . . ?
C9 C10 C11 120.95(19) . . ?
C9 C10 H10 119.5 . . ?
C11 C10 H10 119.5 . . ?
C12 C11 C10 117.69(18) . . ?
C12 C11 C14 122.0(2) . . ?
C10 C11 C14 120.4(2) . . ?
C13 C12 C11 121.62(18) . . ?
C13 C12 H12 119.2 . . ?
C11 C12 H12 119.2 . . ?
C12 C13 C8 120.64(18) . . ?
C12 C13 H13 119.7 . . ?
C8 C13 H13 119.7 . . ?
C11 C14 H14A 109.5 . . ?
C11 C14 H14B 109.5 . . ?
H14A C14 H14B 109.5 . . ?
C11 C14 H14C 109.5 . . ?
H14A C14 H14C 109.5 . . ?
H14B C14 H14C 109.5 . . ?
C2 C15 H15A 109.5 . . ?
C2 C15 H15B 109.5 . . ?
H15A C15 H15B 109.5 . . ?
C2 C15 H15C 109.5 . . ?
H15A C15 H15C 109.5 . . ?
H15B C15 H15C 109.5 . . ?
C17 C16 C21 117.32(17) . . ?
C17 C16 C5 122.49(16) . . ?
C21 C16 C5 120.10(15) . . ?
C18 C17 C16 121.07(19) . . ?
C18 C17 H17 119.5 . . ?
C16 C17 H17 119.5 . . ?
C19 C18 C17 121.76(19) . . ?
C19 C18 H18 119.1 . . ?
C17 C18 H18 119.1 . . ?
C18 C19 C20 117.24(18) . . ?
C18 C19 C22 120.7(2) . . ?
C20 C19 C22 122.1(2) . . ?
C19 C20 C21 121.4(2) . . ?
C19 C20 H20 119.3 . . ?
C21 C20 H20 119.3 . . ?
C20 C21 C16 121.20(18) . . ?
C20 C21 H21 119.4 . . ?
C16 C21 H21 119.4 . . ?
C19 C22 H22A 109.5 . . ?
C19 C22 H22B 109.5 . . ?
H22A C22 H22B 109.5 . . ?
C19 C22 H22C 109.5 . . ?
H22A C22 H22C 109.5 . . ?
H22B C22 H22C 109.5 . . ?
 
loop_
 _geom_torsion_atom_site_label_1
 _geom_torsion_atom_site_label_2
 _geom_torsion_atom_site_label_3
 _geom_torsion_atom_site_label_4
 _geom_torsion
 _geom_torsion_site_symmetry_1
 _geom_torsion_site_symmetry_2
 _geom_torsion_site_symmetry_3
 _geom_torsion_site_symmetry_4
 _geom_torsion_publ_flag
C6 N1 C1 C8 70.04(18) . . . . ?
C5 N1 C1 C8 -128.78(15) . . . . ?
C6 N1 C1 C2 -164.83(15) . . . . ?
C5 N1 C1 C2 -3.6(2) . . . . ?
N1 C1 C2 C3 46.1(2) . . . . ?
C8 C1 C2 C3 172.88(14) . . . . ?
N1 C1 C2 C15 172.67(15) . . . . ?
C8 C1 C2 C15 -60.51(19) . . . . ?
C15 C2 C3 O1 21.0(3) . . . . ?
C1 C2 C3 O1 146.9(2) . . . . ?
C15 C2 C3 C4 -160.61(16) . . . . ?
C1 C2 C3 C4 -34.7(2) . . . . ?
O1 C3 C4 C5 160.7(2) . . . . ?
C2 C3 C4 C5 -17.7(2) . . . . ?
C6 N1 C5 C16 -118.60(17) . . . . ?
C1 N1 C5 C16 81.61(17) . . . . ?
C6 N1 C5 C4 111.89(17) . . . . ?
C1 N1 C5 C4 -47.90(18) . . . . ?
C3 C4 C5 N1 58.85(19) . . . . ?
C3 C4 C5 C16 -68.5(2) . . . . ?
C5 N1 C6 O2 -166.44(17) . . . . ?
C1 N1 C6 O2 -6.2(3) . . . . ?
C5 N1 C6 C7 14.5(2) . . . . ?
C1 N1 C6 C7 174.76(15) . . . . ?
O2 C6 C7 Cl1 100.48(19) . . . . ?
N1 C6 C7 Cl1 -80.42(19) . . . . ?
N1 C1 C8 C9 62.3(2) . . . . ?
C2 C1 C8 C9 -63.9(2) . . . . ?
N1 C1 C8 C13 -122.15(16) . . . . ?
C2 C1 C8 C13 111.63(17) . . . . ?
C13 C8 C9 C10 -0.1(3) . . . . ?
C1 C8 C9 C10 175.48(16) . . . . ?
C8 C9 C10 C11 -0.8(3) . . . . ?
C9 C10 C11 C12 1.0(3) . . . . ?
C9 C10 C11 C14 -178.77(18) . . . . ?
C10 C11 C12 C13 -0.3(3) . . . . ?
C14 C11 C12 C13 179.49(19) . . . . ?
C11 C12 C13 C8 -0.7(3) . . . . ?
C9 C8 C13 C12 0.9(3) . . . . ?
C1 C8 C13 C12 -174.90(17) . . . . ?
N1 C5 C16 C17 -138.29(17) . . . . ?
C4 C5 C16 C17 -13.2(2) . . . . ?
N1 C5 C16 C21 45.3(2) . . . . ?
C4 C5 C16 C21 170.40(16) . . . . ?
C21 C16 C17 C18 0.1(3) . . . . ?
C5 C16 C17 C18 -176.44(16) . . . . ?
C16 C17 C18 C19 0.0(3) . . . . ?
C17 C18 C19 C20 -0.3(3) . . . . ?
C17 C18 C19 C22 179.97(19) . . . . ?
C18 C19 C20 C21 0.5(3) . . . . ?
C22 C19 C20 C21 -179.78(19) . . . . ?
C19 C20 C21 C16 -0.4(3) . . . . ?
C17 C16 C21 C20 0.1(3) . . . . ?
C5 C16 C21 C20 176.72(16) . . . . ?
 
loop_
 _geom_hbond_atom_site_label_D 
 _geom_hbond_atom_site_label_H 
 _geom_hbond_atom_site_label_A 
 _geom_hbond_distance_DH 
 _geom_hbond_distance_HA 
 _geom_hbond_distance_DA 
 _geom_hbond_angle_DHA 
 _geom_hbond_site_symmetry_A 
 _geom_hbond_publ_flag
C5 H5 Cl1  0.98 2.61 3.342(2) 132 . yes
C1 H1 Cl1  0.98 2.79 3.674(2) 151 2_656 yes
C7 H7A Cg  0.97 2.85 3.575(2) 133 2_776 yes

_iucr_geom_hbonds_special_details
;
Cg is the centroid of the C8-C13 ring.
;

_refine_diff_density_max    0.175
_refine_diff_density_min   -0.266
_refine_diff_density_rms    0.036

_shelx_res_file
;
TITL DRTVS_SDB_3MP4Cl_31052022_0m_a.res in P-1
    shelx.res
    created by SHELXL-2019/3 at 17:12:44 on 21-Aug-2025
CELL  0.71073   8.7654  11.3919  11.6090  110.594  102.709  107.595
ZERR     2.00   0.0005   0.0006   0.0007    0.002    0.002    0.002
LATT   1
SFAC  C    H    CL   N    O
UNIT  44 48 2 2 4
MERG   2
EQIV $1 1-x,-y,1-z
HTAB C5 CL1
HTAB C1 CL1_$1
FMAP   2
SIZE     0.190   0.230   0.350
ACTA
HTAB    2.00000
BOND   $H
CONF
L.S.  30
TEMP    25.00
WGHT    0.043700    0.297700
FVAR       1.23693
CL1   3    0.257751   -0.218453    0.478303    11.00000    0.07875    0.05394 =
         0.07952    0.01033    0.03232    0.02878
O1    5    0.857707    0.294151    0.904539    11.00000    0.04342    0.07463 =
         0.12598    0.04129    0.00142    0.01561
O2    5    0.202414    0.066292    0.467082    11.00000    0.07936    0.05839 =
         0.04188    0.01558    0.00664    0.01902
N1    4    0.344591    0.110842    0.675843    11.00000    0.04411    0.03592 =
         0.03928    0.01303    0.01081    0.00993
C1    1    0.449567    0.254121    0.701603    11.00000    0.04392    0.03880 =
         0.04017    0.01680    0.01439    0.01126
AFIX  13
H1    2    0.493746    0.246576    0.629971    11.00000   -1.20000
AFIX   0
C2    1    0.607213    0.331082    0.832542    11.00000    0.04186    0.03952 =
         0.04529    0.01535    0.00922    0.00942
AFIX  13
H2    2    0.563298    0.350761    0.904614    11.00000   -1.20000
AFIX   0
C3    1    0.703913    0.244910    0.848365    11.00000    0.04273    0.05427 =
         0.05707    0.02337    0.01287    0.01451
C4    1    0.596575    0.093107    0.792971    11.00000    0.04986    0.04855 =
         0.05825    0.02371    0.01819    0.02150
AFIX  23
H4A   2    0.639400    0.060054    0.854009    11.00000   -1.20000
H4B   2    0.608122    0.044809    0.710194    11.00000   -1.20000
AFIX   0
C5    1    0.406502    0.059686    0.768953    11.00000    0.04643    0.03662 =
         0.04680    0.01705    0.01293    0.01256
AFIX  13
H5    2    0.345337   -0.041045    0.722924    11.00000   -1.20000
AFIX   0
C6    1    0.229210    0.025377    0.550336    11.00000    0.04677    0.04322 =
         0.04254    0.00920    0.01036    0.01382
C7    1    0.128249   -0.125420    0.512691    11.00000    0.04776    0.04281 =
         0.05909    0.00732    0.00878    0.01110
AFIX  23
H7A   2    0.025083   -0.164551    0.435285    11.00000   -1.20000
H7B   2    0.093917   -0.133089    0.584595    11.00000   -1.20000
AFIX   0
C8    1    0.345990    0.338841    0.699738    11.00000    0.04312    0.03745 =
         0.03721    0.01375    0.00725    0.00937
C9    1    0.264739    0.369756    0.788489    11.00000    0.05240    0.04754 =
         0.04845    0.02314    0.01604    0.01810
AFIX  43
H9    2    0.266432    0.332410    0.848017    11.00000   -1.20000
AFIX   0
C10   1    0.180933    0.455324    0.790259    11.00000    0.05057    0.05152 =
         0.05490    0.01890    0.01573    0.01942
AFIX  43
H10   2    0.125999    0.473644    0.850156    11.00000   -1.20000
AFIX   0
C11   1    0.177695    0.514151    0.703984    11.00000    0.04863    0.04687 =
         0.05727    0.01752    0.00062    0.01491
C12   1    0.258533    0.482588    0.615228    11.00000    0.07126    0.05909 =
         0.05308    0.03084    0.00837    0.02286
AFIX  43
H12   2    0.257599    0.520543    0.556190    11.00000   -1.20000
AFIX   0
C13   1    0.340671    0.396103    0.611996    11.00000    0.06504    0.05430 =
         0.04149    0.02237    0.01461    0.02138
AFIX  43
H13   2    0.392961    0.375967    0.550488    11.00000   -1.20000
AFIX   0
C14   1    0.089105    0.609260    0.708899    11.00000    0.07230    0.06928 =
         0.09245    0.03517    0.01054    0.03714
AFIX 137
H14A  2    0.090380    0.653225    0.796661    11.00000   -1.50000
H14B  2   -0.027693    0.557154    0.647625    11.00000   -1.50000
H14C  2    0.148117    0.678073    0.685548    11.00000   -1.50000
AFIX   0
C15   1    0.724093    0.469729    0.847283    11.00000    0.05331    0.04737 =
         0.06543    0.02297    0.00949    0.00437
AFIX 137
H15A  2    0.665406    0.529360    0.857365    11.00000   -1.50000
H15B  2    0.753294    0.455989    0.769991    11.00000   -1.50000
H15C  2    0.827119    0.511073    0.923769    11.00000   -1.50000
AFIX   0
C16   1    0.361194    0.107617    0.891726    11.00000    0.04937    0.03718 =
         0.04663    0.01990    0.01547    0.01240
C17   1    0.475566    0.152503    1.017376    11.00000    0.05592    0.05344 =
         0.05024    0.02145    0.01320    0.01652
AFIX  43
H17   2    0.586631    0.158729    1.028921    11.00000   -1.20000
AFIX   0
C18   1    0.427357    0.188223    1.125977    11.00000    0.07677    0.04956 =
         0.04456    0.01875    0.01276    0.01573
AFIX  43
H18   2    0.507013    0.218030    1.209176    11.00000   -1.20000
AFIX   0
C19   1    0.264202    0.180836    1.114239    11.00000    0.08522    0.04443 =
         0.05815    0.02636    0.03357    0.02575
C20   1    0.150224    0.136698    0.989060    11.00000    0.06639    0.07014 =
         0.07213    0.04271    0.03697    0.03258
AFIX  43
H20   2    0.039547    0.131290    0.977987    11.00000   -1.20000
AFIX   0
C21   1    0.197207    0.100296    0.879603    11.00000    0.05394    0.05934 =
         0.05420    0.03190    0.02025    0.02019
AFIX  43
H21   2    0.117321    0.070404    0.796475    11.00000   -1.20000
AFIX   0
C22   1    0.215021    0.220297    1.234172    11.00000    0.13277    0.07968 =
         0.07379    0.03823    0.06003    0.04887
AFIX 137
H22A  2    0.095320    0.202382    1.207207    11.00000   -1.50000
H22B  2    0.282704    0.316607    1.292575    11.00000   -1.50000
H22C  2    0.235683    0.167058    1.279197    11.00000   -1.50000
AFIX   0
HKLF    4


REM  DRTVS_SDB_3MP4Cl_31052022_0m_a.res in P-1
REM wR2 = 0.1347, GooF = S = 1.033, Restrained GooF = 1.033 for all data
REM R1 = 0.0501 for 3183 Fo > 4sig(Fo) and 0.1028 for all 5355 data
REM 238 parameters refined using 0 restraints

END

WGHT      0.0436      0.2980

REM Instructions for potential hydrogen bonds
HTAB C1 Cl1_$1
HTAB C5 Cl1

REM Highest difference peak  0.175,  deepest hole -0.266,  1-sigma level  0.036
Q1    1   0.1688  0.7023  0.7778  11.00000  0.05    0.17
Q2    1   0.0569  0.6036  0.6049  11.00000  0.05    0.17
Q3    1   0.3645  0.2797  0.6827  11.00000  0.05    0.16
Q4    1   0.1981  0.3196  1.2582  11.00000  0.05    0.16
Q5    1   0.0701 -0.1392  0.4044  11.00000  0.05    0.15
Q6    1  -0.0355  0.5402  0.7389  11.00000  0.05    0.15
Q7    1   0.2120  0.5005  0.7535  11.00000  0.05    0.15
Q8    1   0.3847  0.1730  0.6886  11.00000  0.05    0.15
Q9    1   0.0642 -0.1831  0.5880  11.00000  0.05    0.14
Q10   1   0.6477  0.1704  0.8138  11.00000  0.05    0.14
Q11   1   0.3917  0.4058  0.6950  11.00000  0.05    0.14
Q12   1   0.1283  0.1211  1.2341  11.00000  0.05    0.14
Q13   1   0.3265  0.3371  0.6368  11.00000  0.05    0.14
Q14   1   0.6458  0.3812  0.8328  11.00000  0.05    0.13
Q15   1   0.3539  0.2376  1.3467  11.00000  0.05    0.13
Q16   1   0.5095  0.2627  0.7711  11.00000  0.05    0.13
Q17   1   0.3052  0.1401  1.1018  11.00000  0.05    0.13
Q18   1   0.1908 -0.0549  0.5458  11.00000  0.05    0.13
Q19   1   0.6993  0.0696  0.6786  11.00000  0.05    0.13
Q20   1   0.8018  0.2633  0.9442  11.00000  0.05    0.13
;
_shelx_res_checksum   12092

_shelx_hkl_file
;
  -1   0   0 2083.69   39.30
  -1   0   0 2119.29   40.60
  -1   0   0 2070.19   40.90
   1   0   0 1991.60   39.20
   1   0   0 2157.48   40.60
   1   0   0 2138.39   41.10
  -3   0   0  281.67   11.50
  -3   0   0  281.07   12.80
  -3   0   0  286.97   12.60
  -3   0   0  277.27   10.50
   3   0   0  277.67   12.20
   3   0   0  269.67   10.70
   3   0   0  285.17   12.10
   3   0   0  280.37   13.30
  -4   0   0   12.60    2.90
  -4   0   0    8.30    2.80
  -4   0   0   16.80    3.80
   4   0   0   16.50    3.50
   4   0   0   12.70    3.60
   4   0   0    9.60    2.60
  -5   0   0   85.69    8.70
  -5   0   0   91.09    8.70
   5   0   0   83.39    9.10
   5   0   0   96.99    8.80
   5   0   0   80.79    8.20
   5   0   0   89.69    7.50
  -6   0   0   36.50    6.90
  -6   0   0   37.60    7.70
  -6   0   0   57.29    7.20
   6   0   0   61.99    7.90
   6   0   0   70.39    7.10
   6   0   0   61.39    8.00
  -7   0   0   34.00    7.70
  -7   0   0   23.50    6.10
  -7   0   0   18.90    6.40
   7   0   0   23.40    5.50
   7   0   0   30.10    6.20
   7   0   0   38.30    9.30
   7   0   0   26.00    6.40
  -8   0   0   29.10    8.30
  -8   0   0   26.50    7.50
  -8   0   0   35.90    7.60
   8   0   0   37.90    7.60
   8   0   0   33.70    7.80
   8   0   0   18.00    6.70
  -9   0   0    1.30    4.30
  -9   0   0    2.20    3.20
   9   0   0    1.20    5.80
   9   0   0  -10.50    4.10
 -10   0   0  -10.00    5.90
  10   0   0   13.30    5.30
  10   0   0   -6.90    8.30
  11  -1   0   27.80   12.30
  11  -1   0   41.30   13.00
  10  -1   0   -5.50    4.50
  10  -1   0    3.60    3.00
 -10   1   0   -1.90    4.50
   9  -1   0   31.10    9.40
   9  -1   0   14.20    4.90
   9  -1   0   17.60    5.40
  -9   1   0    8.80    5.50
  -9   1   0   17.70    7.60
  -9   1   0   14.90    5.70
   8  -1   0   56.59    9.60
   8  -1   0   69.29    8.60
   8  -1   0   67.79   12.40
  -8   1   0   57.19   10.60
  -8   1   0   55.59   11.40
  -8   1   0   66.99   11.00
   7  -1   0   80.59   10.10
   7  -1   0   78.09   12.50
   7  -1   0   91.29    9.00
   7  -1   0   85.09    9.70
  -7   1   0   89.29   10.00
  -7   1   0   84.59   10.70
  -7   1   0   74.99    9.10
   6  -1   0   35.50    6.90
   6  -1   0   46.60    6.40
   6  -1   0   49.70    6.30
   6  -1   0   48.30    8.00
  -6   1   0   37.90    7.20
  -6   1   0   46.70    7.80
  -6   1   0   30.40    7.30
   5  -1   0  171.58   11.00
   5  -1   0  180.68   12.80
   5  -1   0  169.68   10.50
   5  -1   0  174.78   11.40
  -5   1   0  181.18   12.00
  -5   1   0  166.78   13.00
  -5   1   0  178.78   12.00
   4  -1   0  582.54   20.20
   4  -1   0  597.34   19.50
   4  -1   0  520.15   21.10
   4  -1   0  583.34   19.40
  -4   1   0  571.84   18.10
  -4   1   0  576.84   20.60
  -4   1   0  590.34   23.20
  -4   1   0  535.35   18.40
  -4   1   0  577.74   20.90
   3  -1   0   38.60    4.40
   3  -1   0   42.40    4.10
   3  -1   0   40.50    3.80
   3  -1   0   44.10    4.20
  -3   1   0   40.00    4.90
  -3   1   0   39.90    4.30
  -3   1   0   43.80    3.60
  -3   1   0   40.00    4.10
  -3   1   0   43.70    4.10
   2  -1   0  452.15   13.80
   2  -1   0  452.25   13.20
   2  -1   0  463.35   13.00
  -2   1   0  442.96   13.20
  -2   1   0  445.76   12.90
  -2   1   0  460.15   11.60
   1  -1   0  104.79    4.40
   1  -1   0  105.19    4.00
   1  -1   0  102.29    3.70
   1  -1   0  110.29    5.10
  -1   1   0  111.69    5.00
  -1   1   0  109.09    4.40
  -1   1   0  112.59    3.60
  -1   1   0  109.19    3.90
  -1   1   0  105.59    3.90
   0   1   0  883.81   20.40
   0   1   0  843.52   17.70
  -1  -1   0 1905.21   40.10
  -1  -1   0 2025.70   40.50
  -1  -1   0 1952.70   40.20
   1   1   0 2020.90   40.30
   1   1   0 1897.11   40.20
   1   1   0 1900.61   40.60
  -2  -1   0 1876.01   42.30
  -2  -1   0 1845.02   42.50
  -2  -1   0 1909.21   41.80
   2   1   0 1901.91   42.40
   2   1   0 1821.82   43.20
   2   1   0 1840.12   42.00
  -3  -1   0  138.89    9.20
  -3  -1   0  131.49    9.00
  -3  -1   0  127.09    8.30
   3   1   0  131.59    9.40
   3   1   0  151.18    9.40
   3   1   0  134.09    8.80
   3   1   0  137.39    7.10
  -4  -1   0   50.19    6.40
  -4  -1   0   53.79    6.30
   4   1   0   39.60    6.70
   4   1   0   53.79    6.20
   4   1   0   54.69    5.20
   4   1   0   56.49    6.50
  -5  -1   0  208.28   14.50
  -5  -1   0  256.17   15.80
   5   1   0  240.78   15.00
   5   1   0  240.08   16.80
   5   1   0  231.28   12.20
   5   1   0  224.88   14.50
  -6  -1   0  103.79   10.80
  -6  -1   0   94.59   10.50
   6   1   0  111.89   12.40
   6   1   0  116.09    9.30
   6   1   0  102.69   10.80
   6   1   0   98.69   10.30
  -7  -1   0  260.27   19.20
  -7  -1   0  254.67   19.50
  -7  -1   0  279.47   19.00
   7   1   0  285.07   21.50
   7   1   0  250.87   15.00
   7   1   0  274.97   19.10
   7   1   0  257.27   18.80
  -8  -1   0  131.29   14.80
  -8  -1   0  136.39   14.70
  -8  -1   0  118.79   13.40
   8   1   0  121.39   15.50
   8   1   0  126.79   11.00
   8   1   0  132.99   14.60
  -9  -1   0    1.30    5.20
  -9  -1   0   -1.20    4.30
   9   1   0    9.10    4.30
   9   1   0    7.00    6.10
  10   1   0   -5.80    3.10
  10   1   0    1.80    6.90
  10  -2   0    2.80    8.00
  10  -2   0    3.30    3.10
  10  -2   0    3.00    6.00
 -10   2   0    8.50    4.60
 -10   2   0    2.30    5.20
 -10   2   0   -3.40    5.00
   9  -2   0    8.10    4.70
   9  -2   0   10.80    5.20
   9  -2   0   13.70    4.00
  -9   2   0    1.70    4.10
  -9   2   0    9.40    3.80
  -9   2   0   10.70    5.30
   8  -2   0   58.19    9.80
   8  -2   0   52.09   10.30
   8  -2   0   47.10    8.50
   8  -2   0   37.10    9.00
  -8   2   0   53.79    9.50
  -8   2   0   59.19    9.70
  -8   2   0   52.69   10.20
   7  -2   0   36.80    7.10
   7  -2   0   28.90    6.90
   7  -2   0   27.30    6.00
   7  -2   0   34.30    6.80
  -7   2   0   21.40    6.70
  -7   2   0   24.70    5.60
  -7   2   0   32.20    7.90
   6  -2   0  176.48   11.50
   6  -2   0  176.18   11.90
   6  -2   0  163.58   11.50
   6  -2   0  180.28   13.60
  -6   2   0  184.68   12.60
  -6   2   0  144.19   13.30
  -6   2   0  175.08   12.40
   5  -2   0  243.48   13.20
   5  -2   0  267.07   15.00
   5  -2   0  260.67   13.50
   5  -2   0  251.67   12.40
  -5   2   0  249.08   15.90
  -5   2   0  259.87   13.70
  -5   2   0  246.38   13.60
  -5   2   0  268.37   11.30
   4  -2   0 1413.46   36.60
   4  -2   0 1449.35   37.90
   4  -2   0 1414.66   35.70
   4  -2   0 1436.66   33.90
  -4   2   0 1409.56   36.30
  -4   2   0 1456.25   36.10
  -4   2   0 1417.76   40.80
  -4   2   0 1407.96   31.90
  -4   2   0 1412.36   36.70
   3  -2   0  361.36   12.40
   3  -2   0  329.77   12.80
   3  -2   0  350.06   10.80
   3  -2   0  359.66   13.50
  -3   2   0  338.47   11.70
  -3   2   0  352.96   15.30
  -3   2   0  362.56   13.10
  -3   2   0  345.77    9.90
  -3   2   0  350.96   12.10
  -3   2   0  354.56   13.30
   2  -2   0   31.20    2.50
   2  -2   0   32.70    3.70
   2  -2   0   32.30    2.80
   2  -2   0   31.60    3.20
   2  -2   0   29.00    2.70
  -2   2   0   28.80    2.70
  -2   2   0   30.50    3.10
  -2   2   0   28.60    3.60
  -2   2   0   32.30    2.50
  -2   2   0   30.20    2.70
   1  -2   0 3336.37   65.39
  -1   2   0 3505.85   65.39
   0  -2   0  313.27    8.30
   0  -2   0  310.77    9.10
   0   2   0  301.57    8.00
   0   2   0  319.07   10.20
   0   2   0  315.97    9.40
   0   2   0  320.67    9.70
  -1  -2   0   63.49    4.80
  -1  -2   0   64.49    3.50
  -1  -2   0   57.09    4.50
   1   2   0   58.89    4.80
   1   2   0   57.19    4.60
   1   2   0   56.59    4.80
  -2  -2   0  540.85   18.70
   2   2   0  521.25   18.40
   2   2   0  535.65   18.90
   2   2   0  538.65   19.50
  -3  -2   0  313.47   15.20
   3   2   0  301.07   15.20
   3   2   0  290.07   15.50
  -4  -2   0   55.49    6.90
  -4  -2   0   52.09    6.90
   4   2   0   63.39    5.50
   4   2   0   62.39    7.10
   4   2   0   56.39    7.00
   4   2   0   59.19    7.50
  -5  -2   0  284.17   17.70
  -5  -2   0  304.77   17.70
   5   2   0  281.17   13.50
   5   2   0  278.07   17.60
   5   2   0  250.57   16.40
   5   2   0  264.37   18.40
  -6  -2   0   -2.70    1.30
   6   2   0   -0.30    2.20
   6   2   0    2.30    2.70
   6   2   0    0.00    1.90
  -7  -2   0  103.59   12.70
  -7  -2   0   60.59   10.10
  -7  -2   0   97.09   11.90
   7   2   0   73.49    8.00
   7   2   0   85.69   11.70
   7   2   0  109.79   14.20
  -8  -2   0    2.70    4.50
  -8  -2   0   -4.50    4.00
   8   2   0    0.30    3.10
   8   2   0    6.50    4.30
  -9  -2   0   -9.90    4.40
   9   2   0   -2.60    5.30
   9   2   0   -2.20    2.30
  10   2   0    6.50    4.70
  11  -3   0   11.30    7.80
  11  -3   0   12.60    5.90
  10  -3   0   -7.30    3.80
  10  -3   0   -0.30    2.60
  10  -3   0    4.70    5.00
 -10   3   0   -1.50    4.40
 -10   3   0    0.70    3.10
 -10   3   0    2.60    3.60
 -10   3   0   -7.30    2.90
   9  -3   0   42.20    9.60
   9  -3   0   68.69    8.80
   9  -3   0   60.29    9.50
  -9   3   0   23.70    7.60
  -9   3   0   39.20    9.10
  -9   3   0   41.00    8.10
   8  -3   0   -3.50    2.20
   8  -3   0    5.40    3.90
   8  -3   0   -0.70    2.30
   8  -3   0    2.90    2.90
  -8   3   0    9.90    3.50
  -8   3   0   -0.60    1.80
  -8   3   0   -2.10    1.80
   7  -3   0   17.10    4.10
   7  -3   0   21.40    3.90
   7  -3   0   25.40    6.00
   7  -3   0   14.40    5.20
  -7   3   0   29.80    7.60
  -7   3   0   21.10    5.70
   6  -3   0   46.90    6.00
   6  -3   0   51.89    5.80
   6  -3   0   46.90    7.60
   6  -3   0   49.80    6.50
  -6   3   0   50.49    6.50
  -6   3   0   54.69    6.50
  -6   3   0   47.40    9.30
   5  -3   0   29.20    4.70
   5  -3   0   29.30    3.80
   5  -3   0   22.80    5.00
   5  -3   0   18.30    4.40
  -5   3   0   26.40    2.80
  -5   3   0   24.00    4.40
  -5   3   0   21.40    3.90
  -5   3   0   29.00    6.20
  -5   3   0   25.00    4.60
   4  -3   0  554.84   19.30
   4  -3   0  559.44   18.10
   4  -3   0  550.94   15.60
   4  -3   0  556.14   20.20
  -4   3   0  597.84   18.10
  -4   3   0  577.54   18.10
  -4   3   0  545.65   22.50
  -4   3   0  586.84   20.80
  -4   3   0  560.54   18.90
   3  -3   0  488.95   15.60
   3  -3   0  486.15   15.10
   3  -3   0  483.65   14.40
   3  -3   0  463.85   18.60
   3  -3   0  488.55   17.30
  -3   3   0  503.15   15.60
  -3   3   0  519.45   14.00
  -3   3   0  502.55   17.20
  -3   3   0  493.65   15.10
   2  -3   0  402.86   11.80
   2  -3   0  421.16   11.00
   2  -3   0  438.66   15.40
   2  -3   0  470.95   15.10
   2  -3   0  434.26   13.90
  -2   3   0  453.65   14.00
  -2   3   0  437.26   11.90
  -2   3   0  419.56   14.40
  -2   3   0  453.35   15.20
  -2   3   0  437.06   10.50
   1  -3   0 5553.54  100.19
  -1   3   0 5307.07  102.39
   0  -3   0 2858.31   57.49
   0  -3   0 2801.22   56.09
   0  -3   0 2969.20   54.69
   0   3   0 2784.72   57.29
   0   3   0 2820.82   56.99
   0   3   0 2854.31   58.79
  -1  -3   0 4541.15   90.49
  -1  -3   0 4611.64   89.79
   1   3   0 4506.55   91.69
   1   3   0 4497.55   90.19
   1   3   0 4534.55   91.09
  -2  -3   0  548.65   20.00
  -2  -3   0  510.05   19.00
  -2  -3   0  509.95   15.10
   2   3   0  515.15   20.50
   2   3   0  510.45   19.50
   2   3   0  518.55   20.30
  -3  -3   0 1421.56   40.60
  -3  -3   0 1500.05   42.10
   3   3   0 1503.65   41.80
   3   3   0 1445.56   43.30
   3   3   0 1423.86   42.50
  -4  -3   0  285.07   16.40
  -4  -3   0  270.77   16.80
   4   3   0  268.87   17.00
   4   3   0  265.07   17.50
   4   3   0  283.37   16.70
   4   3   0  293.77   18.40
  -5  -3   0   96.09   10.80
  -5  -3   0  100.59   10.20
   5   3   0  102.49    8.00
   5   3   0  108.49   12.10
   5   3   0  112.29   11.20
   5   3   0   83.99   10.40
  -6  -3   0   42.80    8.20
  -6  -3   0   53.79   10.70
   6   3   0   55.39   11.30
   6   3   0   40.40    8.70
   6   3   0   33.00    7.40
   6   3   0   46.70    5.90
  -7  -3   0   18.30    6.70
  -7  -3   0    7.40    4.70
   7   3   0   22.50    7.20
   7   3   0    9.70    4.20
  -8  -3   0    7.30    4.90
  -8  -3   0   -1.30    3.40
   8   3   0   -0.40    6.10
   8   3   0    0.80    2.80
  -9  -3   0   -6.50    5.60
   9   3   0   -0.70    3.30
  11  -4   0    3.80    3.70
  11  -4   0    6.30    6.10
 -11   4   0    6.70    4.70
  10  -4   0    0.20    5.50
  10  -4   0   -4.90    2.00
 -10   4   0   -1.50    4.00
 -10   4   0    7.10    2.90
 -10   4   0    1.20    3.60
 -10   4   0   -3.70    3.60
   9  -4   0    3.30    2.90
   9  -4   0    1.40    2.70
   9  -4   0    0.00    3.80
  -9   4   0    4.60    3.20
  -9   4   0    7.90    4.10
  -9   4   0    9.70    3.90
  -9   4   0    7.80    4.70
   8  -4   0   65.99    9.90
   8  -4   0   76.79   10.00
   8  -4   0   60.09    9.90
   8  -4   0   57.89    7.30
  -8   4   0   52.79    8.40
  -8   4   0   72.99    8.60
  -8   4   0   63.79   11.70
  -8   4   0   66.49    6.60
   7  -4   0   56.59    9.40
   7  -4   0   49.70    8.80
   7  -4   0   54.59    5.80
   7  -4   0   43.90    7.00
  -7   4   0   48.30    6.20
  -7   4   0   37.10    6.30
  -7   4   0   47.60    7.70
  -7   4   0   72.69   12.20
   6  -4   0   19.60    4.20
   6  -4   0   18.80    5.20
   6  -4   0   20.80    4.80
   6  -4   0   21.40    3.60
  -6   4   0   21.30    4.60
  -6   4   0   28.70    5.30
  -6   4   0   21.40    4.50
  -6   4   0   17.20    5.90
   5  -4   0  126.79    9.00
   5  -4   0  117.19    9.70
  -5   4   0  144.49    8.90
  -5   4   0  128.79    8.00
  -5   4   0  117.79   10.80
  -5   4   0  132.09    8.70
   4  -4   0 3580.34   79.09
   4  -4   0 3657.23   73.29
   4  -4   0 3682.53   74.89
   4  -4   0 3593.34   82.89
  -4   4   0 3672.73   74.29
  -4   4   0 3780.52   82.89
  -4   4   0 3686.63   71.79
  -4   4   0 3602.14   75.19
   3  -4   0 3048.40   59.89
   3  -4   0 2961.50   65.29
   3  -4   0 3022.50   63.39
   3  -4   0 3093.39   67.99
   3  -4   0 2929.51   58.59
  -3   4   0 2954.70   66.39
  -3   4   0 3100.89   65.89
  -3   4   0 2945.11   62.69
  -3   4   0 3000.50   59.89
  -3   4   0 2991.10   57.09
   2  -4   0 1464.75   30.30
   2  -4   0 1536.35   32.40
   2  -4   0 1461.25   35.90
   2  -4   0 1459.75   36.60
   2  -4   0 1457.85   36.60
  -2   4   0 1544.65   36.60
  -2   4   0 1507.95   30.00
  -2   4   0 1508.55   31.90
  -2   4   0 1522.25   35.90
   1  -4   0  566.94   16.90
   1  -4   0  596.24   15.00
   1  -4   0  587.14   16.50
  -1   4   0  572.04   16.00
  -1   4   0  593.64   15.70
  -1   4   0  562.14   17.20
  -1   4   0  562.44   16.60
  -1   4   0  605.34   18.30
   0  -4   0   61.79    4.10
   0  -4   0   59.09    4.50
   0  -4   0   61.09    5.00
   0   4   0   60.09    5.10
   0   4   0   54.39    5.20
   0   4   0   56.89    3.80
   0   4   0   60.19    5.00
  -1  -4   0   80.19    6.80
  -1  -4   0   78.59    6.30
  -1  -4   0   71.39    4.60
   1   4   0   72.59    6.70
   1   4   0   76.19    7.10
   1   4   0   75.29    6.60
  -2  -4   0  390.26   13.00
  -2  -4   0  390.96   17.20
  -2  -4   0  413.56   18.20
   2   4   0  387.96   17.60
   2   4   0  396.16   18.80
   2   4   0  379.16   18.40
  -3  -4   0   47.80    8.00
  -3  -4   0   49.20    6.10
  -3  -4   0   51.49    4.80
   3   4   0   50.99    6.80
   3   4   0   49.70    8.30
   3   4   0   45.10    8.20
  -4  -4   0  281.87   18.10
  -4  -4   0  311.07   13.70
  -4  -4   0  303.27   17.80
   4   4   0  299.57   18.40
   4   4   0  295.37   19.00
   4   4   0  282.07   19.10
  -5  -4   0   31.60    6.80
  -5  -4   0   40.40    5.00
  -5  -4   0   17.60    5.80
   5   4   0   24.00    6.70
   5   4   0   34.10    7.70
   5   4   0   25.30    6.80
   5   4   0   25.80    5.10
  -6  -4   0   94.29    8.90
  -6  -4   0  101.09   12.60
   6   4   0  106.19   16.30
   6   4   0   82.19   13.90
   6   4   0  103.09    8.50
  -7  -4   0   41.70   10.30
  -7  -4   0   49.90    8.60
   7   4   0   70.49   13.10
   7   4   0   58.29    7.00
  -8  -4   0   -1.80    5.60
   8   4   0   -1.40    2.50
   8   4   0   -1.30    9.40
  -9  -4   0   -6.70    8.60
   9   4   0   -6.10    3.30
  12  -5   0    9.80    5.30
  11  -5   0    7.10    4.80
  11  -5   0    6.60    7.10
 -11   5   0   -1.30    4.60
  10  -5   0   -0.30    2.70
  10  -5   0    3.80    4.70
 -10   5   0   -0.70    2.00
 -10   5   0    1.80    4.60
 -10   5   0    0.80    4.50
 -10   5   0   -4.00    2.90
   9  -5   0   11.60    5.00
   9  -5   0    9.00    3.50
   9  -5   0   12.20    4.40
  -9   5   0   14.10    4.10
  -9   5   0   11.00    3.90
  -9   5   0   17.30    7.20
  -9   5   0   16.80    4.70
   8  -5   0    2.30    2.40
   8  -5   0   -0.10    2.50
   8  -5   0   -2.20    1.70
  -8   5   0    3.50    2.70
  -8   5   0   -0.60    1.50
  -8   5   0   -0.90    2.20
  -8   5   0    7.00    1.70
   7  -5   0    0.90    1.40
   7  -5   0    2.60    2.20
   7  -5   0    1.20    1.90
  -7   5   0    1.00    1.40
  -7   5   0    1.40    2.60
  -7   5   0    1.70    2.10
  -7   5   0    2.30    2.40
   6  -5   0   70.39    7.30
   6  -5   0   68.89    6.70
   6  -5   0   80.59    9.00
  -6   5   0   79.39    7.20
  -6   5   0   74.79    6.90
  -6   5   0   69.99    9.20
   5  -5   0  268.97   12.60
   5  -5   0  238.78   13.10
   5  -5   0  238.28   16.00
   5  -5   0  250.77   14.80
  -5   5   0  248.38   10.40
  -5   5   0  244.18   18.80
  -5   5   0  263.17   12.30
  -5   5   0  257.67   12.80
   4  -5   0  186.08    8.90
   4  -5   0  159.08   11.80
   4  -5   0  175.38    8.30
   4  -5   0  173.58   10.30
   4  -5   0  183.28   11.70
  -4   5   0  166.28    7.00
  -4   5   0  184.68   10.30
  -4   5   0  178.98   12.00
  -4   5   0  163.38    8.30
   3  -5   0 1397.76   38.40
   3  -5   0 1435.06   39.50
   3  -5   0 1453.05   32.70
   3  -5   0 1425.06   30.90
   3  -5   0 1442.26   37.10
  -3   5   0 1352.96   37.60
  -3   5   0 1447.26   32.20
  -3   5   0 1422.96   36.70
  -3   5   0 1471.75   29.80
   2  -5   0  282.67   12.90
   2  -5   0  274.77   10.50
   2  -5   0  266.27   12.90
   2  -5   0  275.37    9.10
  -2   5   0  278.87   10.40
  -2   5   0  275.67   12.70
  -2   5   0  262.17   13.60
  -2   5   0  276.57   10.90
  -2   5   0  271.47   10.20
   1  -5   0  248.58   10.80
   1  -5   0  261.07    9.70
   1  -5   0  252.97   10.90
   1  -5   0  256.57   12.90
  -1   5   0  250.17   11.10
  -1   5   0  250.57    9.90
  -1   5   0  264.27   10.40
  -1   5   0  232.18   11.40
  -1   5   0  269.77   12.10
   0  -5   0  284.77   10.80
   0  -5   0  260.07   11.50
   0  -5   0  313.47   13.60
   0   5   0  281.37   10.20
   0   5   0  296.47   14.40
   0   5   0  308.77   13.60
   0   5   0  304.27   13.30
  -1  -5   0  145.29    9.30
  -1  -5   0  139.59   10.00
  -1  -5   0  129.79    6.90
   1   5   0  134.59    9.60
   1   5   0  130.69   10.20
   1   5   0  114.09    9.10
  -2  -5   0  216.68   13.10
  -2  -5   0  211.18   13.50
  -2  -5   0  211.58    9.60
   2   5   0  211.88   13.40
   2   5   0  218.58   14.40
   2   5   0  203.58   14.30
  -3  -5   0   62.09    5.30
  -3  -5   0   55.09    7.00
   3   5   0   40.90    7.30
   3   5   0   63.19   10.30
   3   5   0   61.09    8.50
  -4  -5   0 1072.09   30.70
  -4  -5   0 1087.79   40.80
   4   5   0 1110.99   40.30
   4   5   0 1099.49   42.90
   4   5   0 1150.28   52.09
  -5  -5   0   30.20    7.60
  -5  -5   0   34.00    5.70
  -5  -5   0   47.20   11.50
   5   5   0   42.30    9.00
   5   5   0   33.00    8.60
   5   5   0   35.20    5.70
  -6  -5   0  177.68   17.30
  -6  -5   0  156.78   11.20
   6   5   0  158.98   10.90
   6   5   0  186.58   18.50
  -7  -5   0   -4.80    4.30
   7   5   0   -4.30    4.90
   7   5   0   -6.30    2.40
  -8  -5   0   -8.80    6.80
   8   5   0    0.00    2.80
  12  -6   0    1.50    5.20
  11  -6   0   -0.60    3.40
  11  -6   0    5.30    6.30
 -11   6   0   -3.00    3.60
  10  -6   0    0.00    3.20
  10  -6   0   10.30    4.50
 -10   6   0    0.10    3.90
 -10   6   0    0.20    4.20
 -10   6   0    3.60    3.20
   9  -6   0   20.30    6.80
   9  -6   0   21.80    6.10
  -9   6   0   10.00    3.60
  -9   6   0    9.10    4.10
  -9   6   0    7.30    5.20
  -9   6   0   14.30    4.60
   8  -6   0   55.89   10.30
   8  -6   0   70.89    7.70
   8  -6   0   84.09    9.60
  -8   6   0   80.49    7.80
  -8   6   0   74.89    7.40
  -8   6   0   51.39   10.10
  -8   6   0   71.99    7.80
   7  -6   0    2.40    3.10
   7  -6   0    2.00    1.90
   7  -6   0    0.20    2.00
  -7   6   0    0.60    1.80
  -7   6   0   -2.30    1.30
  -7   6   0    1.40    1.30
  -7   6   0   -1.50    2.20
   6  -6   0    1.40    2.30
   6  -6   0   -0.70    1.50
   6  -6   0   -1.60    1.20
  -6   6   0    1.70    1.10
  -6   6   0    0.60    1.00
  -6   6   0   -1.00    1.10
  -6   6   0    1.00    1.90
   5  -6   0   32.20    7.20
   5  -6   0   28.80    5.30
   5  -6   0   31.60    6.90
   5  -6   0   32.00    4.10
  -5   6   0   26.30    5.50
  -5   6   0   24.60    4.60
  -5   6   0   31.00    3.10
  -5   6   0   34.50    4.10
   4  -6   0   73.49    5.60
   4  -6   0   71.89    8.10
   4  -6   0   87.29    8.50
   4  -6   0   78.59    5.30
   4  -6   0   74.99    7.20
  -4   6   0   85.89    8.20
  -4   6   0   76.59    4.30
  -4   6   0   79.49    5.50
  -4   6   0   63.59    6.50
   3  -6   0    8.80    2.70
   3  -6   0    7.40    2.80
   3  -6   0    6.20    2.10
   3  -6   0    8.70    3.30
  -3   6   0    9.70    2.80
  -3   6   0   10.50    2.20
  -3   6   0    8.50    1.70
  -3   6   0    6.80    1.90
   2  -6   0   37.30    5.70
   2  -6   0   38.50    5.10
   2  -6   0   44.30    4.30
   2  -6   0   47.70    3.70
  -2   6   0   39.40    3.60
  -2   6   0   31.30    3.90
  -2   6   0   41.90    4.70
  -2   6   0   40.20    4.30
   1  -6   0   24.20    4.30
   1  -6   0   21.40    4.80
   1  -6   0   18.70    3.50
   1  -6   0   23.10    2.90
  -1   6   0   27.90    4.50
  -1   6   0   15.60    3.50
  -1   6   0   25.70    4.30
  -1   6   0   23.90    4.60
   0  -6   0   34.60    4.00
   0  -6   0   49.10    4.90
   0  -6   0   42.10    5.20
   0   6   0   38.50    5.00
   0   6   0   36.90    6.40
   0   6   0   40.80    5.70
   0   6   0   40.70    5.20
  -1  -6   0    2.10    1.20
  -1  -6   0    2.90    1.80
  -1  -6   0    4.20    1.60
   1   6   0    3.00    2.10
   1   6   0    1.30    1.20
   1   6   0    1.60    1.90
  -2  -6   0    9.30    2.80
  -2  -6   0    6.40    1.80
  -2  -6   0    9.20    3.60
   2   6   0    5.40    3.10
   2   6   0   10.70    4.10
  -3  -6   0   34.80    7.00
  -3  -6   0   40.60    5.40
   3   6   0   40.30    7.70
   3   6   0   35.30    8.40
  -4  -6   0   28.90    7.00
  -4  -6   0   26.40    6.20
  -4  -6   0   28.60    5.00
   4   6   0   41.50    9.10
   4   6   0   24.70    6.30
   4   6   0   42.90    9.80
  -5  -6   0   -0.70    2.70
  -5  -6   0   -0.30    1.90
   5   6   0    7.00    3.20
   5   6   0   -0.40    2.30
   5   6   0   -0.90    3.10
  -6  -6   0    7.20    4.80
  -6  -6   0    6.60    3.40
   6   6   0    0.50    3.30
   6   6   0   -2.60    3.90
   7   6   0   -3.00    3.10
  -8  -6   0    9.60    7.90
  12  -7   0   32.70    7.90
  11  -7   0    3.90    2.30
 -11   7   0    1.60    3.00
 -11   7   0   -6.10    4.40
  10  -7   0    3.90    2.80
  10  -7   0    8.60    3.90
 -10   7   0   -4.30    2.50
 -10   7   0   -5.50    3.50
 -10   7   0    1.20    3.50
 -10   7   0   -2.40    2.70
   9  -7   0   -7.00    2.80
   9  -7   0    1.30    4.30
  -9   7   0   -0.60    3.30
  -9   7   0    0.90    2.50
  -9   7   0   -2.40    1.10
   8  -7   0   -1.20    1.60
   8  -7   0    0.50    2.50
   8  -7   0    4.20    3.10
  -8   7   0   -0.40    1.60
  -8   7   0    5.90    4.10
  -8   7   0   -0.80    1.40
  -8   7   0    0.00    1.80
   7  -7   0   52.29    6.10
   7  -7   0   50.19    9.20
   7  -7   0   49.99    6.40
  -7   7   0   42.20    6.20
  -7   7   0   42.10    8.70
  -7   7   0   47.70    5.70
   6  -7   0  165.38    9.90
   6  -7   0  167.68    9.70
   6  -7   0  163.18   13.80
   6  -7   0  149.09   14.20
  -6   7   0  162.28    9.40
  -6   7   0  140.59   13.00
  -6   7   0  155.78    7.60
  -6   7   0  158.28   11.30
   5  -7   0   21.50    3.70
   5  -7   0   18.20    3.60
   5  -7   0   18.10    5.50
   5  -7   0   20.20    4.70
   5  -7   0   18.60    5.40
  -5   7   0   19.70    5.40
  -5   7   0   17.60    2.20
  -5   7   0   22.20    3.80
  -5   7   0   19.70    4.50
   4  -7   0  366.56   19.10
   4  -7   0  348.67   19.00
   4  -7   0  345.87   17.40
   4  -7   0  350.16   13.60
   4  -7   0  329.97   12.20
  -4   7   0  349.47   14.10
  -4   7   0  346.17   10.80
  -4   7   0  352.16   17.50
  -4   7   0  349.47   12.50
  -4   7   0  336.37   12.70
   3  -7   0  256.67   14.90
   3  -7   0  275.97   15.50
   3  -7   0  280.97   10.40
   3  -7   0  266.37   11.60
  -3   7   0  283.17   12.50
  -3   7   0  300.27   14.20
  -3   7   0  269.27   10.20
  -3   7   0  279.17   11.50
   2  -7   0 1504.45   47.80
   2  -7   0 1482.05   34.00
   2  -7   0 1441.76   36.80
   2  -7   0 1464.65   39.90
  -2   7   0 1446.96   39.10
  -2   7   0 1526.35   37.10
  -2   7   0 1417.16   35.20
   1  -7   0  149.59   11.70
   1  -7   0  175.48   10.60
   1  -7   0  160.08    8.80
   1  -7   0  168.78   10.10
  -1   7   0  156.88   10.30
  -1   7   0  169.38   10.20
  -1   7   0  154.08   11.20
  -1   7   0  170.48    8.70
   0  -7   0  608.44   21.20
   0  -7   0  602.84   20.10
   0   7   0  559.94   23.10
   0   7   0  628.14   18.80
   0   7   0  629.44   26.00
   0   7   0  650.83   24.60
  -1  -7   0   49.90    8.20
  -1  -7   0   39.10    6.40
  -1  -7   0   29.60    3.90
   1   7   0   38.00    7.60
   1   7   0   29.30    6.10
   1   7   0   39.20    6.60
  -2  -7   0   69.29   14.30
  -2  -7   0   84.19   14.10
  -2  -7   0   87.69    6.60
   2   7   0   73.49    8.80
   2   7   0   79.09    9.80
  -3  -7   0   11.10    4.10
  -3  -7   0    5.80    2.70
  -3  -7   0   15.30    4.90
   3   7   0   13.60    5.00
   3   7   0    7.40    5.10
   3   7   0   11.60    5.10
  -4  -7   0   26.30    7.50
  -4  -7   0   21.20    4.10
   4   7   0   23.50    6.90
   4   7   0   29.10    7.80
  -5  -7   0   63.69    7.30
  -5  -7   0   69.59   12.60
   5   7   0   67.39   13.90
   5   7   0   69.29    7.70
  -6  -7   0   51.69   12.10
  -6  -7   0   32.20    6.50
   6   7   0   36.50    6.30
  -7  -7   0    9.60    8.20
  11  -8   0    7.00    7.90
  11  -8   0   10.30    6.90
 -11   8   0   10.90    3.80
  10  -8   0    7.50    4.30
  10  -8   0   17.10    7.10
 -10   8   0    7.50    6.60
 -10   8   0    6.70    3.80
 -10   8   0    2.40    3.10
   9  -8   0   22.70    4.60
   9  -8   0   25.50    7.60
  -9   8   0   17.60    5.10
  -9   8   0   20.30    6.90
  -9   8   0   12.60    4.70
   8  -8   0   49.20   10.00
   8  -8   0   57.69    7.30
  -8   8   0   46.90   10.30
  -8   8   0   59.49    6.20
  -8   8   0   68.29    8.30
  -8   8   0   62.09    6.70
   7  -8   0   97.79    8.20
   7  -8   0  109.49    8.60
   7  -8   0  121.19   12.50
  -7   8   0  103.09    7.50
  -7   8   0  105.49    6.40
  -7   8   0  113.59   10.30
  -7   8   0  116.39   12.70
   6  -8   0    2.30    2.50
   6  -8   0    4.40    3.40
   6  -8   0    0.30    2.20
   6  -8   0    3.50    2.10
   6  -8   0    3.70    2.20
  -6   8   0    6.10    1.40
  -6   8   0    5.60    1.90
  -6   8   0    1.30    2.40
  -6   8   0    2.50    1.90
   5  -8   0   24.70    6.40
   5  -8   0   37.00    7.60
   5  -8   0   42.90    7.80
   5  -8   0   42.30    4.80
   5  -8   0   33.90    4.00
  -5   8   0   34.60    7.40
  -5   8   0   36.00    3.10
  -5   8   0   36.50    3.90
   4  -8   0    8.30    2.20
   4  -8   0    9.20    2.70
   4  -8   0    7.60    3.40
   4  -8   0    7.80    2.80
  -4   8   0    6.60    2.20
  -4   8   0    8.70    2.50
  -4   8   0    7.90    1.90
  -4   8   0   11.60    3.70
   3  -8   0   59.89    4.70
   3  -8   0   50.39    8.00
   3  -8   0   57.89    5.40
   3  -8   0   54.59    7.30
  -3   8   0   58.09    4.80
  -3   8   0   55.39    6.30
  -3   8   0   57.59    6.10
  -3   8   0   49.80    5.10
   2  -8   0  123.29    8.60
   2  -8   0  115.29    7.30
   2  -8   0  134.59   10.00
   2  -8   0  123.69   10.90
  -2   8   0  117.69    9.60
  -2   8   0  121.09    9.00
  -2   8   0  121.69    8.10
   1  -8   0   90.39    9.70
   1  -8   0   65.59    6.90
   1  -8   0   65.59    6.80
   1  -8   0   78.99    6.40
  -1   8   0   77.59    6.10
  -1   8   0   64.89    7.00
  -1   8   0   78.69    7.70
  -1   8   0   90.09    9.10
   0  -8   0   57.39    6.80
   0  -8   0   52.39    5.80
   0  -8   0   39.70    4.80
   0   8   0   54.29    5.00
   0   8   0   35.00    7.10
   0   8   0   37.60    6.40
   0   8   0   57.59    7.30
  -1  -8   0   17.20    3.60
  -1  -8   0   12.30    4.30
  -1  -8   0   19.10    3.80
   1   8   0   24.20    5.80
   1   8   0   20.60    4.60
  -2  -8   0    3.30    3.80
  -2  -8   0    2.80    2.00
  -2  -8   0    2.60    3.00
   2   8   0    0.10    3.50
   2   8   0    2.30    2.20
   2   8   0   -2.00    2.50
  -3  -8   0   42.30    6.30
  -3  -8   0   52.09   10.00
   3   8   0   35.30    7.90
   3   8   0   24.40    7.70
  -4  -8   0   14.70    4.50
   4   8   0    3.20    4.50
   4   8   0    4.90    5.50
  -5  -8   0  147.19   11.80
  -5  -8   0  154.78   17.20
   5   8   0  163.58   11.40
   6   8   0   11.60    3.80
  11  -9   0    8.60    5.90
  10  -9   0   -2.70    4.90
  10  -9   0    1.10    4.20
 -10   9   0    3.60    2.80
 -10   9   0   -5.20    2.90
 -10   9   0    1.50    2.30
   9  -9   0   24.60    7.60
   9  -9   0   21.90    4.60
  -9   9   0   23.10    4.20
  -9   9   0   11.60    2.80
  -9   9   0   13.50    6.90
  -9   9   0   12.50    5.30
   8  -9   0   15.70    4.60
   8  -9   0   27.60    6.10
   8  -9   0   26.20    8.00
  -8   9   0   18.40    3.60
  -8   9   0   18.70    5.20
  -8   9   0   19.90    3.20
  -8   9   0   16.20    6.20
   7  -9   0   21.10    4.80
   7  -9   0   15.70    6.10
   7  -9   0   20.30    3.90
  -7   9   0   20.20    6.00
  -7   9   0   25.50    2.70
   6  -9   0    1.40    1.50
   6  -9   0    3.70    3.80
   6  -9   0    2.10    2.60
  -6   9   0    7.80    4.70
   5  -9   0   37.00    7.00
   5  -9   0   28.70    7.20
   5  -9   0   31.80    4.70
  -5   9   0   27.30    3.70
  -5   9   0   28.70    6.20
  -5   9   0   36.30    4.70
   4  -9   0   13.60    4.40
   4  -9   0   12.10    3.30
   4  -9   0    9.20    2.40
   4  -9   0   10.30    4.50
  -4   9   0   10.10    3.80
  -4   9   0   12.50    3.20
  -4   9   0   14.60    2.70
  -4   9   0   11.80    2.60
   3  -9   0   89.59   10.30
   3  -9   0   84.99    9.20
   3  -9   0   90.29    7.30
   3  -9   0   85.09    6.20
  -3   9   0   91.69    7.40
  -3   9   0   90.19    6.90
  -3   9   0   91.69    8.40
   2  -9   0  130.49   10.50
   2  -9   0  125.49   11.90
   2  -9   0  107.39    7.60
   2  -9   0  129.09    9.50
  -2   9   0  144.99    9.90
  -2   9   0  127.29   11.00
  -2   9   0  129.19    8.60
  -2   9   0  112.19    9.20
   1  -9   0    2.30    2.00
   1  -9   0    5.40    2.20
   1  -9   0    3.10    2.50
  -1   9   0    4.40    2.50
  -1   9   0    4.10    2.30
  -1   9   0    0.60    1.70
   0  -9   0   68.19    7.20
   0  -9   0   85.59    7.90
   0  -9   0   85.59    9.00
   0  -9   0   70.99    9.80
   0   9   0   61.79   11.50
   0   9   0   94.09    9.90
   0   9   0   77.29    6.50
   0   9   0   72.39    8.80
  -1  -9   0   13.50    3.70
  -1  -9   0    3.60    3.80
   1   9   0   -0.40    2.50
   1   9   0    5.40    4.30
   1   9   0    1.80    3.80
  -2  -9   0   52.09    5.80
  -2  -9   0   54.79   10.60
   2   9   0   41.80    9.10
   2   9   0   35.20    8.10
  -3  -9   0   25.30    4.70
  -3  -9   0   12.50    5.20
   3   9   0   23.40    6.60
  -4  -9   0   -3.10    4.00
  -4  -9   0    3.20    2.90
  -5  -9   0   -5.70    6.50
   5   9   0    3.50    2.80
  11 -10   0    1.00    4.70
  10 -10   0    2.80    3.80
  10 -10   0    0.10    4.70
   9 -10   0    0.60    2.70
   9 -10   0   -2.80    2.30
  -9  10   0   -3.50    4.20
  -8  10   0    6.30    4.40
   7 -10   0   23.40    5.70
   7 -10   0   17.50    4.00
  -7  10   0   21.30    5.60
   6 -10   0    7.30    4.70
   6 -10   0   13.60    3.20
   6 -10   0   12.10    4.00
  -6  10   0   13.10    4.70
   5 -10   0  119.49    7.30
   5 -10   0  114.29   11.90
   5 -10   0   98.89   12.00
  -5  10   0  106.59   10.40
  -5  10   0  104.59    8.30
  -5  10   0  109.89    9.40
   4 -10   0    0.30    1.30
   4 -10   0    3.60    3.60
   4 -10   0    9.10    2.20
  -4  10   0    2.40    1.80
  -4  10   0    2.90    2.30
  -4  10   0    0.90    1.30
  -4  10   0    4.50    2.10
   3 -10   0  109.69    7.50
   3 -10   0  113.69   10.50
   3 -10   0   82.09    7.90
   3 -10   0  112.79   12.10
  -3  10   0  109.69    8.50
  -3  10   0  106.89    8.50
  -3  10   0  104.19   10.30
  -3  10   0  117.19    8.60
   2 -10   0    8.00    4.70
   2 -10   0   15.80    4.00
   2 -10   0   11.80    4.00
  -2  10   0   15.70    3.70
  -2  10   0   11.80    4.50
  -2  10   0    5.60    3.10
  -2  10   0   14.40    3.60
   1 -10   0   13.70    4.60
   1 -10   0   13.40    5.40
   1 -10   0   24.70    4.90
   1 -10   0   27.50    6.30
  -1  10   0   22.80    6.20
  -1  10   0   35.00    6.20
  -1  10   0   15.90    3.90
  -1  10   0   22.00    6.10
   0 -10   0    9.30    4.50
   0 -10   0    4.90    3.60
   0 -10   0    3.70    3.00
   0  10   0   11.10    4.70
   0  10   0    3.00    3.70
  -1 -10   0   40.20    8.60
  -1 -10   0   45.80    9.40
  -1 -10   0   45.70    6.90
   1  10   0   48.10    9.00
   1  10   0   44.30    9.60
  -2 -10   0    9.80    5.10
  -2 -10   0   11.30    3.90
   2  10   0   -2.70    4.10
   2  10   0   18.50    6.20
  -3 -10   0   -0.10    5.00
  -3 -10   0    6.00    2.80
   3  10   0    8.90    5.50
  -4 -10   0   22.20   14.30
   9 -11   0    5.70    3.70
  -9  11   0    2.50    3.80
   8 -11   0   25.50    4.70
   8 -11   0   21.40    4.50
  -8  11   0   20.40    7.40
   7 -11   0    2.40    2.30
   7 -11   0   -1.10    1.60
  -7  11   0   -1.80    3.20
   6 -11   0   38.50    8.90
   6 -11   0   38.00    8.40
   6 -11   0   41.90    5.30
   6 -11   0   44.80    5.40
  -6  11   0   52.59    9.30
   5 -11   0    2.70    1.80
   5 -11   0   -0.30    2.30
  -5  11   0    0.50    2.10
  -5  11   0    1.10    2.90
  -5  11   0    2.70    2.40
   4 -11   0    5.60    4.10
   4 -11   0   12.60    4.70
   4 -11   0    2.40    2.50
  -4  11   0    5.10    2.20
  -4  11   0    7.70    2.70
   3 -11   0   -3.50    1.60
   3 -11   0   -4.70    2.00
   3 -11   0   -1.50    1.40
  -3  11   0    0.60    2.00
  -3  11   0    0.50    2.70
  -3  11   0    1.60    2.10
  -3  11   0    0.60    1.70
   2 -11   0   -4.90    2.60
   2 -11   0    8.20    3.10
   2 -11   0    3.30    3.10
   2 -11   0    0.80    2.60
  -2  11   0   10.50    4.10
  -2  11   0    9.50    4.30
  -2  11   0    7.80    2.70
   1 -11   0   14.70    4.10
   1 -11   0   10.80    4.30
   1 -11   0   12.60    5.50
  -1  11   0   11.80    3.60
  -1  11   0   10.00    5.10
  -1  11   0    7.10    3.60
   0 -11   0    5.50    4.00
   0 -11   0    9.40    4.10
   0  11   0   19.00    5.50
  -1 -11   0   -7.50    2.90
  -1 -11   0   -6.10    2.50
  -1 -11   0    1.20    2.70
   1  11   0    3.80    3.60
  -2 -11   0   17.80    6.00
  -2 -11   0   24.60    5.70
   2  11   0   19.60    8.60
  -3 -11   0   -5.20    5.30
  -8  12   0   19.30    7.20
   7 -12   0    2.20    4.30
  -7  12   0    7.00    4.40
   6 -12   0    7.90    2.70
   6 -12   0    1.30    2.90
   6 -12   0    4.10    4.10
  -6  12   0    2.20    2.50
  -6  12   0    2.40    2.70
  -6  12   0    1.10    3.40
   5 -12   0   19.50    6.90
   5 -12   0   22.20    4.50
   5 -12   0   22.70    6.60
  -5  12   0   21.90    5.60
  -5  12   0   26.80    6.50
  -5  12   0   22.00    5.20
   4 -12   0    1.10    2.00
   4 -12   0   -1.40    3.40
   4 -12   0    0.90    4.70
  -4  12   0   -1.90    2.20
  -4  12   0    2.40    1.90
  -4  12   0   -0.60    2.00
  -4  12   0   -1.10    3.20
   3 -12   0   18.50    4.10
   3 -12   0    8.30    3.80
  -3  12   0    6.10    3.90
  -3  12   0    7.40    3.00
  -3  12   0    9.40    4.80
   2 -12   0   25.40    4.70
   2 -12   0   28.20    8.00
   2 -12   0   20.70    5.50
  -2  12   0   27.70    6.90
  -2  12   0   23.30    4.70
  -2  12   0   34.80    6.70
   1 -12   0   -4.50    4.20
   1 -12   0    5.10    4.40
   1 -12   0    4.80    5.40
  -1  12   0    8.60    3.00
  -1  12   0    3.50    3.40
  -1  12   0    8.70    3.80
   0 -12   0   13.50    4.10
   0 -12   0    2.10    4.40
   0  12   0   -4.80    3.20
   0  12   0    1.50    4.70
  -1 -12   0  102.89   13.00
  -2 -12   0    1.90    7.40
   8 -13   0   14.90    6.80
  -8  13   0   18.60    6.50
   7 -13   0   -1.70    3.90
  -7  13   0    0.80    4.20
   6 -13   0   18.30    6.40
  -6  13   0   20.20    6.50
  -6  13   0   14.20    4.00
  -6  13   0    9.00    4.40
   5 -13   0    0.80    4.60
  -5  13   0   -4.00    3.40
  -5  13   0   -6.90    2.80
  -5  13   0   -1.10    3.00
   4 -13   0   59.39   11.20
   4 -13   0   39.40    7.30
   4 -13   0   40.10    9.20
  -4  13   0   51.69    8.50
  -4  13   0   35.30    5.90
   3 -13   0   31.60   10.00
   3 -13   0   40.90    6.50
  -3  13   0   48.90    8.20
  -3  13   0   42.10    6.50
  -3  13   0   39.10    6.60
   2 -13   0   30.70    6.60
   2 -13   0    6.10    4.10
  -2  13   0    0.60    2.60
   1 -13   0   29.00    7.70
  -1  13   0   18.60    7.00
  -1 -13   0   11.00   10.30
  -7  14   0    6.00    4.20
  -6  14   0   12.40    8.40
  -6  14   0   -5.00    5.10
  -5  14   0   -0.30    3.70
  -5  14   0   -9.00    3.90
  -4  14   0    4.50    3.80
  -3  14   0   11.40    4.10
  -2  14   0    3.70    5.10
  -2  14   0    8.00    4.30
  -5  15   0    3.40    5.90
  -5  15  -1    1.90    4.00
  -5  15  -1    0.40    6.20
  -6  15  -1   -6.80    7.40
  -7  15  -1    2.50    5.10
  -2  14  -1    1.10    2.90
  -2  14  -1    1.50    5.50
  -3  14  -1    1.40    3.10
   3 -14   1  -11.40    6.10
  -4  14  -1    5.60    3.30
   4 -14   1    3.80    6.40
  -5  14  -1   -3.80    3.40
  -5  14  -1   -5.00    5.50
  -5  14  -1   -1.00    4.50
  -6  14  -1    4.70    4.10
  -6  14  -1    3.40    4.30
  -7  14  -1   28.10    7.00
  -1 -13   1  125.39   12.80
   0  13  -1    9.50    6.70
   0 -13   1    8.70    5.60
  -1  13  -1    4.70    5.70
   1 -13   1    7.30    5.40
   1 -13   1    5.10    5.90
  -2  13  -1   22.80    4.40
  -2  13  -1   30.30    6.10
   2 -13   1   31.50    7.30
   2 -13   1   23.90   12.80
   2 -13   1   33.70    6.70
  -3  13  -1    0.60    2.30
  -3  13  -1   -2.50    1.70
  -3  13  -1   -3.00    2.20
   3 -13   1    0.10    3.30
   3 -13   1   11.80    4.60
   3 -13   1    3.40    3.20
  -4  13  -1   -0.70    3.30
  -4  13  -1    6.60    2.70
   4 -13   1    8.00    5.60
   4 -13   1    6.10    4.40
  -5  13  -1    9.10    3.80
  -5  13  -1    8.60    4.10
  -5  13  -1   -2.30    3.40
   5 -13   1   20.80    7.10
   5 -13   1   19.20    4.50
  -6  13  -1    6.10    3.90
  -6  13  -1   13.80    3.00
  -6  13  -1    9.20    4.30
   6 -13   1    3.70    4.80
  -7  13  -1   20.30    6.00
   7 -13   1    6.50    5.00
  -8  13  -1    4.50    4.80
  -3 -12   1    3.90    8.30
  -2 -12   1   -6.90    5.90
   1  12  -1   -9.10    4.80
   1  12  -1   -2.50    4.10
  -1 -12   1    5.30    3.30
  -1 -12   1   -6.80    4.10
   0  12  -1    5.00    3.90
   0 -12   1   10.60    4.20
   0 -12   1   -0.30    2.80
  -1  12  -1    5.40    3.80
  -1  12  -1   20.40    3.60
  -1  12  -1   15.20    4.90
   1 -12   1   18.10    3.70
   1 -12   1   15.60    6.00
   1 -12   1   21.20    5.80
  -2  12  -1    1.90    2.10
  -2  12  -1   -0.10    3.70
  -2  12  -1    3.00    2.80
   2 -12   1   -0.90    3.80
   2 -12   1    5.70    3.90
  -3  12  -1    5.20    2.40
  -3  12  -1   -1.40    4.00
  -3  12  -1    9.90    2.80
  -3  12  -1    2.70    2.80
   3 -12   1    8.90    2.90
   3 -12   1   10.60    5.80
   3 -12   1    5.90    4.20
   3 -12   1   12.90    3.00
  -4  12  -1   20.40    5.20
   4 -12   1   18.50    6.30
   4 -12   1   25.00    4.10
   4 -12   1   29.20    7.10
  -5  12  -1   30.50    6.90
  -5  12  -1   22.50    5.10
  -5  12  -1   23.70    5.40
   5 -12   1   26.70    7.00
   5 -12   1   42.20    9.40
  -6  12  -1   50.69    6.20
  -6  12  -1   42.50    7.60
  -6  12  -1   50.99    9.10
   6 -12   1   45.10    9.70
  -7  12  -1   82.99   12.80
   7 -12   1   86.89   12.40
  -8  12  -1    3.40    4.90
  10 -12   1    7.00    6.30
  -4 -11   1   -3.30    7.60
   3  11  -1   -0.30    6.00
  -3 -11   1   -1.10    4.90
   2  11  -1   -9.20    3.90
   2  11  -1    8.30    5.60
  -2 -11   1    2.70    3.50
  -2 -11   1    8.40    5.90
  -2 -11   1   -1.90    4.20
   1  11  -1   27.40    7.60
   1  11  -1   10.60    6.20
  -1 -11   1   14.60    6.20
  -1 -11   1   25.90    6.50
   0  11  -1   97.09   11.40
   0  11  -1  110.89   11.20
   0 -11   1  109.39   10.90
   0 -11   1  102.69   12.70
  -1  11  -1    5.50    3.50
  -1  11  -1    4.70    2.30
  -1  11  -1    1.90    2.60
  -1  11  -1    3.80    3.30
   1 -11   1    5.20    3.90
   1 -11   1    6.60    2.70
   1 -11   1    5.60    4.40
   1 -11   1    8.20    3.20
  -2  11  -1    0.40    1.90
  -2  11  -1   -6.90    3.20
  -2  11  -1   -0.80    1.60
   2 -11   1    0.80    2.10
   2 -11   1   -0.50    2.40
   2 -11   1    0.10    2.60
   2 -11   1    2.20    1.70
  -3  11  -1   38.10    4.70
  -3  11  -1   30.80    6.10
  -3  11  -1   34.90    5.70
  -3  11  -1   32.60    4.30
   3 -11   1   30.50    7.90
   3 -11   1   42.40    7.70
   3 -11   1   34.90    4.00
   3 -11   1   37.60    4.80
  -4  11  -1    5.80    2.90
  -4  11  -1   -1.00    2.20
   4 -11   1    2.30    2.60
   4 -11   1   -1.60    2.40
   4 -11   1    1.50    1.10
  -5  11  -1    7.00    3.00
  -5  11  -1    7.60    2.80
  -5  11  -1    2.00    2.50
   5 -11   1   -0.60    2.80
   5 -11   1   -1.60    2.50
  -6  11  -1   33.90    4.40
  -6  11  -1   28.70    6.70
   6 -11   1   36.00    8.20
  -7  11  -1   13.00    4.90
   7 -11   1    2.90    4.70
  -8  11  -1    0.10    4.40
   8 -11   1    9.30    4.70
  -9  11  -1    1.00    4.80
   9 -11   1   -1.80    3.10
  10 -11   1   -0.20    4.50
  11 -11   1   -0.70    4.90
  -5 -10   1    0.80    7.20
  -4 -10   1   15.50    7.80
   3  10  -1    8.90    6.60
   3  10  -1    0.20    5.70
  -3 -10   1   11.50    4.90
  -3 -10   1    3.50    3.50
  -3 -10   1    4.40    4.20
   2  10  -1    2.50    3.80
   2  10  -1    6.20    4.90
  -2 -10   1    5.00    4.40
  -2 -10   1    9.10    4.30
   1  10  -1   22.10    5.90
  -1 -10   1   14.80    3.70
  -1 -10   1   17.10    5.40
  -1 -10   1   13.90    5.60
   0  10  -1   11.00    4.00
   0  10  -1   20.10    6.60
   0  10  -1   17.40    5.50
   0 -10   1   15.40    3.70
   0 -10   1   18.30    4.30
   0 -10   1   16.60    4.00
   0 -10   1   17.30    6.10
  -1  10  -1  105.29    9.60
  -1  10  -1  104.49   11.00
  -1  10  -1   96.49    6.80
  -1  10  -1  101.29    9.20
   1 -10   1   90.89    8.70
   1 -10   1  105.29   11.90
   1 -10   1   89.09    8.90
  -2  10  -1   65.79    5.90
  -2  10  -1   73.29    7.20
  -2  10  -1   83.49    7.50
  -2  10  -1   75.09    8.60
   2 -10   1   67.69    9.30
   2 -10   1   59.19    7.10
   2 -10   1   78.09    6.10
   2 -10   1   64.89    7.80
  -3  10  -1  195.88   13.10
  -3  10  -1  202.38   10.10
  -3  10  -1  211.48   12.70
  -3  10  -1  220.28   10.80
   3 -10   1  215.78   14.10
   3 -10   1  192.58   15.30
   3 -10   1  206.08   10.90
   3 -10   1  205.58    9.60
  -4  10  -1   56.79    7.00
  -4  10  -1   55.49    6.40
   4 -10   1   54.29    4.20
   4 -10   1   66.69    9.00
   4 -10   1   53.39    5.00
   4 -10   1   60.99   10.10
  -5  10  -1   12.00    3.10
  -5  10  -1    4.40    3.10
  -5  10  -1   14.90    3.10
   5 -10   1   13.90    4.80
   5 -10   1    8.50    3.60
  -6  10  -1   12.00    4.30
   6 -10   1   17.00    5.70
   6 -10   1    5.40    3.20
  -7  10  -1   -0.20    3.00
   7 -10   1    2.40    3.20
  -8  10  -1   -1.10    3.00
  -8  10  -1   -2.90    4.30
   8 -10   1    4.10    2.20
   8 -10   1    2.30    4.30
   8 -10   1   -5.40    2.20
  -9  10  -1    5.00    5.40
   9 -10   1    4.20    3.40
   9 -10   1    2.60    3.60
  10 -10   1    1.30    4.50
  10 -10   1    0.80    3.30
  11 -10   1   -2.50    4.50
   5   9  -1  180.58   10.10
  -5  -9   1  197.18   12.30
   4   9  -1   73.49   12.60
   4   9  -1   86.99   15.70
  -4  -9   1   71.09   12.10
  -4  -9   1   75.19    7.60
   3   9  -1   15.00    6.30
   3   9  -1   10.70    5.70
  -3  -9   1   10.00    3.40
  -3  -9   1   12.00    5.30
   2   9  -1    5.60    3.60
   2   9  -1    3.10    2.70
  -2  -9   1    1.00    3.30
   1   9  -1   28.10    6.80
   1   9  -1   29.20    7.50
   1   9  -1   29.50    6.20
  -1  -9   1   31.00    7.00
  -1  -9   1   33.40    5.10
  -1  -9   1   34.20    6.20
  -1  -9   1   38.60    6.90
   0   9  -1  149.69    8.00
   0   9  -1  145.99   13.20
   0   9  -1  145.89   11.50
   0   9  -1  153.08   12.10
   0  -9   1  145.49   13.50
   0  -9   1  143.99   11.20
   0  -9   1  139.29   10.00
   0  -9   1  150.28    9.60
  -1   9  -1    1.90    1.20
  -1   9  -1    1.10    1.70
  -1   9  -1    3.30    2.30
  -1   9  -1    5.50    2.50
   1  -9   1    1.80    1.50
   1  -9   1    1.00    2.00
   1  -9   1    2.60    2.50
   1  -9   1   -0.50    1.50
  -2   9  -1  348.47   15.10
  -2   9  -1  350.06   15.20
  -2   9  -1  333.87   17.70
  -2   9  -1  349.37   14.30
   2  -9   1  347.87   13.30
   2  -9   1  362.26   17.30
   2  -9   1  349.17   20.20
   2  -9   1  359.36   15.40
  -3   9  -1   26.90    4.80
  -3   9  -1   28.30    3.30
  -3   9  -1   25.10    3.30
   3  -9   1   28.70    3.10
   3  -9   1   30.80    5.90
   3  -9   1   22.80    4.70
   3  -9   1   27.20    7.80
  -4   9  -1  396.16   18.80
  -4   9  -1  397.66   18.90
  -4   9  -1  374.96   16.00
   4  -9   1  421.66   22.00
   4  -9   1  380.16   13.30
   4  -9   1  396.76   12.80
   4  -9   1  388.06   20.70
  -5   9  -1   29.20    6.00
  -5   9  -1   32.70    4.00
   5  -9   1   39.20    8.40
   5  -9   1   35.50    7.60
   5  -9   1   36.70    7.70
  -6   9  -1   98.19   11.00
  -6   9  -1   96.29    9.90
   6  -9   1   82.59   10.80
  -7   9  -1   -0.50    3.80
  -7   9  -1    6.20    2.90
   7  -9   1    5.50    2.10
   7  -9   1    0.30    2.90
   7  -9   1    4.70    1.80
  -8   9  -1   69.99   12.70
  -8   9  -1   69.79    9.60
   8  -9   1   74.29   12.50
   8  -9   1   67.49    7.50
   8  -9   1   73.89    7.20
  -9   9  -1   11.70    4.70
  -9   9  -1   16.30    3.70
  -9   9  -1   19.00    5.60
  -9   9  -1   20.20    3.50
   9  -9   1   12.00    5.70
   9  -9   1    5.90    3.80
   9  -9   1   14.70    4.40
 -10   9  -1   36.30    5.60
  10  -9   1   22.10    6.70
  10  -9   1   44.60    9.70
  11  -9   1    4.30    4.90
  -7  -8   1   11.20   10.60
  -6  -8   1   -0.30    6.70
  -6  -8   1   14.90    4.90
   5   8  -1    2.80    4.70
   5   8  -1   -1.50    2.10
  -5  -8   1    4.40    3.90
  -5  -8   1    4.90    2.70
   4   8  -1    2.30    5.00
   4   8  -1    4.50    2.90
  -4  -8   1   -0.50    1.80
  -4  -8   1   -5.60    2.40
   3   8  -1    5.00    3.20
   3   8  -1   -1.60    2.60
  -3  -8   1   -1.50    1.20
  -3  -8   1   -3.40    2.70
   2   8  -1    1.80    2.40
   2   8  -1    6.10    2.60
   2   8  -1    5.40    2.60
  -2  -8   1    0.20    1.60
  -2  -8   1    0.10    1.80
  -2  -8   1    3.50    3.20
   1   8  -1   20.70    5.40
   1   8  -1   19.00    5.40
   1   8  -1   14.10    4.20
  -1  -8   1   17.20    3.00
  -1  -8   1   18.50    4.60
  -1  -8   1   15.10    4.00
   0   8  -1   90.29    5.80
   0   8  -1   77.89    8.80
   0   8  -1   90.89    8.80
   0   8  -1   89.89    8.60
   0  -8   1   84.69    6.50
   0  -8   1   79.49    7.90
   0  -8   1   87.69    9.90
   0  -8   1   92.49    7.40
  -1   8  -1   22.20    3.50
  -1   8  -1   16.90    4.30
  -1   8  -1   20.20    4.40
   1  -8   1   16.40    4.50
   1  -8   1   20.60    3.60
   1  -8   1   21.90    4.20
   1  -8   1   20.50    4.20
  -2   8  -1  192.88   11.90
  -2   8  -1  206.68    9.90
  -2   8  -1  185.78    9.70
  -2   8  -1  179.08    9.60
   2  -8   1  179.58   11.40
   2  -8   1  187.78    9.80
   2  -8   1  177.58   13.30
   2  -8   1  179.78    8.40
  -3   8  -1  617.34   22.20
   3  -8   1  594.94   16.40
   3  -8   1  623.34   24.80
   3  -8   1  618.64   25.90
  -4   8  -1    1.70    1.80
  -4   8  -1    0.80    1.50
   4  -8   1    3.00    2.40
   4  -8   1    1.70    2.30
   4  -8   1    0.00    2.00
   4  -8   1    2.00    0.90
  -5   8  -1   -0.10    1.60
  -5   8  -1    0.70    1.60
  -5   8  -1    2.40    1.40
   5  -8   1    2.70    1.50
   5  -8   1    4.50    3.10
   5  -8   1   -0.10    1.20
   5  -8   1   -2.10    1.20
  -6   8  -1    9.10    3.80
   6  -8   1    7.20    2.80
   6  -8   1    7.10    2.00
   6  -8   1    7.40    3.80
  -7   8  -1    1.80    1.10
  -7   8  -1   -3.70    1.70
  -7   8  -1   -3.30    2.40
  -7   8  -1    0.30    1.10
   7  -8   1   -0.50    2.40
   7  -8   1   -2.60    1.60
   7  -8   1   -1.60    1.20
  -8   8  -1   11.80    2.90
  -8   8  -1    7.20    3.90
  -8   8  -1    8.80    4.20
   8  -8   1   15.10    3.50
   8  -8   1   17.10    3.80
   8  -8   1    8.40    4.20
  -9   8  -1    7.40    2.60
  -9   8  -1    8.60    3.00
   9  -8   1   13.10    4.10
   9  -8   1   12.40    5.10
 -10   8  -1    4.80    2.80
 -10   8  -1   -1.90    2.40
 -10   8  -1    2.90    3.10
  10  -8   1   -5.30    2.80
 -11   8  -1    1.90    3.70
  11  -8   1    7.50    6.60
  -7  -7   1   17.30    5.90
  -7  -7   1   22.80    7.20
   6   7  -1   11.30    3.60
   6   7  -1   14.80    8.90
  -6  -7   1   12.40    3.80
  -6  -7   1    4.60    5.10
   5   7  -1    8.10    6.70
   5   7  -1    9.40    4.90
   5   7  -1    7.70    2.40
  -5  -7   1    4.80    2.90
  -5  -7   1   11.10    5.30
   4   7  -1   40.30    8.30
   4   7  -1   27.60    7.10
  -4  -7   1   34.20    4.50
  -4  -7   1   26.90    6.80
   3   7  -1   25.50    7.10
   3   7  -1   24.90    6.40
   3   7  -1   29.90    6.30
  -3  -7   1   33.30    7.20
  -3  -7   1   28.50    7.10
  -3  -7   1   26.40    4.30
   2   7  -1    2.70    2.80
   2   7  -1    8.80    3.70
  -2  -7   1   11.40    3.40
  -2  -7   1    7.50    3.60
  -2  -7   1    8.90    2.20
   1   7  -1   -2.50    1.00
   1   7  -1   -1.00    1.60
   1   7  -1   -0.90    1.10
   1   7  -1   -2.30    1.10
  -1  -7   1    9.20    3.40
  -1  -7   1   -1.00    0.90
  -1  -7   1    0.00    1.00
   0   7  -1  870.51   30.40
   0   7  -1  902.71   34.60
   0   7  -1  866.81   21.80
   0   7  -1  822.12   27.10
   0  -7   1  858.51   31.20
   0  -7   1  833.12   23.50
   0  -7   1  826.52   25.30
   0  -7   1  863.71   27.60
  -1   7  -1  440.96   16.70
  -1   7  -1  452.85   14.50
  -1   7  -1  472.85   22.10
  -1   7  -1  432.66   17.10
   1  -7   1  444.06   15.10
   1  -7   1  449.76   16.60
   1  -7   1  438.26   16.50
   1  -7   1  466.95   21.10
  -2   7  -1 1097.49   27.30
  -2   7  -1 1135.79   27.10
  -2   7  -1 1146.29   29.60
   2  -7   1 1122.89   36.10
   2  -7   1 1084.69   31.90
   2  -7   1 1076.59   27.50
   2  -7   1 1092.49   25.40
  -3   7  -1   -0.20    1.30
   3  -7   1    0.50    0.90
   3  -7   1   -1.00    1.40
   3  -7   1    0.40    1.30
   3  -7   1   -1.00    1.10
  -4   7  -1  217.88   11.10
  -4   7  -1  196.88   12.70
  -4   7  -1  215.78   13.60
   4  -7   1  203.38    8.00
   4  -7   1  198.48   14.00
   4  -7   1  219.78   14.30
   4  -7   1  209.28    8.50
   4  -7   1  215.18   13.60
  -5   7  -1    1.90    2.20
  -5   7  -1    1.90    2.20
  -5   7  -1    4.10    1.80
   5  -7   1    5.20    1.50
   5  -7   1    6.20    3.10
   5  -7   1    4.80    2.20
  -6   7  -1    4.40    2.80
  -6   7  -1    6.70    3.70
   6  -7   1    6.10    2.30
   6  -7   1    7.60    2.10
   6  -7   1    5.30    3.30
  -7   7  -1   84.29   13.60
  -7   7  -1   67.29    6.00
  -7   7  -1   77.49    8.30
  -7   7  -1   84.09    6.10
   7  -7   1   83.89    7.70
   7  -7   1   88.19   10.20
   7  -7   1   92.09    7.50
  -8   7  -1   -0.20    1.50
  -8   7  -1    2.60    3.10
  -8   7  -1   -1.80    1.90
  -8   7  -1    2.50    2.30
   8  -7   1   -0.20    2.40
   8  -7   1    3.10    1.90
  -9   7  -1   20.60    4.20
  -9   7  -1   12.40    4.20
  -9   7  -1    7.70    4.80
  -9   7  -1   28.20    5.30
   9  -7   1   17.00    5.70
   9  -7   1   21.60    7.10
 -10   7  -1   13.90    4.70
 -10   7  -1   17.00    4.80
 -10   7  -1   14.70    4.60
 -10   7  -1   14.60    6.70
  10  -7   1   14.10    5.10
  10  -7   1   18.70    7.50
 -11   7  -1   -1.60    3.80
  11  -7   1    2.60    4.10
  11  -7   1   10.30    9.10
  -8  -6   1    5.40    6.70
   7   6  -1    5.20    2.30
  -7  -6   1    8.00    6.50
  -7  -6   1   21.80    4.90
  -7  -6   1    0.60    4.50
   6   6  -1    9.30    3.00
   6   6  -1   20.60    8.40
  -6  -6   1    5.10    4.50
  -6  -6   1   15.30    4.40
   5   6  -1   41.10    4.60
   5   6  -1   39.80    9.10
   5   6  -1   50.39   10.00
  -5  -6   1   41.50    9.20
  -5  -6   1   38.50    5.00
   4   6  -1   41.00    8.90
   4   6  -1   76.19   10.40
   4   6  -1   43.90    8.80
  -4  -6   1   73.49    8.60
  -4  -6   1   78.69   10.20
  -4  -6   1   58.59    6.30
   3   6  -1  131.79   12.20
   3   6  -1  134.99   12.80
   3   6  -1  138.09   11.80
  -3  -6   1  143.59   11.90
  -3  -6   1  127.59    7.30
   2   6  -1    1.50    2.10
   2   6  -1    1.70    1.70
   2   6  -1    1.80    1.90
  -2  -6   1    2.10    1.40
  -2  -6   1    2.10    1.90
  -2  -6   1    6.10    2.50
   1   6  -1   69.49    7.00
   1   6  -1   78.79    7.70
   1   6  -1   85.69    8.70
   1   6  -1   90.89    6.40
  -1  -6   1   77.59    4.90
  -1  -6   1   74.49    8.90
  -1  -6   1   76.99    7.00
   0   6  -1 1131.89   30.70
   0   6  -1 1249.47   32.70
   0   6  -1 1203.28   26.90
   0   6  -1 1199.48   33.20
   0  -6   1 1165.18   33.90
   0  -6   1 1237.08   32.70
   0  -6   1 1242.18   36.40
   0  -6   1 1162.78   28.40
  -1   6  -1   11.80    2.70
  -1   6  -1   13.60    2.70
  -1   6  -1    8.00    2.50
  -1   6  -1   12.10    2.40
   1  -6   1   10.30    2.70
   1  -6   1   15.00    2.60
   1  -6   1    8.10    2.40
   1  -6   1   11.00    3.40
  -2   6  -1   18.80    4.10
  -2   6  -1   15.70    2.30
  -2   6  -1   16.60    2.60
   2  -6   1   17.10    3.70
   2  -6   1   16.20    4.10
   2  -6   1   15.70    3.80
   2  -6   1   13.60    2.00
  -3   6  -1 2090.49   51.29
  -3   6  -1 2137.59   48.80
  -3   6  -1 2025.80   50.39
   3  -6   1 2069.09   41.00
   3  -6   1 2050.89   52.29
   3  -6   1 2105.29   52.49
   3  -6   1 2141.19   52.19
  -4   6  -1  171.58   12.80
  -4   6  -1  154.98    8.50
  -4   6  -1  144.29   11.20
   4  -6   1  156.08    7.10
   4  -6   1  145.49   10.40
   4  -6   1  147.79    6.80
   4  -6   1  158.78   11.30
  -5   6  -1  152.48   12.60
  -5   6  -1  148.89   10.50
  -5   6  -1  144.79    7.30
   5  -6   1  149.29   11.80
   5  -6   1  150.38    8.30
   5  -6   1  134.39    7.50
  -6   6  -1   42.60    8.80
  -6   6  -1   31.20    3.70
  -6   6  -1   34.60    6.10
  -6   6  -1   36.80    4.20
   6  -6   1   37.60    7.70
   6  -6   1   29.90    4.80
   6  -6   1   25.90    4.60
  -7   6  -1   85.59   11.30
  -7   6  -1   84.09    7.10
  -7   6  -1   89.99    7.20
  -7   6  -1   75.09    8.20
   7  -6   1   91.39    8.70
   7  -6   1   81.59    7.50
   7  -6   1   85.49   10.30
  -8   6  -1   76.39    7.80
  -8   6  -1   76.19    7.20
  -8   6  -1   67.69    7.80
   8  -6   1   74.09    8.30
   8  -6   1   63.69   11.00
   8  -6   1   67.09    7.70
  -9   6  -1    4.60    3.10
  -9   6  -1    6.40    2.70
  -9   6  -1    2.90    3.90
  -9   6  -1    4.00    3.00
   9  -6   1    2.90    3.50
   9  -6   1    1.30    4.00
 -10   6  -1    6.30    4.00
 -10   6  -1   13.90    6.50
  10  -6   1   15.10    5.80
  10  -6   1   12.60    4.50
  11  -6   1   12.60    6.40
  11  -6   1    1.10    3.70
  -9  -5   1    5.60    8.00
   8   5  -1    6.00    3.60
  -8  -5   1    4.50    7.10
   7   5  -1   -0.30    4.80
   7   5  -1   -3.30    1.90
  -7  -5   1    2.30    2.50
  -7  -5   1   -0.60    4.00
   6   5  -1   28.20    4.90
   6   5  -1   10.10    7.60
   6   5  -1   13.50    5.70
  -6  -5   1   17.00    4.40
  -6  -5   1   15.40    6.00
   5   5  -1   -1.70    2.40
   5   5  -1    1.00    1.80
   5   5  -1   -0.50    2.00
   5   5  -1   -0.30    2.50
  -5  -5   1    0.00    1.80
  -5  -5   1    3.70    2.40
   4   5  -1  180.48   14.30
   4   5  -1  174.48    9.00
   4   5  -1  167.18   14.50
   4   5  -1  162.58   14.90
  -4  -5   1  166.98    9.30
  -4  -5   1  165.68   13.20
  -4  -5   1  178.98   14.30
   3   5  -1    0.40    1.50
   3   5  -1   -0.20    1.40
   3   5  -1   -1.80    2.00
  -3  -5   1    2.00    1.10
  -3  -5   1   -0.50    1.50
  -3  -5   1   -1.50    1.30
   2   5  -1  261.77   18.00
   2   5  -1  276.07   15.60
   2   5  -1  288.47   15.10
  -2  -5   1  277.97   14.50
  -2  -5   1  265.57    9.70
  -2  -5   1  236.58   14.10
   1   5  -1  761.22   25.60
   1   5  -1  764.52   24.40
   1   5  -1  760.02   26.90
  -1  -5   1  770.52   24.10
  -1  -5   1  772.02   18.70
  -1  -5   1  778.92   24.80
   0   5  -1 1553.04   37.40
   0   5  -1 1627.54   32.90
   0   5  -1 1676.73   39.00
   0   5  -1 1592.44   36.90
   0  -5   1 1586.04   37.80
   0  -5   1 1578.44   34.10
   0  -5   1 1580.64   36.70
   0  -5   1 1614.74   41.50
  -1   5  -1 1091.49   25.70
  -1   5  -1 1094.49   31.50
  -1   5  -1 1109.89   25.60
  -1   5  -1 1117.89   26.10
   1  -5   1 1094.39   27.30
   1  -5   1 1111.89   25.80
   1  -5   1 1071.79   30.90
   1  -5   1 1084.99   24.30
  -2   5  -1    0.40    1.00
  -2   5  -1    1.60    1.30
  -2   5  -1    0.50    1.00
   2  -5   1    0.70    1.20
   2  -5   1    1.10    0.90
   2  -5   1   -0.40    1.00
   2  -5   1    1.70    0.60
   2  -5   1    1.10    1.40
  -3   5  -1  604.34   18.40
  -3   5  -1  564.44   21.10
  -3   5  -1  614.84   20.80
   3  -5   1  587.74   21.20
   3  -5   1  576.54   14.20
   3  -5   1  563.64   20.50
   3  -5   1  561.84   21.70
  -4   5  -1   76.79    8.10
  -4   5  -1   75.29    6.70
  -4   5  -1   72.99    5.40
  -4   5  -1   75.09    4.60
  -4   5  -1   68.19    4.00
   4  -5   1   78.09    5.00
   4  -5   1   66.09    7.00
  -5   5  -1    3.90    1.50
  -5   5  -1    1.60    1.50
  -5   5  -1    3.30    1.40
  -5   5  -1    2.10    1.40
   5  -5   1    3.40    1.40
   5  -5   1    2.40    2.00
   5  -5   1    3.20    1.50
   5  -5   1    0.00    1.30
  -6   5  -1  144.59    9.20
  -6   5  -1  161.28   10.90
  -6   5  -1  143.79    7.70
  -6   5  -1  132.49   12.90
   6  -5   1  154.78    8.80
   6  -5   1  135.19   10.00
   6  -5   1  134.89    9.10
   6  -5   1  125.69   11.30
  -7   5  -1  336.77   16.30
  -7   5  -1  326.27   16.00
  -7   5  -1  345.47   13.20
  -7   5  -1  325.67   17.10
  -7   5  -1  293.87   21.00
   7  -5   1  332.57   16.70
   7  -5   1  327.77   18.10
   7  -5   1  323.97   15.00
   7  -5   1  374.26   20.80
  -8   5  -1    7.80    4.60
  -8   5  -1    7.00    3.40
  -8   5  -1   -0.70    2.60
  -8   5  -1    3.60    2.40
   8  -5   1   11.40    4.70
   8  -5   1    9.20    2.80
   8  -5   1    6.00    2.90
   8  -5   1    0.10    3.40
  -9   5  -1    4.70    2.50
  -9   5  -1   -3.50    2.40
  -9   5  -1   -3.30    4.00
  -9   5  -1    6.20    3.40
   9  -5   1   -0.70    3.20
   9  -5   1   -4.70    2.70
   9  -5   1    2.40    4.00
 -10   5  -1   -1.30    3.20
 -10   5  -1   -2.80    3.70
 -10   5  -1    4.90    3.70
 -10   5  -1   -8.70    4.00
  10  -5   1    6.10    3.30
  10  -5   1   -7.30    3.60
  10  -5   1   -8.90    4.50
  11  -5   1    0.00    3.50
  11  -5   1   -5.10    7.70
   9   4  -1   14.20    4.10
  -9  -4   1   18.20    7.30
   8   4  -1   25.40    7.70
   8   4  -1   23.50    5.00
  -8  -4   1   17.30    6.30
  -8  -4   1   16.30    7.80
   7   4  -1    0.20    3.70
  -7  -4   1    4.70    3.10
  -7  -4   1    0.30    3.00
   6   4  -1   53.39   11.20
   6   4  -1   47.50    8.50
   6   4  -1   47.90    9.00
   6   4  -1   55.89    5.60
  -6  -4   1   59.29   10.50
  -6  -4   1   46.70    9.40
   5   4  -1  161.58   13.70
   5   4  -1  195.58   16.70
   5   4  -1  184.88   15.20
  -5  -4   1  189.68   14.70
  -5  -4   1  177.88   15.90
   4   4  -1   40.50    4.00
   4   4  -1   39.50    7.70
   4   4  -1   38.40    7.80
   4   4  -1   56.79    7.30
  -4  -4   1   45.30    8.20
  -4  -4   1   50.19    8.40
   3   4  -1   91.49    8.40
   3   4  -1  102.39    9.60
  -3  -4   1  108.79    9.70
  -3  -4   1   84.69    8.40
  -3  -4   1   92.79    6.00
   2   4  -1   18.20    4.70
   2   4  -1   11.10    3.10
   2   4  -1   15.30    3.70
  -2  -4   1   14.00    3.50
  -2  -4   1   18.40    4.00
  -2  -4   1   14.80    2.30
   1   4  -1 9999.00  185.08
  -1  -4   1 9841.82  185.08
   0   4  -1 5466.95  108.29
   0   4  -1 5540.45  105.39
   0   4  -1 5509.65  103.69
   0  -4   1 5585.44  109.09
   0  -4   1 5531.25  104.59
  -1   4  -1 2029.60   41.40
  -1   4  -1 1946.61   45.10
  -1   4  -1 1962.60   39.30
  -1   4  -1 1989.70   43.30
  -1   4  -1 2044.60   39.70
   1  -4   1 2002.40   43.80
   1  -4   1 2036.40   42.60
   1  -4   1 1979.00   38.50
   1  -4   1 2057.79   45.80
  -2   4  -1    6.10    1.90
  -2   4  -1    6.30    1.90
  -2   4  -1    8.70    2.60
  -2   4  -1    6.30    2.10
   2  -4   1   11.10    2.80
   2  -4   1    6.50    2.00
   2  -4   1    5.60    2.00
  -3   4  -1  824.02   17.90
  -3   4  -1  815.12   18.90
  -3   4  -1  804.62   25.10
  -3   4  -1  836.92   24.30
  -3   4  -1  799.62   21.70
  -3   4  -1  819.02   26.50
   3  -4   1  902.31   28.70
   3  -4   1  838.32   19.40
   3  -4   1  806.32   25.10
  -4   4  -1  628.34   18.10
  -4   4  -1  626.04   24.80
  -4   4  -1  617.04   17.90
  -4   4  -1  611.64   20.90
  -4   4  -1  642.24   17.70
   4  -4   1  611.34   18.20
   4  -4   1  602.04   19.20
   4  -4   1  612.94   18.10
   4  -4   1  620.84   22.80
  -5   4  -1  438.46   17.90
  -5   4  -1  432.16   16.30
  -5   4  -1  443.26   23.00
  -5   4  -1  442.26   15.00
  -5   4  -1  429.46   16.20
   5  -4   1  458.15   19.80
   5  -4   1  430.06   16.20
   5  -4   1  418.66   17.60
   5  -4   1  435.16   19.70
  -6   4  -1  384.26   22.70
  -6   4  -1  406.86   17.50
  -6   4  -1  399.16   15.00
  -6   4  -1  378.26   17.00
  -6   4  -1  412.16   18.20
   6  -4   1  367.96   16.90
   6  -4   1  404.06   20.30
   6  -4   1  406.36   17.50
   6  -4   1  398.86   19.30
  -7   4  -1   36.90    6.60
  -7   4  -1   46.60    5.10
  -7   4  -1   42.00    7.70
  -7   4  -1   34.90    6.50
  -7   4  -1   38.80    9.10
   7  -4   1   38.30    7.80
   7  -4   1   35.50    6.90
   7  -4   1   29.60    6.00
  -8   4  -1   10.10    4.10
  -8   4  -1    3.70    2.90
  -8   4  -1   15.10    6.00
  -8   4  -1   14.50    4.00
   8  -4   1    9.40    4.30
   8  -4   1   12.00    4.30
   8  -4   1   11.70    3.50
   8  -4   1   11.10    3.90
  -9   4  -1    7.80    3.90
  -9   4  -1    4.10    2.60
  -9   4  -1   11.40    5.60
  -9   4  -1   10.80    3.60
   9  -4   1    8.30    4.90
   9  -4   1    5.30    5.00
   9  -4   1   -2.40    3.60
 -10   4  -1   -0.20    2.20
 -10   4  -1   -5.30    5.20
 -10   4  -1    0.70    3.60
 -10   4  -1   -4.40    4.00
  10  -4   1    8.80    4.10
  10  -4   1   -4.50    2.90
  11  -4   1    7.00    8.40
  11  -4   1    1.70    5.40
   9   3  -1   -3.60    6.10
   9   3  -1   -3.70    2.80
  -9  -3   1   -7.50    6.10
   8   3  -1   -2.80    1.80
   8   3  -1    5.90    5.40
  -8  -3   1   -1.90    3.50
  -8  -3   1   -4.10    3.60
   7   3  -1   47.80    5.60
   7   3  -1   46.30   10.60
   7   3  -1   39.60    8.50
  -7  -3   1   33.90    8.30
  -7  -3   1   39.90   11.30
  -7  -3   1   59.89   11.00
   6   3  -1   26.80    8.90
   6   3  -1   18.90    5.00
   6   3  -1   23.60    4.80
   6   3  -1   25.20    4.50
  -6  -3   1   24.90    6.60
  -6  -3   1   27.80    7.60
  -6  -3   1   19.40    6.20
   5   3  -1  147.29   12.50
   5   3  -1  151.88   14.00
   5   3  -1  136.39    8.40
   5   3  -1  140.69   12.10
  -5  -3   1  125.69   12.00
  -5  -3   1  137.49   12.30
   4   3  -1   11.80    4.50
   4   3  -1    8.80    3.20
   4   3  -1    6.20    2.10
   4   3  -1    6.60    2.50
  -4  -3   1    5.60    2.50
  -4  -3   1    7.50    3.10
   3   3  -1  635.94   23.70
   3   3  -1  666.13   25.20
   3   3  -1  659.73   17.40
   3   3  -1  703.33   26.60
  -3  -3   1  666.33   24.40
   2   3  -1   84.99    7.10
   2   3  -1   81.29    7.20
   2   3  -1   95.09    7.20
  -2  -3   1   97.99    7.50
  -2  -3   1   90.19    7.10
   1   3  -1 2217.48   48.90
   1   3  -1 2169.88   47.40
  -1  -3   1 2222.08   47.80
  -1  -3   1 2153.98   47.90
  -1  -3   1 2264.87   41.70
   0   3  -1 3434.26   66.79
   0   3  -1 3529.85   62.99
   0   3  -1 3521.85   66.19
   0   3  -1 3458.65   65.69
   0  -3   1 3536.95   69.49
   0  -3   1 3468.15   63.69
   0  -3   1 3413.46   66.29
   0  -3   1 3452.05   66.29
  -1   3  -1 1456.15   33.10
  -1   3  -1 1564.64   34.50
  -1   3  -1 1561.04   32.80
   1  -3   1 1511.35   33.40
   1  -3   1 1531.55   34.60
   1  -3   1 1527.15   33.10
  -2   3  -1  517.35   15.20
  -2   3  -1  511.35   16.10
  -2   3  -1  531.25   17.50
  -2   3  -1  525.05   16.70
   2  -3   1  510.25   16.30
   2  -3   1  543.25   13.40
   2  -3   1  528.45   11.90
   2  -3   1  519.15   14.80
   2  -3   1  519.45   16.60
  -3   3  -1  358.36   14.40
  -3   3  -1  343.27   12.10
  -3   3  -1  332.07   11.10
  -3   3  -1  333.77   13.20
  -3   3  -1  358.66   11.10
  -3   3  -1  343.07   15.70
   3  -3   1  354.26   12.40
   3  -3   1  350.86   11.20
   3  -3   1  346.47   14.60
   3  -3   1  356.36   12.10
  -4   3  -1  367.96   13.80
  -4   3  -1  331.87   17.50
  -4   3  -1  355.46   13.10
  -4   3  -1  365.16   13.80
   4  -3   1  390.86   16.50
   4  -3   1  343.47   14.00
   4  -3   1  377.36   13.80
   4  -3   1  352.26   14.80
  -5   3  -1  657.43   20.50
  -5   3  -1  624.94   21.90
  -5   3  -1  627.34   22.10
  -5   3  -1  627.44   27.50
   5  -3   1  656.73   24.40
   5  -3   1  608.94   21.70
   5  -3   1  641.04   22.80
   5  -3   1  699.43   24.90
  -6   3  -1  343.37   14.80
  -6   3  -1  337.37   16.70
  -6   3  -1  357.06   17.50
  -6   3  -1  368.46   22.00
   6  -3   1  338.47   18.00
   6  -3   1  340.77   16.80
   6  -3   1  351.36   18.60
   6  -3   1  323.27   17.00
  -7   3  -1  134.99   11.60
  -7   3  -1  156.28   12.00
  -7   3  -1  165.48   15.40
  -7   3  -1  171.68   11.00
   7  -3   1  164.98   12.60
   7  -3   1  176.88   14.60
   7  -3   1  158.18   13.10
   7  -3   1  159.38   12.40
  -8   3  -1    4.50    3.00
  -8   3  -1    3.50    3.00
  -8   3  -1    1.50    3.90
   8  -3   1    6.20    3.50
   8  -3   1    7.70    4.30
   8  -3   1    7.00    3.50
   8  -3   1   -1.40    2.70
  -9   3  -1   -1.10    2.70
  -9   3  -1   -2.30    3.60
  -9   3  -1    4.70    2.80
   9  -3   1   -3.50    2.50
   9  -3   1    0.10    3.00
   9  -3   1   -6.40    3.90
 -10   3  -1   -7.40    3.30
 -10   3  -1   -6.00    3.60
 -10   3  -1   -7.40    4.80
  10  -3   1   -4.70    4.50
  10  -3   1    2.90    3.50
  10  -3   1   -2.30    5.70
  11  -3   1   -5.50    3.20
  10   2  -1   -1.30    4.10
 -10  -2   1    1.00    6.40
   9   2  -1   12.70    4.60
   9   2  -1    9.50    7.10
  -9  -2   1    5.00    5.50
   8   2  -1    0.40    2.40
   8   2  -1    1.30    3.30
   8   2  -1   13.90    5.80
  -8  -2   1   -6.70    2.90
  -8  -2   1   12.10    4.70
   7   2  -1   28.90    8.10
   7   2  -1   51.29   11.00
   7   2  -1   36.60    9.30
   7   2  -1   46.30    5.70
  -7  -2   1   38.70    9.30
  -7  -2   1   41.10    8.70
  -7  -2   1   37.20    8.20
   6   2  -1    1.70    2.00
   6   2  -1   -1.80    2.90
   6   2  -1    3.00    2.10
   6   2  -1    2.30    2.60
  -6  -2   1    6.30    3.50
  -6  -2   1   -0.40    1.60
  -6  -2   1    2.70    2.40
   5   2  -1   -0.10    1.20
   5   2  -1    1.30    1.40
   5   2  -1   -0.10    1.40
   5   2  -1    1.30    2.20
  -5  -2   1    1.10    1.60
  -5  -2   1    0.10    1.40
   4   2  -1  881.11   35.10
   4   2  -1  907.21   32.70
   4   2  -1  910.81   23.70
   4   2  -1  900.81   30.20
  -4  -2   1  860.81   30.50
  -4  -2   1  862.41   31.00
   3   2  -1   28.20    5.60
   3   2  -1   21.80    4.10
   3   2  -1   30.50    2.80
   3   2  -1   27.80    4.90
  -3  -2   1   36.70    5.90
  -3  -2   1   28.60    5.10
   2   2  -1 1300.87   31.90
   2   2  -1 1228.28   33.20
   2   2  -1 1217.68   31.40
  -2  -2   1 1218.38   31.70
  -2  -2   1 1237.38   32.70
   0   2  -1  164.88    5.40
   0   2  -1  167.18    5.80
   0   2  -1  174.18    5.50
   0  -2   1  168.48    5.80
   0  -2   1  165.18    5.40
   0  -2   1  167.98    5.50
   0  -2   1  164.18    6.70
  -2   2  -1   50.49    4.00
  -2   2  -1   48.10    3.10
  -2   2  -1   53.79    4.30
  -2   2  -1   52.59    3.30
   2  -2   1   48.80    3.30
   2  -2   1   50.39    4.00
   2  -2   1   49.70    3.10
   2  -2   1   44.20    4.00
  -3   2  -1  255.77   11.50
  -3   2  -1  255.67   10.30
  -3   2  -1  233.28    9.90
  -3   2  -1  256.17   10.50
   3  -2   1  256.17   10.20
   3  -2   1  240.98   11.30
   3  -2   1  256.97   11.00
   3  -2   1  250.77   11.10
  -4   2  -1  142.29    8.80
  -4   2  -1  127.19    8.80
  -4   2  -1  141.69    8.40
  -4   2  -1  129.29    8.50
   4  -2   1  137.89    9.50
   4  -2   1  142.59    9.30
   4  -2   1  140.59    9.30
   4  -2   1  145.59    8.70
  -5   2  -1  367.76   17.20
  -5   2  -1  404.56   21.50
  -5   2  -1  386.26   15.90
  -5   2  -1  379.36   17.10
   5  -2   1  409.96   17.50
   5  -2   1  373.96   27.50
   5  -2   1  380.06   17.60
   5  -2   1  391.06   18.10
  -6   2  -1   85.39    7.70
  -6   2  -1   81.29    8.60
  -6   2  -1   82.19    8.50
  -6   2  -1   81.79   10.20
   6  -2   1   89.59    8.70
   6  -2   1   97.49    9.10
   6  -2   1   89.59    9.80
   6  -2   1   86.89    8.90
  -7   2  -1    7.20    3.40
  -7   2  -1    7.30    3.00
  -7   2  -1    5.00    3.60
  -7   2  -1    5.10    2.30
   7  -2   1    0.10    3.00
   7  -2   1    3.10    3.50
   7  -2   1   -2.60    2.30
   7  -2   1    0.00    2.40
  -8   2  -1   66.19   11.50
  -8   2  -1   80.89    9.50
  -8   2  -1   76.79   10.00
   8  -2   1   79.59   10.60
   8  -2   1   75.49   12.40
   8  -2   1   76.39    9.10
  -9   2  -1   -9.20    3.40
  -9   2  -1   -0.70    2.80
  -9   2  -1    1.40    3.80
   9  -2   1    0.40    4.50
   9  -2   1    6.50    4.10
   9  -2   1    4.00    3.90
 -10   2  -1   15.30    6.60
  10  -2   1    6.00    7.40
  10  -2   1   17.40    6.60
  10  -2   1   17.90    9.50
  11  -2   1   13.30    5.80
  11  -2   1    5.50   10.70
  10   1  -1   -1.80    2.80
  10   1  -1    9.20    7.40
 -10  -1   1   -3.80    5.60
   9   1  -1   18.40    4.20
   9   1  -1   23.00    8.40
  -9  -1   1   11.90    4.60
  -9  -1   1    7.70    4.60
   8   1  -1   11.10    5.50
   8   1  -1    8.90    3.20
   8   1  -1    7.70    5.30
  -8  -1   1   13.60    4.90
  -8  -1   1   -0.90    3.20
  -8  -1   1    2.70    3.90
   7   1  -1   27.50    6.10
   7   1  -1   30.90    8.70
   7   1  -1   35.50    7.40
   7   1  -1   28.40    5.50
  -7  -1   1   23.90    7.80
  -7  -1   1   29.30    7.80
  -7  -1   1   25.80    6.50
   6   1  -1    4.00    2.20
   6   1  -1    9.50    3.40
   6   1  -1    2.60    2.40
   6   1  -1   11.50    4.40
  -6  -1   1    4.50    2.70
  -6  -1   1    7.70    3.50
  -6  -1   1    5.90    3.10
   5   1  -1  297.37   16.70
   5   1  -1  298.97   13.30
   5   1  -1  291.77   18.10
   5   1  -1  283.27   23.60
  -5  -1   1  331.17   18.10
  -5  -1   1  306.47   17.30
  -5  -1   1  313.27   17.60
   4   1  -1    5.80    1.80
   4   1  -1    7.00    2.50
   4   1  -1    0.90    1.10
   4   1  -1    2.90    1.80
  -4  -1   1    3.20    1.80
  -4  -1   1    4.30    2.30
  -4  -1   1    5.30    2.10
   3   1  -1    5.00    1.80
   3   1  -1    5.50    1.80
   3   1  -1    8.70    1.80
  -3  -1   1    7.20    2.60
  -3  -1   1    5.70    2.10
   2   1  -1 2020.70   45.80
   2   1  -1 2036.20   38.70
   2   1  -1 1980.90   44.00
  -2  -1   1 1985.20   44.20
  -2  -1   1 2031.40   45.40
   1   1  -1  102.59    5.10
   1   1  -1  101.69    5.40
  -1  -1   1  112.59    4.30
  -1  -1   1  111.69    5.30
  -1   1  -1  872.31   20.30
  -1   1  -1  842.62   19.20
  -1   1  -1  847.62   17.70
  -1   1  -1  824.02   17.20
   1  -1   1  826.92   17.70
   1  -1   1  837.02   17.60
   1  -1   1  833.62   19.20
   1  -1   1  832.62   20.10
  -2   1  -1  851.01   21.00
  -2   1  -1  853.51   21.80
  -2   1  -1  871.01   21.30
  -2   1  -1  866.51   22.30
   2  -1   1  868.71   21.80
   2  -1   1  871.31   21.30
   2  -1   1  857.81   22.00
   2  -1   1  853.51   22.90
  -3   1  -1  492.85   16.90
  -3   1  -1  510.85   17.00
  -3   1  -1  539.35   19.30
  -3   1  -1  492.05   16.90
   3  -1   1  511.25   17.90
   3  -1   1  473.45   17.50
   3  -1   1  507.95   16.90
   3  -1   1  499.15   16.80
  -4   1  -1  132.89    9.20
  -4   1  -1  124.69    8.90
  -4   1  -1  127.89    8.60
   4  -1   1  131.69    8.90
   4  -1   1  150.18    9.60
   4  -1   1  133.89    9.60
   4  -1   1  127.59    9.70
  -5   1  -1  133.49    9.70
  -5   1  -1  142.59   10.80
  -5   1  -1  128.09    9.90
   5  -1   1  129.69   10.20
   5  -1   1  137.69   10.00
   5  -1   1  131.09   11.10
   5  -1   1  125.99   10.30
  -6   1  -1    7.50    3.10
  -6   1  -1    6.30    2.80
  -6   1  -1   16.40    5.20
   6  -1   1   15.90    5.10
   6  -1   1   11.90    3.70
   6  -1   1   14.70    4.20
   6  -1   1   16.80    5.20
  -7   1  -1  137.99   12.90
  -7   1  -1  127.99   11.80
  -7   1  -1  129.79   14.20
   7  -1   1  133.89   11.20
   7  -1   1  131.19   13.60
   7  -1   1  140.19   12.90
   7  -1   1  130.29   12.10
  -8   1  -1   10.50    4.50
  -8   1  -1    7.10    5.10
   8  -1   1    7.20    4.20
   8  -1   1    9.30    5.30
   8  -1   1    9.50    4.20
  -9   1  -1    4.00    4.50
  -9   1  -1   18.00    6.60
   9  -1   1    5.60    5.10
   9  -1   1   10.90    5.60
   9  -1   1    5.80    5.10
  10  -1   1    2.60    4.40
  10  -1   1   -1.70    6.10
  11   0  -1    5.20    5.00
  10   0  -1    7.30    4.20
  10   0  -1    1.10    7.10
 -10   0   1    4.50    5.90
   9   0  -1   35.00    9.10
   9   0  -1   49.00   10.00
   9   0  -1   50.99    8.80
  -9   0   1   31.60    7.50
  -9   0   1   44.30   10.40
  -9   0   1   56.19    9.70
   8   0  -1   36.90    7.90
   8   0  -1   53.09    6.80
   8   0  -1   49.40   10.50
  -8   0   1   31.80    7.60
  -8   0   1   36.90    7.90
  -8   0   1   32.10    8.30
   7   0  -1   -2.60    1.80
   7   0  -1   -2.90    1.60
   7   0  -1    1.90    2.00
   7   0  -1   -2.10    1.60
  -7   0   1    0.00    2.40
  -7   0   1   -2.00    1.50
   6   0  -1   10.30    3.40
   6   0  -1    8.20    2.90
   6   0  -1    4.20    2.70
   6   0  -1    3.80    2.50
  -6   0   1    8.50    3.60
  -6   0   1    3.40    3.20
  -6   0   1    8.90    3.50
   5   0  -1  197.68   14.00
   5   0  -1  188.78   10.50
   5   0  -1  179.48   12.10
   5   0  -1  198.58   11.80
  -5   0   1  192.48   13.20
  -5   0   1  187.98   10.00
  -5   0   1  184.98   12.60
  -5   0   1  192.18   13.50
   4   0  -1  729.93   21.00
   4   0  -1  773.92   24.90
   4   0  -1  727.23   22.40
   4   0  -1  684.93   25.70
  -4   0   1  712.63   25.50
  -4   0   1  708.53   25.30
  -4   0   1  733.73   24.80
  -4   0   1  758.02   20.90
   3   0  -1  674.83   18.70
   3   0  -1  662.83   22.10
   3   0  -1  658.23   17.80
   3   0  -1  633.34   20.40
  -3   0   1  693.33   22.50
  -3   0   1  667.33   17.70
  -3   0   1  708.53   22.00
  -3   0   1  669.83   22.00
   2   0  -1 1696.63   36.80
   2   0  -1 1601.14   37.10
   2   0  -1 1623.74   36.00
   2   0  -1 1664.03   33.00
  -2   0   1 1615.54   37.10
  -2   0   1 1627.94   36.30
  -2   0   1 1616.44   33.00
  -2   0   1 1624.54   35.90
  -1   0   1 2946.21   55.29
  -1   0  -1   73.89    4.00
  -1   0  -1   72.09    4.70
   1   0   1   70.49    4.20
   1   0   1   77.29    5.00
   1   0   1   75.89    4.20
  -2   0  -1 2025.10   43.80
  -2   0  -1 1981.20   43.10
  -2   0  -1 2028.20   44.40
   2   0   1 2004.50   44.20
   2   0   1 1854.21   41.70
   2   0   1 2000.40   45.30
   2   0   1 2034.30   43.80
  -3   0  -1    3.10    1.50
  -3   0  -1    1.00    1.20
  -3   0  -1    2.60    1.60
   3   0   1    2.80    1.40
   3   0   1    3.60    1.80
   3   0   1    2.20    1.30
   3   0   1    1.70    1.40
  -4   0  -1  388.86   17.20
  -4   0  -1  372.56   17.30
  -4   0  -1  390.66   17.00
   4   0   1  374.36   18.30
   4   0   1  390.56   15.90
   4   0   1  405.16   18.70
   4   0   1  363.16   16.90
  -5   0  -1   90.29    8.40
  -5   0  -1   90.99    9.20
  -5   0  -1   92.09   10.40
   5   0   1   86.39    7.80
   5   0   1   81.39    8.30
   5   0   1   89.49    9.30
   5   0   1   75.99    9.10
  -6   0  -1  228.18   16.30
  -6   0  -1  223.18   15.00
  -6   0  -1  217.38   14.50
   6   0   1  235.18   16.70
   6   0   1  235.18   15.90
   6   0   1  223.68   17.10
   6   0   1  215.88   13.80
  -7   0  -1  189.28   17.30
  -7   0  -1  185.38   15.10
  -7   0  -1  190.18   15.80
   7   0   1  196.68   16.60
   7   0   1  197.28   14.00
   7   0   1  186.58   15.00
   7   0   1  189.98   16.60
  -8   0  -1   95.19   12.00
  -8   0  -1  130.19   14.00
  -8   0  -1  116.39   14.80
   8   0   1  119.79   15.20
   8   0   1  110.89   11.20
   8   0   1  127.89   14.70
  -9   0  -1   12.60    5.90
  -9   0  -1    6.20    7.60
   9   0   1   11.90    6.20
   9   0   1   16.30    4.30
  10   0   1   -0.90    3.20
  10   0   1   -9.90    5.50
  11  -1  -1   -0.40    8.60
  11  -1  -1    3.50    3.30
  10  -1  -1    9.60    7.40
  10  -1  -1   18.80    9.00
  10  -1  -1   22.70    6.10
 -10   1   1   17.50    6.60
   9  -1  -1   -5.10    2.50
   9  -1  -1    3.40    3.50
   9  -1  -1    1.60    1.60
  -9   1   1    2.50    3.70
  -9   1   1   -0.30    2.80
  -9   1   1    1.70    3.50
   8  -1  -1   -0.70    3.10
   8  -1  -1    1.00    2.50
   8  -1  -1    1.60    2.50
  -8   1   1   -5.50    2.00
  -8   1   1   -1.90    1.90
   7  -1  -1    5.80    3.00
   7  -1  -1    6.50    2.90
   7  -1  -1    8.10    3.40
   7  -1  -1    2.10    3.20
  -7   1   1   11.80    5.70
  -7   1   1    6.50    3.60
  -7   1   1    2.90    2.90
   6  -1  -1   12.00    3.70
   6  -1  -1    7.30    2.70
   6  -1  -1   12.20    3.90
   6  -1  -1    8.50    2.90
  -6   1   1    9.60    3.60
  -6   1   1   10.60    4.00
  -6   1   1    4.10    2.70
   5  -1  -1  658.83   22.00
   5  -1  -1  657.23   21.40
   5  -1  -1  645.74   24.00
   5  -1  -1  660.73   26.10
  -5   1   1  655.93   24.40
  -5   1   1  653.13   21.50
  -5   1   1  632.94   26.20
  -5   1   1  628.34   24.70
   4  -1  -1  957.80   24.70
   4  -1  -1  926.01   29.60
   4  -1  -1  963.70   28.10
   4  -1  -1  986.30   26.30
  -4   1   1  917.11   29.00
  -4   1   1  941.71   30.40
  -4   1   1  972.80   28.30
   3  -1  -1   26.50    4.50
   3  -1  -1   27.70    3.50
   3  -1  -1   25.70    3.10
   3  -1  -1   30.40    2.60
   3  -1  -1   24.10    4.00
  -3   1   1   26.10    3.10
  -3   1   1   35.40    4.20
  -3   1   1   29.30    4.70
  -3   1   1   30.40    3.60
   2  -1  -1 2629.24   53.99
   2  -1  -1 2611.34   51.49
   2  -1  -1 2583.44   52.79
   2  -1  -1 2495.85   51.39
  -2   1   1 2644.44   51.39
  -2   1   1 2616.04   51.39
  -2   1   1 2579.64   52.89
  -2   1   1 2614.34   47.80
  -2   1   1 2479.05   53.29
   1  -1  -1  106.69    4.90
   1  -1  -1  109.79    4.00
   1  -1  -1  108.59    4.30
  -1   1   1  112.39    5.00
  -1   1   1  104.39    4.20
  -1   1   1  107.09    4.10
  -1   1   1   97.69    4.70
   0  -1  -1 3661.83   68.79
   0   1   1 3554.44   69.09
  -2  -1  -1  491.35   17.80
  -2  -1  -1  461.25   17.30
  -2  -1  -1  504.65   16.90
   2   1   1  501.65   17.30
   2   1   1  475.75   17.80
  -3  -1  -1 1975.40   49.70
  -3  -1  -1 2038.10   49.30
  -3  -1  -1 1999.00   49.70
   3   1   1 2082.69   51.79
   3   1   1 2043.90   46.00
   3   1   1 2081.59   51.79
   3   1   1 2116.09   50.49
  -4  -1  -1   98.19    9.10
  -4  -1  -1  127.09    9.80
  -4  -1  -1  103.19    8.90
   4   1   1  111.19    9.40
   4   1   1  104.39    9.70
   4   1   1  121.99    8.30
   4   1   1   94.49    9.40
  -5  -1  -1  268.47   15.80
  -5  -1  -1  231.68   15.70
  -5  -1  -1  241.68   15.30
   5   1   1  242.38   15.50
   5   1   1  261.97   18.10
   5   1   1  253.47   13.70
   5   1   1  236.18   16.40
  -6  -1  -1  106.69   11.30
  -6  -1  -1   87.39    9.80
   6   1   1  102.79    9.40
   6   1   1   99.99   11.90
   6   1   1   97.19   10.90
  -7  -1  -1    1.00    3.00
  -7  -1  -1    0.60    3.60
   7   1   1    3.80    3.60
   7   1   1   10.80    4.10
   7   1   1    5.70    4.20
  -8  -1  -1   -2.60    3.90
  -8  -1  -1    0.50    4.20
   8   1   1   -2.80    4.10
   8   1   1   -4.60    2.00
  -9  -1  -1   10.10    6.90
   9   1   1    3.90    3.10
  10   1   1   -2.60    3.80
  11  -2  -1    0.90    3.10
  11  -2  -1   -2.20    8.00
  11  -2  -1    3.30   10.60
  10  -2  -1   -2.00    2.40
  10  -2  -1    1.60    4.90
  10  -2  -1    2.30    4.90
 -10   2   1    5.50    4.80
 -10   2   1    5.00    4.20
 -10   2   1   -8.60    3.60
   9  -2  -1   57.29   17.00
   9  -2  -1   71.09    9.90
   9  -2  -1   53.49    9.20
  -9   2   1   64.89   11.00
  -9   2   1   51.89   10.20
  -9   2   1   47.00   10.40
   8  -2  -1    1.60    2.70
   8  -2  -1   -1.50    2.10
   8  -2  -1    3.20    2.50
   8  -2  -1   -0.40    3.20
  -8   2   1    2.40    2.60
  -8   2   1   -1.60    2.40
  -8   2   1   -3.30    2.50
   7  -2  -1   25.10    5.90
   7  -2  -1   31.90    5.60
   7  -2  -1   29.60    6.00
   7  -2  -1   25.00    6.40
  -7   2   1   21.00    7.00
  -7   2   1   22.10    6.00
   6  -2  -1  468.15   21.00
   6  -2  -1  471.95   22.80
   6  -2  -1  488.25   20.30
   6  -2  -1  472.05   18.20
  -6   2   1  510.15   24.70
  -6   2   1  487.55   21.30
  -6   2   1  487.35   22.20
   5  -2  -1   -0.30    1.10
   5  -2  -1    1.40    1.50
   5  -2  -1   -0.20    1.40
   5  -2  -1    1.00    1.00
  -5   2   1    0.80    1.40
  -5   2   1    2.90    1.90
  -5   2   1   -0.20    1.80
   4  -2  -1   10.50    2.80
   4  -2  -1    5.50    2.40
   4  -2  -1    6.50    2.50
   4  -2  -1    9.30    1.80
  -4   2   1    6.50    2.10
  -4   2   1    6.30    2.70
  -4   2   1    6.20    2.10
  -4   2   1    4.30    1.40
  -4   2   1    8.70    2.90
   3  -2  -1 2381.26   50.49
   3  -2  -1 2361.96   51.49
   3  -2  -1 2339.07   51.79
   3  -2  -1 2498.75   55.59
  -3   2   1 2413.66   54.69
  -3   2   1 2389.16   47.40
  -3   2   1 2344.17   49.80
  -3   2   1 2428.66   51.69
  -3   2   1 2452.35   52.39
   2  -2  -1    8.40    1.90
   2  -2  -1   11.20    2.00
   2  -2  -1    8.00    1.60
   2  -2  -1    6.50    1.80
   2  -2  -1    9.90    2.50
  -2   2   1    5.70    1.70
  -2   2   1    6.90    2.40
  -2   2   1    7.00    1.80
  -2   2   1   10.30    1.80
   1  -2  -1   32.70    2.50
   1  -2  -1   32.80    3.20
   1  -2  -1   32.80    3.00
   1  -2  -1   32.00    2.60
  -1   2   1   33.90    2.80
  -1   2   1   33.10    2.50
  -1   2   1   34.40    3.00
   0  -2  -1  895.51   20.70
   0  -2  -1  856.81   20.00
   0  -2  -1  866.61   22.10
   0  -2  -1  833.72   22.10
   0   2   1  841.82   22.30
   0   2   1  878.81   19.90
   0   2   1  843.32   22.70
   0   2   1  853.11   20.80
  -1  -2  -1   44.00    3.50
  -1  -2  -1   50.19    4.40
  -1  -2  -1   43.90    4.50
  -1  -2  -1   47.80    4.90
   1   2   1   47.80    4.70
   1   2   1   50.99    5.30
   1   2   1   42.20    4.40
  -2  -2  -1  817.62   22.20
  -2  -2  -1  845.42   26.80
  -2  -2  -1  877.11   25.80
  -2  -2  -1  872.71   26.70
   2   2   1  810.22   26.50
   2   2   1  905.71   28.40
   2   2   1  873.31   26.60
  -3  -2  -1    2.20    1.30
  -3  -2  -1    1.00    1.50
  -3  -2  -1    2.80    1.90
   3   2   1   -0.70    0.90
   3   2   1    3.20    2.10
   3   2   1    2.20    2.00
  -4  -2  -1   37.60    6.80
  -4  -2  -1   41.60    7.20
  -4  -2  -1   49.00    7.90
   4   2   1   39.20    6.00
   4   2   1   47.30    7.90
   4   2   1   43.90    8.00
  -5  -2  -1    1.40    2.00
  -5  -2  -1    1.90    1.80
   5   2   1    4.90    2.40
   5   2   1   -1.80    1.80
   5   2   1    7.10    3.60
   5   2   1    0.60    2.30
  -6  -2  -1   11.80    4.20
  -6  -2  -1    3.80    2.80
   6   2   1   12.40    3.70
   6   2   1   12.70    5.10
   6   2   1   15.30    5.20
  -7  -2  -1   13.00    5.80
  -7  -2  -1    6.10    3.60
   7   2   1   -2.10    2.70
  -8  -2  -1   -4.90    3.90
  -8  -2  -1   -5.00    4.00
   8   2   1    0.90    2.40
   8   2   1   -5.10    3.80
  -9  -2  -1    2.40    6.00
   9   2   1    8.90    9.20
  11  -3  -1    5.30    8.30
  11  -3  -1   21.30   10.40
  11  -3  -1    7.00    4.90
 -11   3   1   -6.10    5.80
  10  -3  -1   -0.80    2.80
  10  -3  -1    7.40    5.20
  10  -3  -1   -3.10    4.60
 -10   3   1    3.90    4.50
 -10   3   1   -1.70    5.10
 -10   3   1   -2.70    3.10
 -10   3   1    5.20    4.20
   9  -3  -1   54.09   10.70
   9  -3  -1   34.80    7.60
  -9   3   1   48.10    9.00
  -9   3   1   30.00    5.30
  -9   3   1   46.50    8.80
  -9   3   1   42.60    9.80
   8  -3  -1  129.69   13.80
   8  -3  -1  129.69   11.90
   8  -3  -1  111.39    9.70
   8  -3  -1  133.29   11.80
  -8   3   1  112.99   11.20
  -8   3   1  122.39   12.00
  -8   3   1  129.19   13.30
   7  -3  -1  191.68   11.00
   7  -3  -1  166.48   13.90
   7  -3  -1  175.48   13.00
   7  -3  -1  198.08   13.50
  -7   3   1  160.38   12.90
  -7   3   1  187.08   10.80
  -7   3   1  199.28   14.00
   6  -3  -1   78.79    5.80
   6  -3  -1   76.19    8.20
   6  -3  -1   61.89    7.00
   6  -3  -1   82.89    8.20
  -6   3   1   72.19    9.20
  -6   3   1   73.29    7.30
  -6   3   1   77.09    8.00
  -6   3   1   71.99    6.00
   5  -3  -1  598.44   22.20
   5  -3  -1  572.64   22.40
   5  -3  -1  580.14   21.30
   5  -3  -1  618.94   26.00
  -5   3   1  623.24   18.70
  -5   3   1  585.44   20.50
  -5   3   1  610.14   25.40
  -5   3   1  595.94   22.40
   4  -3  -1 1022.30   33.30
   4  -3  -1 1082.59   30.70
   4  -3  -1 1051.59   29.90
   4  -3  -1 1044.50   28.60
  -4   3   1 1067.59   27.50
  -4   3   1 1116.19   30.40
  -4   3   1 1148.19   34.10
  -4   3   1 1095.99   26.50
  -4   3   1 1061.49   30.40
   3  -3  -1 4430.16   93.89
   3  -3  -1 4655.33   87.89
   3  -3  -1 4657.23   89.39
   3  -3  -1 4520.05   87.29
   3  -3  -1 4635.04   91.99
  -3   3   1 4403.26   86.19
  -3   3   1 4609.74   93.29
  -3   3   1 4526.55   89.49
  -3   3   1 4667.53   87.19
  -3   3   1 4435.56   90.99
   2  -3  -1   55.79    5.00
   2  -3  -1   49.90    4.20
   2  -3  -1   54.99    4.30
  -2   3   1   53.59    4.70
  -2   3   1   45.50    3.20
  -2   3   1   47.80    4.80
  -2   3   1   53.19    4.60
  -2   3   1   49.99    3.20
   1  -3  -1 1686.83   38.10
   1  -3  -1 1800.82   38.00
   1  -3  -1 1743.33   35.70
   1  -3  -1 1712.73   37.00
  -1   3   1 1663.33   35.50
  -1   3   1 1668.33   37.60
  -1   3   1 1652.43   38.10
  -1   3   1 1697.93   36.70
   0  -3  -1  747.93   21.30
   0  -3  -1  753.82   18.70
   0  -3  -1  687.83   21.10
   0  -3  -1  695.03   19.20
   0   3   1  703.93   21.80
   0   3   1  698.83   22.30
   0   3   1  705.83   18.20
   0   3   1  663.43   20.90
  -1  -3  -1  390.46   15.90
  -1  -3  -1  417.16   15.10
  -1  -3  -1  403.36   12.90
  -1  -3  -1  389.56   16.40
   1   3   1  378.16   15.60
   1   3   1  409.56   16.30
   1   3   1  410.16   17.40
  -2  -3  -1 2182.48   54.29
  -2  -3  -1 2198.78   47.40
  -2  -3  -1 2266.27   54.49
  -2  -3  -1 2236.78   52.39
   2   3   1 2146.29   63.29
   2   3   1 2222.78   54.09
   2   3   1 2093.59   53.99
  -3  -3  -1  168.48   11.60
  -3  -3  -1  184.18   12.80
  -3  -3  -1  182.28    9.70
  -3  -3  -1  164.88   12.60
   3   3   1  163.48   13.00
   3   3   1  179.88   15.50
   3   3   1  159.88   11.90
  -4  -3  -1    5.80    2.50
  -4  -3  -1    9.90    3.80
  -4  -3  -1   10.00    3.20
   4   3   1    3.10    2.60
   4   3   1    8.50    4.00
   4   3   1    6.40    3.30
  -5  -3  -1  626.54   28.10
  -5  -3  -1  662.93   30.60
  -5  -3  -1  650.93   24.00
   5   3   1  651.83   29.90
   5   3   1  667.43   32.30
   5   3   1  608.94   30.80
   5   3   1  633.64   23.90
  -6  -3  -1    6.80    3.70
  -6  -3  -1    6.50    3.30
  -6  -3  -1    5.30    3.00
   6   3   1    4.90    2.70
   6   3   1    9.50    3.00
   6   3   1   10.90    4.30
   6   3   1   -1.80    2.70
  -7  -3  -1   24.90    7.50
   7   3   1   16.00    6.90
   7   3   1   23.90    6.20
  -8  -3  -1    8.20    5.20
   8   3   1   -0.20    6.40
   8   3   1    6.10    4.20
   9   3   1    2.10    5.50
  12  -4  -1    5.30   10.30
  12  -4  -1   14.20    5.40
  11  -4  -1   -3.30    7.40
  11  -4  -1    9.10    7.80
 -11   4   1    5.80    6.30
 -11   4   1   16.20    7.10
  10  -4  -1   12.40    5.00
  10  -4  -1    5.90    5.80
  10  -4  -1    8.60    4.40
 -10   4   1    4.40    3.60
 -10   4   1   15.10    4.90
 -10   4   1    0.30    3.40
 -10   4   1    0.40    4.00
   9  -4  -1    4.00    3.10
   9  -4  -1   -0.10    2.80
  -9   4   1   -3.60    2.20
  -9   4   1    4.00    2.60
  -9   4   1   -0.40    3.90
  -9   4   1    6.90    3.80
   8  -4  -1   61.29   10.30
   8  -4  -1   55.89    9.50
   8  -4  -1   66.39    8.20
  -8   4   1   75.09    8.90
  -8   4   1   50.79   10.20
  -8   4   1   54.39    8.80
   7  -4  -1    9.40    3.40
   7  -4  -1    9.50    4.10
   7  -4  -1   14.90    4.00
  -7   4   1   14.80    3.80
  -7   4   1   19.10    5.70
  -7   4   1   17.20    4.50
  -7   4   1   13.40    4.30
   6  -4  -1   37.80    6.70
   6  -4  -1   44.20    6.80
   6  -4  -1   41.60    6.60
  -6   4   1   24.80    6.10
  -6   4   1   36.10    5.80
  -6   4   1   48.20    6.20
  -6   4   1   40.80    4.70
   5  -4  -1  312.37   15.00
   5  -4  -1  326.07   18.60
   5  -4  -1  295.97   15.60
   5  -4  -1  315.87   14.40
  -5   4   1  304.77   12.60
  -5   4   1  311.37   17.60
  -5   4   1  309.67   13.00
  -5   4   1  300.77   14.70
   4  -4  -1    2.70    2.10
   4  -4  -1    5.80    1.90
   4  -4  -1    3.70    2.40
   4  -4  -1    4.90    1.80
   4  -4  -1    5.70    2.10
  -4   4   1    5.60    2.00
  -4   4   1    6.80    2.40
  -4   4   1    6.80    2.20
  -4   4   1    3.70    1.50
   3  -4  -1  290.27   14.00
   3  -4  -1  319.37   15.00
   3  -4  -1  298.77   11.80
   3  -4  -1  301.07   10.80
   3  -4  -1  291.67   12.10
  -3   4   1  282.87   13.50
  -3   4   1  274.67   13.10
  -3   4   1  295.57   10.00
   2  -4  -1   97.29    5.30
   2  -4  -1   96.39    6.40
   2  -4  -1  101.39    7.10
   2  -4  -1   80.69    6.50
  -2   4   1  107.79    6.60
  -2   4   1   99.29    7.10
  -2   4   1   94.39    5.70
   1  -4  -1  533.95   17.60
   1  -4  -1  612.84   16.80
   1  -4  -1  605.94   19.10
  -1   4   1  614.14   17.40
  -1   4   1  578.24   19.00
  -1   4   1  595.14   17.30
  -1   4   1  598.64   19.30
   0  -4  -1  247.68   10.10
   0  -4  -1  256.47   12.30
   0  -4  -1  245.28   10.70
   0   4   1  251.07   12.40
   0   4   1  256.37   11.70
   0   4   1  242.28    9.80
   0   4   1  259.07   13.00
  -1  -4  -1   32.40    5.70
  -1  -4  -1   26.20    3.10
  -1  -4  -1   24.20    6.40
   1   4   1   25.00    5.00
   1   4   1   22.60    4.50
   1   4   1   18.80    3.90
   1   4   1   22.70    3.00
  -2  -4  -1  676.33   24.10
  -2  -4  -1  650.93   20.20
  -2  -4  -1  664.33   25.70
   2   4   1  721.23   33.40
   2   4   1  682.83   27.50
   2   4   1  660.63   25.30
  -3  -4  -1   99.19    9.30
  -3  -4  -1   98.29    9.70
  -3  -4  -1   92.89    7.20
   3   4   1   91.09   10.60
   3   4   1   95.39   10.20
   3   4   1  101.99   10.00
  -4  -4  -1 2082.79   50.89
  -4  -4  -1 2168.48   58.89
  -4  -4  -1 2122.99   61.29
   4   4   1 2112.19   63.39
   4   4   1 2102.79   60.79
   4   4   1 2137.09   63.99
  -5  -4  -1   85.29   11.20
  -5  -4  -1   79.69    9.70
  -5  -4  -1   86.99    8.20
   5   4   1   69.39   11.40
   5   4   1   96.89   12.50
   5   4   1  101.99    8.90
   5   4   1   79.39   13.10
  -6  -4  -1   20.10    7.20
  -6  -4  -1    8.50    3.70
   6   4   1    2.30    3.00
   6   4   1    3.90    4.80
  -7  -4  -1    2.00    5.80
   7   4   1    0.60    4.60
   7   4   1   -3.70    2.50
  -8  -4  -1    9.60    5.70
   8   4   1   -2.80    4.10
  12  -5  -1   14.40    7.30
  12  -5  -1   18.50   10.20
  11  -5  -1    5.50    6.20
  11  -5  -1    2.10    4.40
 -11   5   1    2.50    3.70
  10  -5  -1    9.20    5.40
  10  -5  -1   15.90    6.10
 -10   5   1   -7.70    3.50
 -10   5   1    5.80    5.50
 -10   5   1   10.00    5.10
 -10   5   1    4.60    3.30
   9  -5  -1    1.30    3.30
   9  -5  -1   -3.60    2.70
  -9   5   1    2.80    3.70
  -9   5   1    1.30    1.60
  -9   5   1   -3.00    2.70
   8  -5  -1  145.09   12.20
   8  -5  -1  110.99   10.80
   8  -5  -1  131.79   14.40
  -8   5   1  115.09   10.00
  -8   5   1  115.59   10.90
  -8   5   1  128.39    9.30
  -8   5   1  120.29   13.80
   7  -5  -1  101.19    9.20
   7  -5  -1  108.39   11.00
   7  -5  -1  120.39   10.70
  -7   5   1  116.19   12.30
  -7   5   1  117.59    9.20
  -7   5   1  115.89    8.50
  -7   5   1  112.39    9.90
   6  -5  -1   53.59    6.00
   6  -5  -1   36.40    8.00
   6  -5  -1   59.39    6.80
   6  -5  -1   44.90    7.90
  -6   5   1   50.89    9.60
  -6   5   1   55.89    5.50
  -6   5   1   51.29    5.30
  -6   5   1   52.79    6.20
   5  -5  -1   61.49    5.90
   5  -5  -1   69.79    6.10
   5  -5  -1   65.49    7.50
   5  -5  -1   58.19    5.70
   5  -5  -1   64.19    7.90
  -5   5   1   47.40    8.70
  -5   5   1   49.90    4.60
  -5   5   1   59.79    5.60
  -5   5   1   61.49    6.20
   4  -5  -1   24.00    4.10
   4  -5  -1   20.20    3.50
   4  -5  -1   18.70    6.00
   4  -5  -1   25.90    3.60
   4  -5  -1   24.40    5.20
  -4   5   1   20.90    2.60
  -4   5   1   17.80    4.50
   3  -5  -1  794.62   23.10
   3  -5  -1  799.22   24.70
   3  -5  -1  761.92   26.60
   3  -5  -1  822.72   21.10
  -3   5   1  755.92   19.70
  -3   5   1  774.82   20.20
  -3   5   1  790.42   25.20
   2  -5  -1    7.50    2.70
   2  -5  -1   11.20    2.60
   2  -5  -1    4.30    1.70
   2  -5  -1    7.60    1.60
  -2   5   1    8.00    2.40
  -2   5   1    9.50    2.10
  -2   5   1    3.40    1.80
  -2   5   1    5.10    1.70
   1  -5  -1   19.20    3.80
   1  -5  -1   18.60    3.50
   1  -5  -1   20.30    3.50
  -1   5   1   22.60    4.30
  -1   5   1   23.70    3.70
  -1   5   1   23.60    4.50
  -1   5   1   22.50    3.90
   0  -5  -1   68.69    5.80
   0  -5  -1   74.79    7.00
   0  -5  -1   63.49    5.30
   0   5   1   60.79    6.50
   0   5   1   72.99    7.50
   0   5   1   65.29    6.30
   0   5   1   65.49    5.10
  -1  -5  -1    5.40    2.20
  -1  -5  -1    8.80    2.40
  -1  -5  -1    5.40    2.20
   1   5   1   13.20    3.60
   1   5   1   10.20    4.10
   1   5   1   24.20    5.40
  -2  -5  -1  535.35   18.10
  -2  -5  -1  535.25   23.80
  -2  -5  -1  516.45   21.40
   2   5   1  505.15   23.10
   2   5   1  483.45   24.40
   2   5   1  522.15   24.20
  -3  -5  -1    7.10    3.30
  -3  -5  -1   12.50    3.80
  -3  -5  -1    9.30    2.90
   3   5   1   10.50    4.10
   3   5   1   15.40    5.10
   3   5   1    8.00    3.80
  -4  -5  -1    7.90    3.60
  -4  -5  -1    1.70    1.50
  -4  -5  -1    4.20    3.10
   4   5   1   -0.60    2.90
   4   5   1   12.60    5.10
   4   5   1    5.30    3.70
  -5  -5  -1   -1.30    1.70
  -5  -5  -1   -4.80    3.30
   5   5   1   -0.80    1.60
   5   5   1   -4.50    2.70
   5   5   1   -1.50    3.70
  -6  -5  -1   58.99    8.90
  -6  -5  -1   62.79   11.70
   6   5   1   49.20   15.60
   6   5   1   60.59    7.00
   7   5   1    5.00    3.60
  -8  -5  -1   -7.00    8.00
   8   5   1   -1.60    3.90
  12  -6  -1   10.40    6.50
  11  -6  -1    6.70    6.50
  11  -6  -1   16.80    7.40
 -11   6   1   21.20    7.00
 -11   6   1    4.50    5.20
  10  -6  -1   10.00    5.70
  10  -6  -1   11.10    5.50
 -10   6   1    4.30    4.30
 -10   6   1   -0.70    5.00
 -10   6   1   13.50    4.80
 -10   6   1   10.90    3.80
   9  -6  -1    1.10    3.20
   9  -6  -1    5.20    3.50
  -9   6   1   -1.70    2.60
  -9   6   1   -0.60    2.10
  -9   6   1    0.30    5.10
  -9   6   1    2.20    2.20
   8  -6  -1   48.20    9.30
   8  -6  -1   40.50    7.10
   8  -6  -1   67.09    8.40
  -8   6   1   48.20   10.30
  -8   6   1   48.20    6.20
  -8   6   1   49.30    6.40
  -8   6   1   68.79    8.00
   7  -6  -1   34.30    4.50
   7  -6  -1   30.40    6.60
   7  -6  -1   29.40    5.90
  -7   6   1   30.10    5.10
  -7   6   1   30.80    4.40
  -7   6   1   25.40    5.10
  -7   6   1   24.10    6.80
   6  -6  -1  209.58   14.90
   6  -6  -1  227.08   12.70
   6  -6  -1  203.88   11.70
   6  -6  -1  219.18   16.70
  -6   6   1  211.58   12.00
  -6   6   1  215.78   15.60
  -6   6   1  225.38   12.80
   5  -6  -1  257.57   13.30
   5  -6  -1  270.97   17.50
   5  -6  -1  264.37   12.90
   5  -6  -1  273.67   12.60
   5  -6  -1  241.88   15.80
  -5   6   1  277.57   16.60
  -5   6   1  250.97   10.30
   4  -6  -1  275.07   16.30
   4  -6  -1  270.97   12.70
   4  -6  -1  268.97   14.00
  -4   6   1  285.17   12.90
  -4   6   1  299.07   15.60
  -4   6   1  265.47   10.30
   3  -6  -1    2.10    1.40
   3  -6  -1    0.50    1.10
   3  -6  -1   -0.50    0.80
   3  -6  -1   -1.20    1.20
  -3   6   1   -0.10    1.10
  -3   6   1   -0.40    1.20
  -3   6   1    0.40    0.70
  -3   6   1    0.70    1.50
   2  -6  -1  186.88   11.90
   2  -6  -1  201.08   11.00
   2  -6  -1  195.38   11.50
  -2   6   1  197.88   10.30
  -2   6   1  204.18   11.20
  -2   6   1  197.78    9.50
  -2   6   1  206.68   11.40
   1  -6  -1    2.40    2.10
   1  -6  -1    4.50    2.40
   1  -6  -1    5.60    1.90
  -1   6   1    6.40    1.90
  -1   6   1    6.70    2.50
  -1   6   1    6.90    2.60
  -1   6   1    3.40    2.10
   0  -6  -1    0.80    1.30
   0  -6  -1    2.20    1.10
   0  -6  -1   -1.70    1.00
   0   6   1   -1.40    1.20
   0   6   1    0.30    1.00
   0   6   1   -0.80    0.90
   0   6   1    1.40    1.40
  -1  -6  -1  157.08   10.60
  -1  -6  -1  154.28    8.90
  -1  -6  -1  162.58   12.10
   1   6   1  145.39   11.80
   1   6   1  157.88   12.10
   1   6   1  148.59   12.60
  -2  -6  -1  191.78   12.90
  -2  -6  -1  196.08   10.80
  -2  -6  -1  184.48   16.10
   2   6   1  192.98   14.60
   2   6   1  205.48   15.40
   2   6   1  203.28   16.00
  -3  -6  -1    9.60    3.00
  -3  -6  -1    1.50    1.50
  -3  -6  -1    2.30    2.50
   3   6   1    5.30    3.90
   3   6   1    0.20    3.10
   3   6   1    2.40    2.40
  -4  -6  -1   11.30    3.30
  -4  -6  -1    7.20    3.80
   4   6   1   21.50    6.40
   4   6   1    7.50    4.50
  -5  -6  -1   74.89   13.00
   5   6   1   61.59   15.50
   5   6   1   57.79    7.80
  -6  -6  -1    4.80    5.10
   6   6   1    2.00    2.40
   6   6   1   -2.90    2.80
   7   6   1   15.20    4.10
  12  -7  -1   15.90    6.50
  11  -7  -1    6.70    4.60
  11  -7  -1   17.80    7.40
 -11   7   1    2.60    4.00
  10  -7  -1   10.50    5.70
  10  -7  -1    4.30    4.50
 -10   7   1    7.40    4.80
 -10   7   1    4.70    3.50
 -10   7   1    2.30    2.70
 -10   7   1   -1.90    2.20
   9  -7  -1   39.80    9.70
   9  -7  -1   38.20    8.00
  -9   7   1   20.10    5.30
  -9   7   1   31.40    5.60
  -9   7   1   34.20    5.90
  -9   7   1   42.10    9.70
   8  -7  -1   75.99    9.90
   8  -7  -1   65.29    7.80
   8  -7  -1   66.99    8.50
  -8   7   1   55.79   10.80
  -8   7   1   49.30    8.10
  -8   7   1   57.99    7.10
   7  -7  -1   54.69    6.70
   7  -7  -1   38.90    8.70
   7  -7  -1   68.39    9.20
   7  -7  -1   66.69    7.00
  -7   7   1   57.59    6.40
  -7   7   1   62.39    5.60
  -7   7   1   70.09    7.20
  -7   7   1   59.99   10.00
   6  -7  -1  137.09   12.70
   6  -7  -1  141.69    9.30
   6  -7  -1  144.99   10.80
   6  -7  -1  125.79    9.50
   6  -7  -1  143.69   13.80
  -6   7   1  128.59   12.00
  -6   7   1  141.89    7.70
  -6   7   1  143.79   16.40
   5  -7  -1   16.00    3.60
   5  -7  -1   22.10    4.70
   5  -7  -1   19.40    5.10
   5  -7  -1   21.00    4.50
  -5   7   1   19.10    5.40
  -5   7   1   18.80    3.10
  -5   7   1   20.50    4.30
   4  -7  -1  262.37   16.60
   4  -7  -1  274.67   13.50
   4  -7  -1  283.17   12.00
   4  -7  -1  300.07   15.90
  -4   7   1  276.47   11.60
  -4   7   1  272.47   10.80
  -4   7   1  276.57   18.20
  -4   7   1  280.37   13.10
   3  -7  -1   47.10    7.90
   3  -7  -1   36.70    4.00
   3  -7  -1   38.00    4.80
  -3   7   1   44.10    5.50
  -3   7   1   30.00    5.00
  -3   7   1   33.50    3.90
  -3   7   1   37.80    4.70
   2  -7  -1  473.25   21.70
   2  -7  -1  511.85   24.50
   2  -7  -1  455.55   16.50
   2  -7  -1  508.05   19.60
  -2   7   1  481.15   20.30
  -2   7   1  507.15   20.70
  -2   7   1  461.05   19.40
  -2   7   1  491.45   18.10
   1  -7  -1   30.00    4.60
   1  -7  -1   34.90    6.30
   1  -7  -1   33.40    5.50
  -1   7   1   30.10    5.70
  -1   7   1   28.60    6.20
  -1   7   1   30.00    4.70
  -1   7   1   29.80    5.50
   0  -7  -1   66.69    6.40
   0  -7  -1   73.89    7.70
   0  -7  -1   67.19    6.60
   0   7   1   63.69    7.40
   0   7   1   66.59    5.90
   0   7   1   68.99    8.40
   0   7   1   64.19    8.00
  -1  -7  -1  176.78   13.50
  -1  -7  -1  168.58   11.80
  -1  -7  -1  167.28   10.00
   1   7   1  171.18   14.10
   1   7   1  160.08   13.00
   1   7   1  169.08   14.70
  -2  -7  -1   18.40    4.70
  -2  -7  -1   14.50    4.80
  -2  -7  -1   23.70    4.50
   2   7   1   18.40    5.30
   2   7   1   21.70    6.20
   2   7   1   16.40    5.60
  -3  -7  -1   63.09    6.90
  -3  -7  -1   46.60    9.10
   3   7   1   48.80    9.60
   3   7   1   54.09   10.20
  -4  -7  -1   14.60    4.30
  -4  -7  -1   24.30    7.20
   4   7   1    9.60    4.30
   4   7   1    5.70    5.90
  -5  -7  -1    9.20    2.90
  -5  -7  -1    4.70    4.70
   5   7   1    4.50    5.60
   5   7   1    3.00    3.20
   6   7   1   -6.70    2.80
  12  -8  -1   19.70    6.40
  11  -8  -1   12.50    6.10
  11  -8  -1    1.70    3.80
 -11   8   1    1.20    3.30
  10  -8  -1    3.60    4.30
  10  -8  -1   -1.60    2.30
 -10   8   1   -4.50    4.10
 -10   8   1    4.40    2.80
 -10   8   1    6.90    3.70
   9  -8  -1   19.80    5.90
   9  -8  -1   29.10    6.40
  -9   8   1   33.90    6.00
  -9   8   1   26.40    5.80
  -9   8   1   29.80    5.20
  -9   8   1   22.90    7.70
   8  -8  -1   -1.90    2.30
   8  -8  -1   -0.60    2.70
   8  -8  -1    0.10    3.40
  -8   8   1   -2.00    0.90
  -8   8   1   -4.70    1.80
  -8   8   1    0.70    2.60
   7  -8  -1   21.70    5.00
   7  -8  -1   15.90    5.80
   7  -8  -1   16.50    4.00
   7  -8  -1   25.10    7.60
  -7   8   1   19.80    4.50
  -7   8   1   24.20    6.60
  -7   8   1   20.60    3.70
   6  -8  -1   39.90    5.10
   6  -8  -1   30.60    7.70
   6  -8  -1   29.40    5.40
   6  -8  -1   29.60    6.30
  -6   8   1   38.90    8.20
  -6   8   1   36.20    3.80
  -6   8   1   37.90    6.00
   5  -8  -1   31.80    6.40
   5  -8  -1   36.70    6.00
   5  -8  -1   35.60    7.40
   5  -8  -1   37.00    4.60
  -5   8   1   33.90    4.50
  -5   8   1   30.90    6.60
  -5   8   1   34.10    3.50
   4  -8  -1   74.39    6.90
   4  -8  -1   57.39    7.00
   4  -8  -1   59.79    5.50
   4  -8  -1   56.49    7.30
  -4   8   1   64.59    6.90
  -4   8   1   56.79    5.00
  -4   8   1   61.09    6.20
   3  -8  -1   12.60    4.20
   3  -8  -1    9.30    3.50
   3  -8  -1   18.70    3.70
   3  -8  -1   13.30    2.90
  -3   8   1   14.40    3.30
  -3   8   1   21.00    4.40
  -3   8   1   11.90    3.60
  -3   8   1   21.10    5.20
   2  -8  -1    6.20    2.70
   2  -8  -1    5.80    2.50
   2  -8  -1    5.00    2.90
   2  -8  -1    3.50    1.70
  -2   8   1    0.50    1.60
  -2   8   1    1.90    0.90
  -2   8   1    0.40    1.70
  -2   8   1    0.20    1.80
   1  -8  -1  204.78   11.50
   1  -8  -1  216.88   12.90
   1  -8  -1  199.58   13.20
  -1   8   1  205.28   11.20
  -1   8   1  203.08   13.80
  -1   8   1  200.58   14.80
  -1   8   1  209.28   13.40
   0  -8  -1  306.17   14.90
   0  -8  -1  277.67   17.10
   0   8   1  294.97   13.80
   0   8   1  294.07   18.10
   0   8   1  300.27   17.70
   0   8   1  267.17   18.60
  -1  -8  -1  484.55   24.80
  -1  -8  -1  471.55   19.30
  -1  -8  -1  480.35   21.50
   1   8   1  468.65   26.70
   1   8   1  452.75   24.40
   1   8   1  480.75   25.10
  -2  -8  -1    5.90    4.00
  -2  -8  -1   10.80    3.30
   2   8   1   10.70    3.80
   2   8   1   15.10    3.30
  -3  -8  -1   85.69   13.70
  -3  -8  -1   79.79    8.00
   3   8   1   60.89   11.20
   3   8   1   73.19   12.10
  -4  -8  -1    5.30    4.30
   4   8   1    4.30    4.00
  -5  -8  -1   -4.60    5.20
  -5  -8  -1   -4.20    5.50
   5   8   1   -1.90    2.70
  11  -9  -1   15.40    6.50
 -11   9   1   10.40    4.00
  10  -9  -1   -2.80    2.80
  10  -9  -1   -2.00    4.80
 -10   9   1   -0.40    2.10
   9  -9  -1    2.90    3.50
   9  -9  -1    6.20    3.20
  -9   9   1   -1.40    2.60
  -9   9   1   -7.20    3.40
  -9   9   1    4.50    2.10
   8  -9  -1    2.80    2.20
   8  -9  -1   -3.10    2.10
  -8   9   1    3.60    3.70
  -8   9   1    3.90    1.90
  -8   9   1    5.90    2.00
   7  -9  -1   36.50    5.90
   7  -9  -1   29.50    6.50
   7  -9  -1   18.60    4.40
   7  -9  -1   20.30    7.10
  -7   9   1   27.80    6.20
  -7   9   1   26.70    5.40
  -7   9   1   32.60    3.60
   6  -9  -1    8.40    1.80
   6  -9  -1   -0.60    2.60
   6  -9  -1    6.20    3.30
   6  -9  -1    1.20    1.70
  -6   9   1    0.10    1.20
  -6   9   1    1.60    2.20
  -6   9   1    1.90    1.50
   5  -9  -1    5.60    3.00
   5  -9  -1    0.00    2.20
   5  -9  -1    2.20    1.50
   5  -9  -1    3.20    2.30
  -5   9   1   -1.60    1.50
  -5   9   1   -0.70    2.50
  -5   9   1    2.60    1.40
  -5   9   1    2.00    1.60
   4  -9  -1   43.00    6.50
   4  -9  -1   57.59   10.00
   4  -9  -1   33.10    7.40
  -4   9   1   37.60    6.40
  -4   9   1   30.50    5.50
  -4   9   1   37.50    7.30
  -4   9   1   44.30    4.60
   3  -9  -1  117.99    8.00
   3  -9  -1  118.79   11.60
   3  -9  -1  111.19    9.30
   3  -9  -1  102.19   10.20
  -3   9   1  106.99    8.90
  -3   9   1  109.09    8.10
  -3   9   1  114.39    9.10
  -3   9   1  114.49   10.10
   2  -9  -1   62.19    8.50
   2  -9  -1   50.89    5.50
   2  -9  -1   50.29    8.10
   2  -9  -1   34.40    6.90
  -2   9   1   52.09    8.70
  -2   9   1   56.99    6.80
  -2   9   1   48.30    5.80
  -2   9   1   57.29    8.90
   1  -9  -1   12.20    3.40
   1  -9  -1    8.10    2.80
   1  -9  -1   13.20    4.50
   1  -9  -1   18.30    4.60
  -1   9   1   15.10    3.50
  -1   9   1   19.30    4.70
  -1   9   1   15.30    4.70
  -1   9   1   10.30    3.80
   0  -9  -1   -2.10    1.70
   0  -9  -1   -0.50    2.20
   0  -9  -1    0.90    2.10
   0   9   1    0.70    1.70
   0   9   1    4.70    2.90
   0   9   1    2.40    2.20
  -1  -9  -1    0.20    3.00
  -1  -9  -1   -3.40    1.30
   1   9   1    5.30    3.10
   1   9   1    3.90    3.10
  -2  -9  -1   12.20    5.20
  -2  -9  -1   18.10    5.10
   2   9   1   13.20    6.20
   2   9   1   17.40    8.30
  -3  -9  -1    8.40    3.90
  -3  -9  -1   18.50    6.10
   3   9   1   17.20    5.30
   3   9   1   18.90    7.20
  -4  -9  -1   19.30    5.80
 -11  10   1   -2.30    2.70
  10 -10  -1    0.10    4.80
 -10  10   1    2.00    1.90
   9 -10  -1   44.10    7.40
  -9  10   1   39.90    9.80
  -9  10   1   45.00    5.80
  -9  10   1   38.60    4.40
   8 -10  -1   11.50    4.20
   8 -10  -1   14.60    4.40
  -8  10   1    9.20    3.00
  -8  10   1   12.60    2.60
  -8  10   1    9.10    5.90
   7 -10  -1   81.89    8.40
   7 -10  -1   85.69    8.10
   7 -10  -1   89.29   10.20
  -7  10   1   96.39    7.40
  -7  10   1   83.99   13.00
  -7  10   1   85.99    6.10
   6 -10  -1    6.50    2.10
   6 -10  -1    7.50    4.30
   6 -10  -1    3.00    2.10
   6 -10  -1    8.30    4.20
  -6  10   1   -1.00    1.90
  -6  10   1    3.50    2.70
  -6  10   1    2.00    1.40
   5 -10  -1  111.69    8.30
   5 -10  -1  102.99   11.10
   5 -10  -1  103.09    8.80
  -5  10   1  115.59    7.60
  -5  10   1  120.89   10.80
  -5  10   1  115.09    8.90
  -5  10   1  111.49    8.70
   4 -10  -1  175.28   14.80
   4 -10  -1  173.98   14.50
   4 -10  -1  168.08   11.60
  -4  10   1  172.08   12.00
   3 -10  -1    3.30    2.80
   3 -10  -1    5.30    3.00
   3 -10  -1   -1.00    1.60
   3 -10  -1    4.50    3.50
  -3  10   1   -0.40    2.10
  -3  10   1    3.80    2.10
  -3  10   1    3.30    2.80
  -3  10   1    3.30    2.60
   2 -10  -1   17.00    4.20
   2 -10  -1   18.60    4.70
   2 -10  -1   22.30    6.30
   2 -10  -1   22.70    4.90
  -2  10   1   23.30    4.70
  -2  10   1   20.60    4.60
  -2  10   1   15.90    4.70
  -2  10   1   23.70    6.20
   1 -10  -1   35.40    7.20
   1 -10  -1   42.60    7.50
   1 -10  -1   35.00    7.60
  -1  10   1   37.80    8.40
  -1  10   1   38.60    6.00
  -1  10   1   43.50    7.80
  -1  10   1   43.70    8.20
   0 -10  -1   -2.80    2.40
   0 -10  -1   -1.40    2.70
   0 -10  -1    2.40    3.30
   0  10   1    5.40    2.90
   0  10   1   -5.20    2.30
  -1 -10  -1    5.20    5.30
  -1 -10  -1    9.10    4.30
   1  10   1   11.70    5.50
   1  10   1   20.40    7.80
  -2 -10  -1    1.00    3.70
  -2 -10  -1    3.00    3.20
   2  10   1    0.10    4.30
   2  10   1   15.10    4.90
  -3 -10  -1    1.00    4.00
  -3 -10  -1  -10.80    5.40
  -4 -10  -1    5.20    7.30
  -9  11   1   -2.20    4.70
   8 -11  -1   68.29    8.40
  -8  11   1   66.69   12.60
   7 -11  -1   16.70    3.80
   7 -11  -1   15.80    3.60
   7 -11  -1   17.90    6.00
  -7  11   1   24.00    6.50
   6 -11  -1   14.10    4.00
   6 -11  -1   10.90    4.90
   6 -11  -1   14.00    3.90
  -6  11   1   28.30    4.70
  -6  11   1   16.00    5.30
   5 -11  -1    0.50    2.80
   5 -11  -1   -5.60    2.20
   5 -11  -1    0.70    3.80
   5 -11  -1    1.20    2.00
  -5  11   1   -1.70    2.10
  -5  11   1   -1.40    2.20
  -5  11   1    0.50    1.60
  -5  11   1    1.10    2.90
   4 -11  -1   65.79    7.10
   4 -11  -1   41.70    8.70
  -4  11   1   49.50    6.00
  -4  11   1   38.60    7.50
  -4  11   1   56.29    7.20
   3 -11  -1   18.50    6.00
   3 -11  -1   22.90    6.40
   3 -11  -1   28.10    6.40
  -3  11   1   23.60    5.10
  -3  11   1   24.60    6.40
  -3  11   1   24.30    5.90
  -3  11   1   22.10    5.00
   2 -11  -1  203.38   15.30
   2 -11  -1  209.58   18.10
   2 -11  -1  191.38   14.80
  -2  11   1  200.88   16.70
  -2  11   1  184.68   14.30
  -2  11   1  202.48   14.90
   1 -11  -1   25.60    6.90
   1 -11  -1   17.20    5.00
   1 -11  -1   28.30    7.00
  -1  11   1   12.50    5.10
  -1  11   1   19.70    6.40
  -1  11   1   27.20    5.30
   0 -11  -1   46.60    7.60
   0 -11  -1   17.90    6.60
   0 -11  -1   30.80    9.00
   0  11   1   21.80    7.60
   0  11   1   45.20    9.70
  -1 -11  -1   12.10    3.60
  -1 -11  -1   -5.00    4.30
   1  11   1   -2.30    4.80
  -2 -11  -1   33.90   10.10
  -3 -11  -1    5.30    8.80
   8 -12  -1   13.90    6.20
  -8  12   1   26.00    7.10
   7 -12  -1   12.70    3.90
  -7  12   1   16.00    5.50
   6 -12  -1    5.70    4.60
   6 -12  -1    4.40    3.20
  -6  12   1    4.00    3.40
  -6  12   1    2.30    3.00
  -6  12   1   -5.00    2.90
   5 -12  -1    3.60    3.20
   5 -12  -1    8.10    5.10
  -5  12   1   12.80    3.50
  -5  12   1    9.90    3.10
  -5  12   1   15.70    4.80
  -5  12   1   13.20    4.80
   4 -12  -1    1.40    3.30
   4 -12  -1    7.10    4.70
  -4  12   1   -0.80    1.90
  -4  12   1    1.50    2.10
  -4  12   1    0.20    2.20
   3 -12  -1    7.30    4.10
   3 -12  -1    6.40    2.80
   3 -12  -1   -3.90    3.40
  -3  12   1    5.70    2.90
  -3  12   1    3.60    3.40
  -3  12   1    2.00    3.30
  -3  12   1   -4.60    2.30
   2 -12  -1   28.60    6.70
   2 -12  -1   35.30    8.00
  -2  12   1   39.00    8.00
  -2  12   1   17.20    4.80
  -2  12   1   24.30    5.10
   1 -12  -1    3.20    5.50
   1 -12  -1    7.70    4.50
  -1  12   1    3.40    4.50
  -1  12   1   -2.10    2.40
  -1  12   1   -2.40    3.30
   0 -12  -1    6.90    6.80
  -1 -12  -1    0.60    6.10
   8 -13  -1    8.90    5.50
   7 -13  -1   13.00    6.30
  -7  13   1    2.50    3.50
   6 -13  -1   39.00    9.30
   6 -13  -1   66.79    8.00
  -6  13   1   49.40    9.20
  -6  13   1   41.40    7.60
   5 -13  -1   20.90    8.10
  -5  13   1   14.20    4.50
  -5  13   1   20.00    5.90
  -5  13   1   19.10    6.50
   4 -13  -1    0.30    4.10
  -4  13   1    1.90    3.40
  -4  13   1    8.50    4.40
  -4  13   1    9.20    5.00
   3 -13  -1    7.70    4.80
   3 -13  -1   -0.80    5.90
  -3  13   1   -0.30    4.00
  -3  13   1    9.60    4.20
   2 -13  -1   21.90    8.50
   2 -13  -1    9.90    4.40
  -6  14   1    5.70    5.40
  -3  14   1    7.00    4.60
  -4  15  -2    7.80    4.50
  -4  15  -2   -2.20    6.00
  -5  15  -2   -2.20    3.50
  -5  15  -2   14.80    6.70
  -6  15  -2   -1.70    4.50
  -1  14  -2   15.70    5.10
  -2  14  -2   34.00    5.70
  -2  14  -2   30.60    6.30
   2 -14   2   39.90    8.40
  -3  14  -2   -2.00    2.30
  -4  14  -2    8.10    5.10
  -4  14  -2    8.50    3.60
  -5  14  -2   -9.20    4.80
  -5  14  -2    7.40    4.60
  -5  14  -2    2.40    3.00
  -6  14  -2    8.00    4.40
  -6  14  -2    1.10    3.20
  -8  14  -2   -2.80    6.00
  -2 -13   2   -2.40    7.90
  -1 -13   2   95.09   11.90
   0  13  -2    3.70    4.30
   0 -13   2    9.00    5.80
  -1  13  -2   32.90    6.20
  -1  13  -2   35.50    8.00
   1 -13   2   36.40   11.00
  -2  13  -2    4.50    2.70
  -2  13  -2    2.70    1.80
  -2  13  -2    6.60    3.50
   2 -13   2   -1.40    4.90
   2 -13   2    5.00    3.80
  -3  13  -2    4.10    2.80
  -3  13  -2    0.80    3.60
   3 -13   2    8.80    3.90
   3 -13   2    4.10    2.60
   3 -13   2   14.80    4.00
  -4  13  -2   -0.60    4.00
  -4  13  -2   -1.10    1.70
  -4  13  -2    5.10    3.10
   4 -13   2   -5.80    2.40
  -5  13  -2    8.30    3.10
  -5  13  -2   -0.90    2.80
  -5  13  -2   11.30    4.00
   5 -13   2    2.00    5.20
  -6  13  -2    9.20    3.10
  -6  13  -2    4.80    3.50
   6 -13   2   -1.20    4.50
  -7  13  -2   23.20    6.80
   7 -13   2   29.90    8.20
  -8  13  -2   22.80    8.60
  -3 -12   2   -2.10    7.30
  -2 -12   2    6.40    5.20
   1  12  -2    7.80    5.20
   1  12  -2   -6.50    5.30
  -1 -12   2   15.70    8.70
  -1 -12   2   17.60    5.50
   0  12  -2    7.50    4.40
   0  12  -2    8.60    4.70
   0 -12   2    8.60    4.80
   0 -12   2   15.90    3.80
  -1  12  -2    3.20    2.80
  -1  12  -2   -1.20    1.60
  -1  12  -2   -0.20    2.60
   1 -12   2    2.80    2.90
   1 -12   2   -3.80    3.10
   1 -12   2    3.60    3.20
  -2  12  -2   10.00    3.90
  -2  12  -2   10.10    3.10
  -2  12  -2    7.50    2.30
  -2  12  -2    4.00    2.40
   2 -12   2   10.80    3.00
   2 -12   2    0.80    3.20
   2 -12   2   10.20    2.80
   2 -12   2   10.70    3.80
  -3  12  -2   11.60    5.20
  -3  12  -2    9.60    2.80
   3 -12   2   12.10    4.50
   3 -12   2    6.60    2.30
   3 -12   2   16.30    6.10
  -4  12  -2   -1.20    1.50
  -4  12  -2   -4.40    2.00
  -4  12  -2    0.20    2.10
   4 -12   2    3.00    2.70
   4 -12   2    1.90    3.70
  -5  12  -2    2.30    2.50
  -5  12  -2    4.60    3.10
  -5  12  -2    1.40    2.50
   5 -12   2    6.10    4.40
  -6  12  -2    6.70    3.60
  -6  12  -2    8.90    4.40
   6 -12   2    1.80    3.40
  -7  12  -2   30.20    7.50
   7 -12   2   23.00    7.20
  -8  12  -2    3.90    5.70
   8 -12   2    2.20    6.00
   9 -12   2   -3.40    2.90
  10 -12   2   10.20    6.60
  -4 -11   2   -6.70    6.20
   3  11  -2   -2.10    6.20
   2  11  -2    5.90    4.50
   2  11  -2    9.10    6.30
  -2 -11   2   12.70    5.80
  -2 -11   2   10.10    5.30
   1  11  -2    4.40    4.00
   1  11  -2    1.80    3.80
  -1 -11   2   -2.90    4.80
  -1 -11   2    0.50    3.20
   0  11  -2   42.90    8.10
   0  11  -2   67.19    8.10
   0 -11   2   47.20   10.30
   0 -11   2   51.29    8.80
  -1  11  -2   19.10    5.00
  -1  11  -2   15.50    5.30
  -1  11  -2   14.70    3.00
  -1  11  -2   15.00    3.50
   1 -11   2   17.40    4.50
   1 -11   2   16.20    3.50
   1 -11   2   21.90    4.50
   1 -11   2   10.20    3.90
  -2  11  -2    8.40    2.90
  -2  11  -2    5.10    2.40
  -2  11  -2    5.00    2.00
  -2  11  -2    8.10    3.70
   2 -11   2    3.50    2.00
   2 -11   2    9.80    3.20
   2 -11   2    4.70    1.80
   2 -11   2    4.30    3.60
  -3  11  -2  148.29    9.70
  -3  11  -2  111.29   10.80
   3 -11   2  148.59    7.60
   3 -11   2  138.89   11.90
   3 -11   2  128.89    8.00
   3 -11   2  169.48   15.20
  -4  11  -2    6.20    2.80
  -4  11  -2    7.50    2.80
  -4  11  -2    3.30    2.90
   4 -11   2    4.30    4.10
   4 -11   2   14.60    4.90
  -5  11  -2    2.00    2.90
  -5  11  -2    0.70    2.50
   5 -11   2    3.70    2.40
  -6  11  -2   21.60    4.00
  -6  11  -2   18.40    3.70
  -6  11  -2   32.20    7.40
   6 -11   2   36.30    8.00
   6 -11   2   25.40    7.40
  -7  11  -2   -5.10    2.60
   7 -11   2   -5.80    2.10
  -8  11  -2   33.20    9.30
   8 -11   2   29.00    7.40
  -9  11  -2    6.80    5.80
   9 -11   2    2.70    4.10
  10 -11   2   11.50    6.30
  -5 -10   2   -7.50    5.30
  -4 -10   2   14.70    5.70
  -4 -10   2    9.40    5.50
   3  10  -2    2.60    3.80
  -3 -10   2   -4.10    3.50
  -3 -10   2    1.60    3.60
   2  10  -2    6.10    3.40
   2  10  -2   -1.20    3.40
  -2 -10   2   -0.80    3.20
  -2 -10   2    3.40    3.60
   1  10  -2   62.59   10.00
   1  10  -2   68.49    8.80
  -1 -10   2   56.49   10.50
  -1 -10   2   47.80    7.80
   0  10  -2   23.50    5.10
   0  10  -2   19.80    5.90
   0  10  -2   26.00    5.40
   0 -10   2   24.00    6.40
   0 -10   2   25.00    6.80
   0 -10   2   25.50    4.80
  -1  10  -2   95.19   10.40
  -1  10  -2  115.49    9.40
  -1  10  -2  113.89    6.50
  -1  10  -2  106.29    9.20
   1 -10   2  102.79   11.50
   1 -10   2  113.39    9.20
   1 -10   2   89.99    7.80
   1 -10   2  107.59    7.50
  -2  10  -2  180.48    9.50
  -2  10  -2  174.88    9.60
  -2  10  -2  186.68   13.40
  -2  10  -2  191.48   10.30
   2 -10   2  183.88   15.40
   2 -10   2  167.58   11.90
   2 -10   2  196.78   10.70
   2 -10   2  189.78    9.00
  -3  10  -2   37.60    5.80
   3 -10   2   28.60    7.00
   3 -10   2   27.60    3.20
   3 -10   2   30.50    6.20
   3 -10   2   32.50    3.70
  -4  10  -2    0.50    2.60
  -4  10  -2    7.00    2.60
   4 -10   2    4.00    3.00
   4 -10   2    0.10    3.60
  -5  10  -2    3.60    2.90
  -5  10  -2    0.60    1.70
   5 -10   2   -2.00    1.50
   5 -10   2    0.60    3.50
  -6  10  -2   -1.50    2.00
  -6  10  -2   -0.20    2.10
  -6  10  -2    0.70    2.00
   6 -10   2   -1.40    2.40
   6 -10   2    0.40    2.90
  -7  10  -2   19.50    5.90
  -7  10  -2   13.30    4.20
   7 -10   2   16.90    6.50
  -8  10  -2   -0.20    3.40
  -9  10  -2    1.40    4.40
   9 -10   2    2.40    2.40
   9 -10   2    4.90    4.10
   9 -10   2    5.40    3.00
  10 -10   2  -12.20    6.70
  11 -10   2    8.00    7.10
  -6  -9   2   20.90    8.20
  -5  -9   2    2.10    2.60
   4   9  -2    2.00    5.30
   4   9  -2   -3.80    3.70
  -4  -9   2   -7.50    2.80
  -4  -9   2    2.10    2.40
   3   9  -2   -0.40    2.20
   3   9  -2    8.20    4.40
   3   9  -2    5.40    4.00
  -3  -9   2    7.30    2.10
  -3  -9   2   -2.90    3.20
   2   9  -2   20.90    5.50
   2   9  -2   18.80    5.30
  -2  -9   2   22.90    3.70
  -2  -9   2   26.40    6.70
  -2  -9   2   22.70    6.00
   1   9  -2    5.70    3.10
   1   9  -2    8.80    3.60
   1   9  -2    5.70    3.80
  -1  -9   2   16.20    4.40
  -1  -9   2    3.40    2.50
  -1  -9   2    4.00    2.90
   0   9  -2   -1.10    1.70
   0   9  -2    2.00    1.00
   0   9  -2   -0.10    1.70
   0   9  -2    4.10    2.50
   0  -9   2    4.20    2.60
   0  -9   2   -2.70    1.30
   0  -9   2   -2.30    1.20
   0  -9   2    1.60    2.30
  -1   9  -2  155.58   10.80
  -1   9  -2  144.19    9.50
   1  -9   2  143.29    9.60
   1  -9   2  140.99    9.20
   1  -9   2  146.39    8.40
   1  -9   2  151.58   13.10
  -2   9  -2   86.89    6.10
  -2   9  -2   77.99    5.90
  -2   9  -2   89.19    6.60
   2  -9   2   89.69    5.50
   2  -9   2   92.09    8.00
   2  -9   2   75.09    5.90
  -3   9  -2  209.88   12.00
   3  -9   2  202.38   15.00
   3  -9   2  196.58   13.40
  -4   9  -2    3.10    2.60
  -4   9  -2    4.00    2.50
   4  -9   2    5.10    3.10
   4  -9   2    3.10    2.20
  -5   9  -2    1.20    2.60
  -5   9  -2    1.10    1.80
  -5   9  -2   -2.80    1.90
   5  -9   2   -3.20    1.40
  -6   9  -2  161.68   10.20
  -6   9  -2  149.99   12.90
  -6   9  -2  179.98   15.10
   6  -9   2  152.18   14.40
  -7   9  -2    8.00    5.00
  -7   9  -2    2.60    2.90
   7  -9   2    6.90    4.10
  -8   9  -2   16.20    4.60
  -8   9  -2   26.10    8.20
   8  -9   2   26.50    4.90
   8  -9   2   31.40    8.10
  -9   9  -2    3.70    6.00
   9  -9   2   12.40    4.20
   9  -9   2    8.90    4.10
   9  -9   2    7.80    3.90
  10  -9   2   12.30    5.80
 -11   9  -2   -4.30    2.80
  11  -9   2   -0.70    4.20
  -7  -8   2   15.30    6.00
  -6  -8   2    1.10    8.50
  -6  -8   2    9.20    3.40
  -6  -8   2   10.20    4.60
   5   8  -2    6.40    4.90
   5   8  -2   -1.40    4.20
   5   8  -2    2.20    1.70
  -5  -8   2    6.00    3.50
  -5  -8   2    8.20    3.90
  -5  -8   2    3.00    2.70
   4   8  -2   33.00    9.40
   4   8  -2   18.90    6.20
  -4  -8   2   20.20    6.90
  -4  -8   2   28.70    4.60
   3   8  -2   23.50    6.60
   3   8  -2   33.90    7.30
   3   8  -2   39.50    4.30
  -3  -8   2   40.30   11.10
  -3  -8   2   35.90    8.10
  -3  -8   2   33.30    3.70
   2   8  -2    4.30    2.90
   2   8  -2    0.40    2.20
   2   8  -2    3.50    2.20
   2   8  -2    4.60    2.50
  -2  -8   2    6.60    1.90
  -2  -8   2    3.80    2.20
  -2  -8   2    5.40    2.50
  -2  -8   2    4.90    2.80
   1   8  -2  251.67   16.10
   1   8  -2  269.07   15.20
   1   8  -2  278.47   17.40
   1   8  -2  261.57   12.20
  -1  -8   2  270.37   14.50
  -1  -8   2  270.77   15.80
   0   8  -2   43.40    3.60
   0   8  -2   32.80    5.70
   0   8  -2   49.60    5.70
   0  -8   2   48.60    7.00
   0  -8   2   48.20    4.30
   0  -8   2   41.30    4.80
   0  -8   2   49.99    6.00
  -1   8  -2   78.69    6.50
  -1   8  -2   69.99    4.80
  -1   8  -2   63.59    5.70
   1  -8   2   54.39    5.50
   1  -8   2   62.49    7.90
   1  -8   2   64.39    5.90
   1  -8   2   72.09    5.30
  -2   8  -2   13.00    3.00
   2  -8   2   13.90    3.40
   2  -8   2    8.20    1.80
   2  -8   2    6.90    2.70
  -3   8  -2  147.69   11.30
  -3   8  -2  142.39    9.50
  -3   8  -2  132.79   11.00
   3  -8   2  143.79   11.70
   3  -8   2  147.49   11.30
   3  -8   2  150.28   11.20
  -4   8  -2   48.90    6.70
  -4   8  -2   44.70    5.90
  -4   8  -2   43.90    7.30
   4  -8   2   43.70    7.70
   4  -8   2   53.39    7.20
  -5   8  -2  336.67   16.20
  -5   8  -2  315.17   18.60
  -5   8  -2  303.67   17.40
   5  -8   2  340.17   18.80
   5  -8   2  316.27   18.90
  -6   8  -2   -1.80    2.10
  -6   8  -2    1.00    1.30
  -6   8  -2   -2.20    1.80
  -7   8  -2   26.30    6.20
  -7   8  -2   23.90    6.90
   7  -8   2   26.10    7.30
   7  -8   2   21.20    3.80
  -8   8  -2    0.90    1.60
  -8   8  -2    3.60    1.70
  -8   8  -2    2.10    3.80
  -8   8  -2    2.90    3.50
   8  -8   2    1.20    2.90
   8  -8   2    2.90    2.40
   8  -8   2    3.70    2.50
  -9   8  -2   13.50    3.20
  -9   8  -2    5.90    3.20
  -9   8  -2   13.20    6.50
  -9   8  -2    7.90    4.10
   9  -8   2   19.80    4.30
 -10   8  -2    8.30    3.70
 -10   8  -2    9.50    3.70
  10  -8   2    7.40    5.50
  10  -8   2   16.30    7.20
 -11   8  -2    7.60    4.30
  11  -8   2   17.30    6.50
  -8  -7   2   -8.40    8.30
  -7  -7   2    5.40    5.40
  -7  -7   2   14.70    4.10
  -7  -7   2   13.00    4.80
   6   7  -2    5.80    4.20
   6   7  -2    3.30    1.70
  -6  -7   2   -2.10    3.10
  -6  -7   2   -2.90    2.10
  -6  -7   2   -2.40    4.10
   5   7  -2   10.50    4.50
   5   7  -2    7.30    2.40
   5   7  -2    5.10    4.80
  -5  -7   2    9.40    3.90
  -5  -7   2    4.70    2.70
  -5  -7   2    8.70    4.70
   4   7  -2   16.90    3.00
   4   7  -2   17.90    3.10
   4   7  -2   17.10    5.80
   4   7  -2   19.50    6.30
  -4  -7   2   17.60    3.20
  -4  -7   2   28.30    7.00
   3   7  -2   -2.60    1.80
   3   7  -2    0.50    2.40
   3   7  -2    0.50    2.10
  -3  -7   2   -1.30    0.90
  -3  -7   2   -3.10    1.60
   2   7  -2  117.89    7.70
   2   7  -2  119.49   11.10
   2   7  -2  142.39   11.20
   2   7  -2  129.89   11.60
  -2  -7   2  115.09   10.50
  -2  -7   2  109.99    9.60
  -2  -7   2  117.29    6.00
   1   7  -2   25.50    4.00
   1   7  -2   26.40    5.30
   1   7  -2   26.70    5.70
   1   7  -2   22.90    5.10
  -1  -7   2   37.60    7.10
  -1  -7   2   26.30    5.30
  -1  -7   2   35.40    6.00
   0   7  -2  261.67   12.00
   0   7  -2  283.37    8.80
   0   7  -2  277.37   12.70
   0   7  -2  259.37   13.40
   0  -7   2  256.67   12.00
   0  -7   2  285.27   10.40
   0  -7   2  267.87   12.90
   0  -7   2  258.57   15.40
  -1   7  -2    6.70    2.10
  -1   7  -2    4.10    1.70
  -1   7  -2    6.70    1.70
   1  -7   2    8.00    2.00
   1  -7   2    8.10    2.40
   1  -7   2    8.10    1.90
   2  -7   2    4.40    1.10
   2  -7   2    7.90    3.00
   2  -7   2    7.60    3.00
   2  -7   2    2.50    2.20
   2  -7   2    6.10    1.40
  -3   7  -2  165.98   11.60
  -3   7  -2  167.48   10.70
  -3   7  -2  159.18   10.80
   3  -7   2  149.69   10.80
   3  -7   2  154.08   11.50
  -4   7  -2  153.98   11.30
  -4   7  -2  169.18   10.70
  -4   7  -2  152.88   11.80
   4  -7   2  160.88   11.90
  -5   7  -2   66.39    6.30
  -5   7  -2   62.69    8.30
  -5   7  -2   72.39    7.70
   5  -7   2   70.29    8.50
  -6   7  -2    6.10    3.20
  -6   7  -2    3.60    2.90
   6  -7   2    6.20    4.10
   6  -7   2    5.30    1.90
  -7   7  -2    5.10    2.10
  -7   7  -2    5.30    1.90
  -7   7  -2    5.10    2.10
  -7   7  -2    6.10    4.50
  -7   7  -2    5.20    2.80
   7  -7   2    7.10    2.60
   7  -7   2    7.30    2.50
   7  -7   2   -0.20    3.50
  -8   7  -2    0.40    2.80
  -8   7  -2   -2.20    2.60
   8  -7   2   -3.20    2.50
   8  -7   2    1.10    2.30
  -9   7  -2   -1.50    2.10
  -9   7  -2    1.10    2.30
  -9   7  -2    2.60    3.10
   9  -7   2    2.30    3.30
   9  -7   2    2.50    2.60
 -10   7  -2    0.30    2.70
 -10   7  -2    0.10    2.90
  10  -7   2    6.50    4.50
  10  -7   2   13.60    5.90
  -8  -6   2    9.20    6.70
   7   6  -2    5.70    5.00
   7   6  -2    3.30    2.00
  -7  -6   2    5.70    3.80
  -7  -6   2    4.40    5.70
  -7  -6   2    9.90    5.10
   6   6  -2    4.20    1.60
   6   6  -2   -0.90    2.70
  -6  -6   2    0.60    3.00
  -6  -6   2   -1.20    3.30
  -6  -6   2    0.10    2.30
   5   6  -2   99.09    6.00
   5   6  -2   85.79   11.20
   5   6  -2  121.09   14.60
  -5  -6   2  100.09    9.90
  -5  -6   2  120.49   12.90
  -5  -6   2   98.89    7.40
   4   6  -2   58.49    9.50
   4   6  -2   50.19   10.40
   4   6  -2   54.99    4.30
   4   6  -2   56.59   10.10
  -4  -6   2   68.09   11.10
  -4  -6   2   59.29    4.90
  -4  -6   2   67.79    8.70
   3   6  -2  492.35   24.80
   3   6  -2  469.75   23.70
   3   6  -2  493.45   22.90
  -3  -6   2  459.85   14.30
  -3  -6   2  518.25   23.20
  -3  -6   2  493.85   23.50
   2   6  -2    7.90    2.00
   2   6  -2    4.00    2.40
   2   6  -2    6.20    2.40
   2   6  -2   10.10    2.90
  -2  -6   2   19.00    4.40
  -2  -6   2   11.30    1.90
  -2  -6   2    8.50    3.00
   1   6  -2  340.97   15.30
   1   6  -2  356.76   12.50
   1   6  -2  368.86   17.30
  -1  -6   2  367.56   16.30
  -1  -6   2  372.16   15.80
  -1  -6   2  373.86   17.80
   0   6  -2 1024.40   21.70
   0   6  -2 1037.70   26.90
   0   6  -2 1013.80   28.60
   0   6  -2 1053.69   27.30
   0  -6   2 1011.70   31.90
   0  -6   2 1020.50   23.70
   0  -6   2 1003.40   27.50
   0  -6   2  987.80   26.70
  -1   6  -2 1560.64   38.10
  -1   6  -2 1558.84   33.80
  -1   6  -2 1564.64   33.80
   1  -6   2 1524.05   41.80
   1  -6   2 1614.34   36.40
   1  -6   2 1540.25   33.00
   1  -6   2 1518.65   34.40
  -2   6  -2  413.36   17.80
  -2   6  -2  426.36   15.60
   2  -6   2  396.16   16.60
   2  -6   2  419.56   16.40
   2  -6   2  415.16   18.20
  -3   6  -2  115.69    8.90
  -3   6  -2  133.89    9.30
   3  -6   2  138.09    9.90
   3  -6   2  130.89    9.80
  -4   6  -2   50.89    6.30
  -4   6  -2   52.59    5.50
  -4   6  -2   50.29    8.20
   4  -6   2   52.49    6.50
  -5   6  -2  243.78   12.30
  -5   6  -2  238.88    8.60
  -5   6  -2  237.48   14.20
  -5   6  -2  256.17    8.70
  -5   6  -2  244.58   16.60
   5  -6   2  234.58   11.90
   5  -6   2  253.07   10.10
   5  -6   2  245.78   15.70
  -6   6  -2   29.00    5.90
  -6   6  -2   18.70    5.10
  -6   6  -2   28.80    3.90
  -6   6  -2   30.50    3.70
  -6   6  -2   36.30    3.90
   6  -6   2   31.60    4.70
   6  -6   2   24.30    6.20
   6  -6   2   36.30    4.80
  -7   6  -2  250.47   12.50
  -7   6  -2  240.28   15.40
  -7   6  -2  240.68   11.80
  -7   6  -2  220.88   18.10
  -7   6  -2  227.78   12.00
   7  -6   2  230.98   13.00
   7  -6   2  256.47   14.90
   7  -6   2  228.38   13.00
  -8   6  -2   46.40    6.20
  -8   6  -2   36.20    7.30
  -8   6  -2   45.00    6.00
  -8   6  -2   36.30    4.80
  -8   6  -2   30.30    7.80
   8  -6   2   35.80    7.60
   8  -6   2   36.40    8.60
   8  -6   2   40.90    6.50
   8  -6   2   39.80    7.10
  -9   6  -2    9.80    4.40
  -9   6  -2    3.70    4.40
  -9   6  -2   15.70    4.50
   9  -6   2   19.00    6.00
   9  -6   2    5.80    5.20
 -10   6  -2   13.40    4.60
 -10   6  -2    9.20    3.60
  10  -6   2   10.80    6.10
  10  -6   2   12.00    6.50
  10  -6   2   16.50    7.40
  -9  -5   2   -6.00    6.20
  -8  -5   2    2.80    4.90
  -8  -5   2   15.00    3.90
  -8  -5   2   -1.80    3.90
  -7  -5   2   -4.10    4.60
  -7  -5   2   -2.60    2.80
  -7  -5   2    0.60    2.40
   6   5  -2   31.20    8.30
   6   5  -2   30.00    3.60
   6   5  -2   18.80    6.00
  -6  -5   2   29.10    7.30
  -6  -5   2   28.60    8.10
  -6  -5   2   29.40    5.20
   5   5  -2  164.68   14.50
   5   5  -2  194.38   15.60
   5   5  -2  173.28    8.00
   5   5  -2  169.98   16.10
  -5  -5   2  164.28   12.40
  -5  -5   2  160.38    9.60
  -5  -5   2  170.88   14.70
   4   5  -2   13.70    4.70
   4   5  -2   12.20    5.80
   4   5  -2   16.20    2.50
   4   5  -2   12.60    4.40
  -4  -5   2   21.20    5.30
  -4  -5   2   13.90    3.00
  -4  -5   2   13.30    4.80
   3   5  -2  229.18   14.10
   3   5  -2  259.47   16.70
   3   5  -2  227.78   14.90
  -3  -5   2  250.57   15.20
  -3  -5   2  243.58   15.00
  -3  -5   2  243.28    9.20
   2   5  -2   38.70    6.20
   2   5  -2   24.10    5.20
   2   5  -2   33.40    2.90
  -2  -5   2   38.30    6.20
  -2  -5   2   41.00    6.60
  -2  -5   2   31.10    2.50
   1   5  -2  588.94   16.00
   1   5  -2  606.64   20.10
   1   5  -2  615.34   21.70
  -1  -5   2  615.14   22.00
  -1  -5   2  618.84   20.70
  -1  -5   2  595.84   20.40
   0   5  -2   27.50    3.10
   0   5  -2   24.20    3.10
   0   5  -2   24.60    2.90
   0  -5   2   24.80    3.20
   0  -5   2   26.30    2.90
   0  -5   2   27.50    4.90
  -1   5  -2  525.25   14.70
  -1   5  -2  480.75   12.80
  -1   5  -2  486.25   16.30
   1  -5   2  454.75   18.10
   1  -5   2  482.35   12.40
   1  -5   2  518.55   16.80
   1  -5   2  520.35   15.50
  -2   5  -2    2.50    1.70
  -2   5  -2    2.60    1.60
  -2   5  -2    2.90    1.80
  -2   5  -2    0.90    1.70
   2  -5   2    2.40    1.80
   2  -5   2    3.10    1.90
  -3   5  -2   50.19    5.40
  -3   5  -2   58.29    6.40
  -3   5  -2   49.70    5.50
   3  -5   2   48.40    5.70
   3  -5   2   57.59    6.10
  -4   5  -2  650.23   23.50
  -4   5  -2  645.14   16.00
  -4   5  -2  631.84   25.90
  -4   5  -2  648.24   22.00
  -4   5  -2  731.83   18.50
   4  -5   2  650.53   21.40
   4  -5   2  659.73   17.50
   4  -5   2  668.73   24.90
  -5   5  -2    0.40    0.90
  -5   5  -2   -0.50    0.90
  -5   5  -2   -2.00    0.90
  -5   5  -2   -0.30    1.70
  -5   5  -2    3.10    2.00
   5  -5   2    0.10    1.20
   5  -5   2    2.60    2.40
  -6   5  -2  217.28   11.20
  -6   5  -2  237.98   17.90
  -6   5  -2  206.08   13.50
  -6   5  -2  222.58   11.60
  -6   5  -2  239.98   12.20
   6  -5   2  203.68   11.60
   6  -5   2  247.38   13.80
   6  -5   2  251.97   16.30
   6  -5   2  224.58   13.10
  -7   5  -2   39.10    4.30
  -7   5  -2   38.40    8.80
  -7   5  -2   31.50    6.00
  -7   5  -2   19.10    4.40
  -7   5  -2   28.30    6.10
   7  -5   2   24.00    5.00
   7  -5   2   25.90    4.90
   7  -5   2   18.10    4.80
   7  -5   2   25.50    6.50
  -8   5  -2   78.09    8.20
  -8   5  -2   73.49    8.60
  -8   5  -2   74.19    7.40
  -8   5  -2   68.89   13.30
  -8   5  -2   76.79    9.20
   8  -5   2   77.49    8.10
   8  -5   2   59.99   10.60
   8  -5   2   84.39   10.00
   8  -5   2   61.39   10.20
  -9   5  -2   -0.10    3.50
  -9   5  -2    2.90    7.30
  -9   5  -2    3.80    3.10
  -9   5  -2    4.20    3.20
   9  -5   2    1.90    3.20
   9  -5   2    4.10    4.20
   9  -5   2    0.10    3.70
 -10   5  -2    2.40    4.30
 -10   5  -2   -3.00    3.10
  10  -5   2   -2.60    2.80
  10  -5   2    5.50    5.80
  10  -5   2    0.10    4.70
  11  -5   2   16.30    8.40
  11  -5   2    1.50    5.70
   9   4  -2   -6.30    2.80
  -9  -4   2   -5.10    5.50
   8   4  -2    7.70    3.10
   8   4  -2    3.50    5.50
  -8  -4   2   11.60    7.90
  -8  -4   2   11.80    7.30
   7   4  -2   -0.10    1.80
   7   4  -2    5.30    4.40
  -7  -4   2    4.30    4.00
   6   4  -2  186.08    9.10
   6   4  -2  211.88   16.60
   6   4  -2  196.68   17.60
   6   4  -2  188.98   15.50
  -6  -4   2  202.88   15.10
  -6  -4   2  170.28   15.50
  -6  -4   2  188.88   16.40
   5   4  -2   46.80    4.10
   5   4  -2   51.69    9.00
   5   4  -2   41.70    8.30
  -5  -4   2   51.99    9.00
  -5  -4   2   42.30    7.60
  -5  -4   2   38.30    7.70
   4   4  -2  106.49   10.20
   4   4  -2  126.09   12.00
   4   4  -2  113.99   10.40
   4   4  -2  119.29    5.80
  -4  -4   2  118.19   10.70
  -4  -4   2  131.89   11.50
   3   4  -2  864.41   31.40
   3   4  -2  834.52   28.90
   3   4  -2  829.32   18.70
  -3  -4   2  842.82   29.60
  -3  -4   2  833.02   29.30
   2   4  -2   96.09    4.00
   2   4  -2   90.99    8.20
   2   4  -2   95.39    7.60
  -2  -4   2   97.99    4.30
  -2  -4   2  101.59    8.20
  -2  -4   2   99.89    7.90
   1   4  -2   65.69    5.40
   1   4  -2   69.79    3.60
   1   4  -2   74.49    6.30
  -1  -4   2   66.19    5.80
  -1  -4   2   66.69    5.60
  -1  -4   2   71.79    5.60
   0   4  -2 2433.86   48.90
   0   4  -2 2453.45   48.90
   0   4  -2 2464.15   50.29
   0  -4   2 2425.46   54.19
   0  -4   2 2433.06   49.20
   0  -4   2 2493.25   49.50
   0  -4   2 2396.36   49.80
  -1   4  -2  200.28   10.10
  -1   4  -2  211.68    9.20
  -1   4  -2  217.38    8.60
   1  -4   2  213.88    9.30
   1  -4   2  211.68   10.40
  -2   4  -2  404.36   15.50
  -2   4  -2  402.16   15.20
  -2   4  -2  414.56   15.60
  -2   4  -2  444.76   16.10
   2  -4   2  414.16   16.40
   2  -4   2  423.26   15.60
  -3   4  -2 1375.56   35.90
  -3   4  -2 1357.26   34.70
  -3   4  -2 1324.97   37.60
  -3   4  -2 1266.57   34.70
  -3   4  -2 1321.07   26.70
   3  -4   2 1310.07   33.80
   3  -4   2 1291.27   35.50
   3  -4   2 1370.56   28.30
  -4   4  -2  212.88   11.40
  -4   4  -2  216.18   12.10
  -4   4  -2  220.78    9.00
  -4   4  -2  227.28   14.30
  -4   4  -2  208.48    9.30
   4  -4   2  227.98   11.90
   4  -4   2  224.98   10.60
   4  -4   2  224.38   13.00
   4  -4   2  217.08    9.50
  -5   4  -2   85.49    8.50
  -5   4  -2   80.19    6.60
  -5   4  -2   85.89    9.80
  -5   4  -2   71.79    7.40
  -5   4  -2   81.39    6.20
   5  -4   2   81.29    7.70
   5  -4   2   78.29    6.60
   5  -4   2   92.89    7.70
   5  -4   2   86.79    8.60
  -6   4  -2   11.00    3.30
  -6   4  -2   15.10    3.80
  -6   4  -2   10.40    2.90
  -6   4  -2   10.00    4.30
   6  -4   2   11.40    3.70
   6  -4   2    4.80    2.70
   6  -4   2    8.30    3.90
   6  -4   2   10.20    3.10
  -7   4  -2  177.78   11.70
  -7   4  -2  170.28   16.60
  -7   4  -2  186.68   13.10
  -7   4  -2  153.48   11.10
   7  -4   2  169.78   13.70
   7  -4   2  196.68   13.20
   7  -4   2  191.38   14.90
  -8   4  -2   -3.80    1.80
  -8   4  -2    5.40    4.20
  -8   4  -2    1.40    2.10
  -8   4  -2   -1.40    1.30
   8  -4   2   -0.90    2.00
   8  -4   2    3.50    3.80
   8  -4   2    0.70    3.70
  -9   4  -2   -3.60    2.90
  -9   4  -2    3.00    3.50
   9  -4   2   -7.90    4.30
   9  -4   2    7.20    4.50
   9  -4   2    5.60    3.10
 -10   4  -2    0.00    3.90
 -10   4  -2   -3.70    3.90
  10  -4   2  -12.80    6.40
  10  -4   2    0.10    3.50
  10  -4   2   -7.60    5.30
  11  -4   2   21.40    7.60
  11  -4   2    5.00    4.30
 -10  -3   2   14.80    8.40
   9   3  -2   -7.10    4.20
   9   3  -2   -1.80    2.30
  -9  -3   2   -4.90    4.80
   8   3  -2   27.20    4.70
   8   3  -2   34.00   10.70
  -8  -3   2   27.70    6.80
  -8  -3   2   29.80    7.30
   7   3  -2    0.70    2.20
   7   3  -2   -1.90    1.40
   7   3  -2   -0.30    3.50
  -7  -3   2   -1.20    2.80
  -7  -3   2    1.60    2.20
  -7  -3   2    4.00    3.20
   6   3  -2  317.47   13.00
   6   3  -2  308.67   19.70
   6   3  -2  332.37   20.20
   6   3  -2  335.27   22.70
  -6  -3   2  353.96   21.80
  -6  -3   2  330.27   19.40
  -6  -3   2  319.67   20.80
   5   3  -2  628.74   29.70
   5   3  -2  625.94   18.20
   5   3  -2  605.84   26.70
   5   3  -2  662.43   27.20
  -5  -3   2  640.84   25.80
  -5  -3   2  659.43   28.60
  -5  -3   2  647.44   28.30
   4   3  -2    2.00    1.30
   4   3  -2    1.00    0.80
   4   3  -2   -0.60    1.40
   4   3  -2   -1.70    1.00
  -4  -3   2   -2.00    1.10
  -4  -3   2   -0.40    1.10
  -4  -3   2   -2.20    0.90
   3   3  -2 1265.87   24.90
   3   3  -2 1180.38   37.30
   3   3  -2 1225.28   34.90
  -3  -3   2 1196.78   36.20
  -3  -3   2 1200.68   31.30
  -3  -3   2 1196.48   35.50
   2   3  -2  110.79    8.50
   2   3  -2  113.19    3.10
   2   3  -2   95.59    7.10
  -2  -3   2  110.19    5.70
  -2  -3   2  110.39    7.80
  -2  -3   2  106.89    7.90
   1   3  -2 1035.00   26.70
   1   3  -2 1008.90   19.90
   1   3  -2 1010.60   25.20
  -1  -3   2 1016.70   25.60
  -1  -3   2  997.40   25.50
  -1  -3   2  951.70   26.00
   0   3  -2 4745.53   89.09
   0   3  -2 4880.81   88.79
   0  -3   2 4763.82   89.79
   0  -3   2 4905.61   89.09
   0  -3   2 4798.92   88.99
  -1   3  -2 4875.51   96.49
  -1   3  -2 5114.99   93.89
  -1   3  -2 4848.21   95.29
   1  -3   2 4994.30   94.09
   1  -3   2 4871.41   96.29
   1  -3   2 4899.01   95.59
  -2   3  -2   82.19    6.20
  -2   3  -2   90.39    6.40
  -2   3  -2   81.89    3.60
  -2   3  -2   79.19    5.90
  -2   3  -2   84.19    3.30
   2  -3   2   84.79    6.20
   2  -3   2   83.29    3.90
   2  -3   2   83.89    6.20
  -3   3  -2  806.82   19.90
  -3   3  -2  808.92   24.50
  -3   3  -2  815.52   20.80
  -3   3  -2  854.21   24.80
   3  -3   2  802.72   20.80
   3  -3   2  819.32   21.80
   3  -3   2  779.22   24.40
   3  -3   2  807.12   25.10
  -4   3  -2  261.07   11.80
  -4   3  -2  265.47   13.00
  -4   3  -2  257.67   11.20
   4  -3   2  270.47   12.80
   4  -3   2  275.87   12.10
   4  -3   2  277.27   14.20
   4  -3   2  263.87   13.90
  -5   3  -2  958.50   27.90
  -5   3  -2  925.21   28.70
  -5   3  -2  893.11   28.40
   5  -3   2  935.61   31.50
   5  -3   2  869.71   29.90
   5  -3   2  867.61   27.90
   5  -3   2  904.31   31.10
  -6   3  -2  102.49    9.10
  -6   3  -2  100.99    8.90
  -6   3  -2   96.59   11.50
  -6   3  -2  108.99    8.60
   6  -3   2  109.09    9.30
   6  -3   2  120.79   10.90
   6  -3   2  125.09   11.10
   6  -3   2   88.29    9.60
  -7   3  -2   17.40    4.30
  -7   3  -2   24.90    6.00
  -7   3  -2   16.30    6.40
   7  -3   2   23.80    5.80
   7  -3   2   17.10    5.40
   7  -3   2   32.80    7.10
   7  -3   2   19.30    5.90
  -8   3  -2   18.40    6.50
  -8   3  -2   27.90    7.40
  -8   3  -2   23.10    5.30
  -8   3  -2   25.60    5.10
   8  -3   2   24.00    7.40
   8  -3   2   15.40    5.60
   8  -3   2   22.80    5.90
  -9   3  -2   -3.20    5.00
  -9   3  -2    2.50    3.50
   9  -3   2    4.10    5.40
   9  -3   2    1.10    2.60
   9  -3   2    0.50    4.40
  10  -3   2   10.90    5.90
  10  -3   2    6.60    8.00
  10  -3   2    5.00    3.80
  11  -3   2   -5.30   10.60
  11  -3   2   11.90    6.00
  10   2  -2    5.90    3.80
 -10  -2   2    3.20    6.10
   9   2  -2   -0.80    5.40
   9   2  -2    7.40    3.60
  -9  -2   2   19.60    6.30
   8   2  -2   -1.90    3.90
   8   2  -2    3.40    2.50
   8   2  -2    3.60    2.70
  -8  -2   2    0.10    3.50
  -8  -2   2    6.60    4.70
   7   2  -2   86.09    7.00
   7   2  -2   71.49   11.30
   7   2  -2   71.09    9.70
   7   2  -2   87.79   11.60
  -7  -2   2   60.29   11.00
  -7  -2   2   73.99    9.50
   6   2  -2    5.20    3.90
   6   2  -2    2.80    2.70
   6   2  -2    3.20    2.70
  -6  -2   2    4.60    3.80
  -6  -2   2    6.90    3.60
  -6  -2   2    7.60    2.90
   5   2  -2   15.50    3.10
   5   2  -2   14.20    4.10
   5   2  -2   10.50    4.20
   5   2  -2    8.10    3.60
  -5  -2   2   13.90    3.90
  -5  -2   2    6.20    3.00
  -5  -2   2   14.90    4.90
   4   2  -2 1101.79   36.60
   4   2  -2 1053.69   33.30
   4   2  -2 1111.19   25.20
   4   2  -2 1053.69   31.90
  -4  -2   2 1117.89   32.40
  -4  -2   2 1045.10   33.90
   3   2  -2  472.55   11.60
   3   2  -2  426.96   17.60
   3   2  -2  476.75   19.90
  -3  -2   2  477.85   19.50
  -3  -2   2  469.25   18.50
  -3  -2   2  463.65   16.30
   2   2  -2  147.59    8.30
   2   2  -2  145.19    9.00
  -2  -2   2  161.68    6.90
  -2  -2   2  145.09    8.40
  -2  -2   2  160.58    9.30
   1   2  -2  156.38    7.70
   1   2  -2  149.39    7.00
  -1  -2   2  150.68    3.80
  -1  -2   2  139.39    6.80
  -1  -2   2  144.59    7.40
  -1  -2   2  156.38    6.50
   0   2  -2   85.99    4.00
   0   2  -2   90.09    4.20
   0   2  -2   85.19    3.90
   0   2  -2   86.39    3.10
   0   2  -2   92.49    6.10
   0   2  -2   85.09    4.80
   0  -2   2   85.79    3.80
   0  -2   2   85.79    4.10
   0  -2   2   86.29    4.90
   0  -2   2   89.89    4.30
  -1   2  -2   78.69    5.70
  -1   2  -2   75.49    3.40
  -1   2  -2   78.19    4.70
  -1   2  -2   75.79    3.00
   1  -2   2   65.79    4.50
   1  -2   2   72.09    3.60
   1  -2   2   68.89    5.30
  -2   2  -2  141.09    8.30
  -2   2  -2  142.89    5.90
  -2   2  -2  144.49    7.70
  -2   2  -2  140.19    6.30
   2  -2   2  130.09    6.10
   2  -2   2  152.18    8.80
   2  -2   2  136.09    7.70
   2  -2   2  137.19    6.30
  -3   2  -2   79.99    6.40
  -3   2  -2   91.49    5.80
  -3   2  -2   87.59    7.00
  -3   2  -2   87.79    6.00
   3  -2   2   78.59    7.20
   3  -2   2   89.29    6.10
   3  -2   2   93.79    6.50
   3  -2   2   82.39    6.70
  -4   2  -2  232.38   12.00
  -4   2  -2  242.08   12.60
  -4   2  -2  243.58   11.70
   4  -2   2  227.18   11.80
   4  -2   2  241.18   12.90
   4  -2   2  229.78   13.50
   4  -2   2  226.98   12.70
  -5   2  -2  183.48   11.90
  -5   2  -2  184.88   11.40
  -5   2  -2  197.98   12.40
   5  -2   2  177.68   12.50
   5  -2   2  189.88   12.70
   5  -2   2  194.08   13.10
   5  -2   2  202.18   12.30
  -6   2  -2   28.00    5.50
  -6   2  -2   35.20    6.50
  -6   2  -2   35.20    6.70
   6  -2   2   28.60    7.00
   6  -2   2   34.20    6.30
   6  -2   2   45.20    7.60
   6  -2   2   32.70    6.70
  -7   2  -2  135.39   12.30
  -7   2  -2  143.09   11.80
  -7   2  -2  134.49   14.30
  -7   2  -2  146.99   12.00
   7  -2   2  136.89   12.60
   7  -2   2  147.59   12.80
   7  -2   2  120.49   12.40
  -8   2  -2    3.20    3.30
  -8   2  -2   13.00    6.60
  -8   2  -2   -0.80    2.50
   8  -2   2   -3.40    2.60
   8  -2   2   -2.70    3.70
   8  -2   2   -1.00    2.20
  -9   2  -2   -0.10    5.40
  -9   2  -2    9.30    4.60
  -9   2  -2    6.90    3.80
   9  -2   2   19.30    6.30
   9  -2   2    6.30    5.80
   9  -2   2   11.40    5.10
  10  -2   2    7.60    4.30
  10  -2   2   -3.30    6.60
  11   1  -2   -1.20    3.70
  10   1  -2   -7.40    5.30
  10   1  -2   -5.90    2.20
 -10  -1   2   11.70    6.30
   9   1  -2   99.99   17.10
   9   1  -2   85.19   11.70
   9   1  -2   64.79    7.40
  -9  -1   2   56.19   11.80
  -9  -1   2   70.59   12.40
   8   1  -2   -1.50    2.70
   8   1  -2    0.20    2.10
   8   1  -2    7.30    4.40
  -8  -1   2   -1.60    2.70
  -8  -1   2   -2.40    2.30
  -8  -1   2   -5.40    2.60
   7   1  -2  102.09   11.30
   7   1  -2  122.69   11.00
   7   1  -2  172.28   17.70
   7   1  -2  118.49    8.90
  -7  -1   2  111.89   11.40
  -7  -1   2  114.99   12.20
  -7  -1   2  117.89   12.10
   6   1  -2   27.70    6.10
   6   1  -2   43.20    4.70
   6   1  -2   53.49   10.10
   6   1  -2   40.80    6.90
  -6  -1   2   48.00    8.80
  -6  -1   2   33.20    6.70
  -6  -1   2   35.00    7.40
   5   1  -2  123.29   11.50
   5   1  -2  109.19    9.40
   5   1  -2  120.89    7.30
   5   1  -2  116.89    9.10
  -5  -1   2  115.69   10.50
  -5  -1   2  121.79    7.20
  -5  -1   2  115.69   10.00
   4   1  -2 1276.37   33.70
   4   1  -2 1355.76   39.70
   4   1  -2 1293.47   36.70
   4   1  -2 1342.07   29.70
  -4  -1   2 1281.17   37.00
  -4  -1   2 1280.97   38.50
  -4  -1   2 1201.58   35.30
  -4  -1   2 1210.38   28.90
   3   1  -2 1671.63   41.20
   3   1  -2 1675.43   33.90
  -3  -1   2 1657.93   39.50
  -3  -1   2 1601.94   42.30
  -3  -1   2 1680.73   45.10
  -3  -1   2 1675.73   34.00
   2   1  -2 1062.99   27.90
   2   1  -2 1002.40   24.50
   2   1  -2 1042.10   26.40
  -2  -1   2  983.00   27.20
  -2  -1   2 1025.00   24.20
  -2  -1   2 1018.10   26.10
  -2  -1   2 1006.10   20.60
   1   1  -2  220.38    8.80
   1   1  -2  217.88    6.70
   1   1  -2  221.58    9.30
   1   1  -2  228.78    7.80
   1   1  -2  223.98    8.20
  -1  -1   2  212.58    8.70
  -1  -1   2  223.18    6.70
  -1  -1   2  217.58    6.50
  -1   1  -2    6.90    2.30
  -1   1  -2    7.00    1.70
   1  -1   2    4.40    1.70
   1  -1   2    5.60    1.50
   1  -1   2    5.80    1.30
  -2   1  -2  353.16   14.30
  -2   1  -2  334.37   11.40
  -2   1  -2  378.96   12.80
   2  -1   2  340.77   12.30
   2  -1   2  359.76   13.20
   2  -1   2  324.07   12.20
   2  -1   2  364.56   15.00
  -3   1  -2    8.80    2.80
  -3   1  -2    6.20    2.30
  -3   1  -2    4.20    1.70
   3  -1   2    3.20    1.80
   3  -1   2    6.00    2.20
   3  -1   2    7.00    2.20
   3  -1   2    9.20    2.50
  -4   1  -2  493.75   20.00
  -4   1  -2  504.85   19.10
  -4   1  -2  513.45   20.70
   4  -1   2  500.95   22.20
   4  -1   2  532.35   21.50
   4  -1   2  501.65   19.80
   4  -1   2  500.65   20.10
  -5   1  -2  188.28   12.70
  -5   1  -2  177.08   11.70
  -5   1  -2  176.08   12.50
   5  -1   2  167.98   12.60
   5  -1   2  182.28   12.10
   5  -1   2  158.78   11.80
   5  -1   2  193.68   14.40
  -6   1  -2   55.49    9.70
  -6   1  -2   59.19    7.60
  -6   1  -2   57.39    7.10
   6  -1   2   40.70    7.70
   6  -1   2   52.79    9.70
   6  -1   2   48.90    8.50
   6  -1   2   49.20    8.20
  -7   1  -2    7.70    3.80
  -7   1  -2    4.30    2.70
  -7   1  -2    1.40    2.30
   7  -1   2   10.60    4.50
   7  -1   2    3.30    3.10
   7  -1   2   -0.40    2.40
   7  -1   2    8.40    4.00
  -8   1  -2    4.00    3.20
  -8   1  -2   -3.00    3.30
  -8   1  -2   -2.40    2.70
   8  -1   2   -0.60    4.10
   8  -1   2   -0.60    2.40
   8  -1   2   -0.50    3.10
  -9   1  -2   -5.30    3.30
  -9   1  -2   -5.00    4.10
  -9   1  -2   -2.90    3.30
   9  -1   2    1.50    2.50
   9  -1   2    0.80    4.10
  10  -1   2   46.60    9.50
  11   0  -2   -9.60    3.60
  11   0  -2   -0.60    8.00
  10   0  -2    1.70    3.00
  10   0  -2   -1.50    5.00
  10   0  -2    1.60    4.70
 -10   0   2    8.40    6.10
   9   0  -2    8.20    4.60
   9   0  -2   13.60    6.20
   9   0  -2   12.40    4.40
  -9   0   2   11.10    6.10
  -9   0   2    6.50    4.80
  -9   0   2   10.20    5.30
   8   0  -2   98.09   10.60
   8   0  -2   95.39    9.00
   8   0  -2  143.09   15.30
  -8   0   2  125.09   13.40
  -8   0   2  132.09   14.00
  -8   0   2  107.39   12.20
   7   0  -2    1.70    1.80
   7   0  -2    0.40    1.80
   7   0  -2   -3.30    2.20
   7   0  -2    0.10    1.30
  -7   0   2    3.40    2.70
  -7   0   2   -0.80    2.00
  -7   0   2    2.60    2.40
   6   0  -2  209.58   12.60
   6   0  -2  196.08   13.70
   6   0  -2  191.98   11.00
   6   0  -2  195.48   15.20
  -6   0   2  214.48   15.30
  -6   0   2  212.28   15.00
  -6   0   2  215.78   14.70
   5   0  -2  141.69   11.70
   5   0  -2  158.18    9.60
   5   0  -2  161.38    9.00
   5   0  -2  140.99   10.70
  -5   0   2  161.58    8.90
  -5   0   2  155.28   11.80
  -5   0   2  158.18   11.70
  -5   0   2  154.08   11.30
   4   0  -2 1520.35   39.80
   4   0  -2 1474.45   41.60
   4   0  -2 1444.76   34.70
   4   0  -2 1451.65   34.00
  -4   0   2 1487.05   39.30
  -4   0   2 1494.85   34.40
  -4   0   2 1382.86   40.40
  -4   0   2 1536.05   40.20
   3   0  -2  117.79    5.90
   3   0  -2  118.09    7.60
   3   0  -2  118.39    7.80
   3   0  -2  114.09    8.10
  -3   0   2  108.99    7.30
  -3   0   2  116.09    8.20
  -3   0   2  120.79    6.00
  -3   0   2  120.79    8.00
   2   0  -2 3955.20   77.09
   2   0  -2 3792.22   75.29
   2   0  -2 3863.31   75.29
  -2   0   2 3830.02   74.69
  -2   0   2 3884.01   75.19
  -2   0   2 3798.82   76.99
  -2   0   2 3746.63   71.99
   0   0  -2  280.07    8.60
   0   0  -2  280.77    8.60
   0   0  -2  288.17   11.10
   0   0  -2  280.17   10.00
   0   0   2  290.97    8.60
   0   0   2  286.37   10.20
   0   0   2  260.17    8.40
  -1   0  -2 1081.79   26.70
  -1   0  -2 1100.79   25.20
  -1   0  -2 1070.69   28.70
  -1   0  -2 1064.49   25.00
   1   0   2 1094.49   27.10
   1   0   2 1124.09   25.70
   1   0   2 1129.89   29.90
  -2   0  -2  148.19    8.80
  -2   0  -2  156.58   11.00
  -2   0  -2  165.78    8.30
   2   0   2  150.68    8.70
   2   0   2  176.38   10.70
   2   0   2  161.38    8.80
  -3   0  -2 1297.67   34.20
  -3   0  -2 1278.47   36.50
  -3   0  -2 1302.67   35.50
   3   0   2 1299.27   36.20
   3   0   2 1251.87   37.90
   3   0   2 1308.67   34.00
   3   0   2 1305.07   35.60
  -4   0  -2  189.88   12.90
  -4   0  -2  178.18   11.50
  -4   0  -2  204.48   13.00
   4   0   2  191.88   12.40
   4   0   2  207.28   11.80
   4   0   2  194.58   13.90
   4   0   2  181.08   12.70
  -5   0  -2   27.30    5.90
  -5   0  -2   17.80    4.40
  -5   0  -2   20.20    5.40
   5   0   2   17.20    5.00
   5   0   2   13.80    4.40
   5   0   2   24.80    5.30
   5   0   2   19.00    5.30
  -6   0  -2   55.89    9.60
  -6   0  -2   43.10    7.50
  -6   0  -2   61.89    8.00
   6   0   2   58.79    9.90
   6   0   2   46.80    8.80
   6   0   2   60.99   11.00
   6   0   2   56.89    7.50
  -7   0  -2    3.00    2.40
  -7   0  -2   -5.10    2.00
  -7   0  -2    0.60    2.10
   7   0   2    0.60    4.40
   7   0   2   -1.10    3.50
  -8   0  -2   22.70    8.20
  -8   0  -2   22.80    6.70
  -8   0  -2   22.90    8.70
   8   0   2   34.20    9.00
   8   0   2   19.20    5.60
  -9   0  -2    3.40    5.80
   9   0   2   -1.20    3.30
   9   0   2   -8.20    4.80
  10   0   2    1.20    8.60
  10   0   2   13.60    5.30
  11  -1  -2   -8.40    7.00
  11  -1  -2   10.40    5.10
  10  -1  -2    7.60    5.20
  10  -1  -2   10.70    6.40
  10  -1  -2   21.80    5.90
 -10   1   2   11.10    4.80
 -10   1   2    8.90    6.30
   9  -1  -2  112.79   11.90
   9  -1  -2  133.49   15.30
   9  -1  -2  116.89   10.80
  -9   1   2  135.29   14.20
  -9   1   2  125.79   14.40
  -9   1   2  118.29   14.30
   8  -1  -2    2.90    3.00
   8  -1  -2   -2.40    1.80
   8  -1  -2   -2.00    1.90
  -8   1   2   -1.60    2.60
  -8   1   2    2.30    3.50
   7  -1  -2   69.29    8.30
   7  -1  -2   62.09    6.80
   7  -1  -2   64.39    6.90
   7  -1  -2   79.99   12.40
  -7   1   2   73.69    9.50
  -7   1   2   71.69    9.60
  -7   1   2   65.69    8.60
   6  -1  -2   94.19    7.40
   6  -1  -2  119.69   10.10
   6  -1  -2   99.89    8.00
   6  -1  -2  105.39   10.50
  -6   1   2  105.99    9.90
  -6   1   2   82.69    9.30
  -6   1   2   97.89   10.00
   5  -1  -2   23.20    5.10
   5  -1  -2   28.30    5.50
   5  -1  -2   24.40    3.40
   5  -1  -2   25.20    4.60
  -5   1   2   27.40    5.10
  -5   1   2   20.30    3.70
  -5   1   2   21.20    4.80
  -5   1   2   28.50    6.10
   4  -1  -2   53.59    5.00
   4  -1  -2   59.19    5.90
   4  -1  -2   56.49    4.00
   4  -1  -2   55.59    6.30
   4  -1  -2   54.99    6.10
  -4   1   2   58.19    6.40
  -4   1   2   56.79    5.70
  -4   1   2   55.29    6.10
   3  -1  -2  129.89    8.30
   3  -1  -2  145.89    8.20
   3  -1  -2  146.69    9.00
   3  -1  -2  142.29    7.50
  -3   1   2  139.49    7.20
  -3   1   2  145.09    8.20
  -3   1   2  138.79    8.70
  -3   1   2  148.19    8.80
   2  -1  -2 1714.43   35.00
   2  -1  -2 1743.03   36.90
   2  -1  -2 1626.14   38.10
   2  -1  -2 1734.63   38.50
  -2   1   2 1664.93   36.20
  -2   1   2 1737.93   37.90
  -2   1   2 1650.53   38.50
   1  -1  -2  322.07   10.40
   1  -1  -2  310.47    9.90
   1  -1  -2  294.67   10.70
   1  -1  -2  320.17   11.60
  -1   1   2  298.47   11.00
  -1   1   2  333.77   11.50
  -1   1   2  301.67   10.00
  -1   1   2  320.07    9.80
   0  -1  -2 4554.34   87.09
   0  -1  -2 4450.25   86.19
   0   1   2 4238.48   87.09
   0   1   2 4388.36   86.39
  -2  -1  -2 1420.36   33.80
  -2  -1  -2 1404.46   37.20
  -2  -1  -2 1388.96   35.10
  -2  -1  -2 1358.16   38.00
   2   1   2 1366.86   36.70
   2   1   2 1506.65   37.50
   2   1   2 1459.25   40.30
  -3  -1  -2 2359.86   59.49
  -3  -1  -2 2371.36   58.79
  -3  -1  -2 2387.56   56.79
   3   1   2 2405.66   59.69
   3   1   2 2804.12   78.29
   3   1   2 2387.96   63.89
  -4  -1  -2    3.10    2.20
  -4  -1  -2    2.90    2.20
  -4  -1  -2    5.20    2.60
   4   1   2    2.10    2.20
   4   1   2    1.10    2.40
   4   1   2    0.30    1.40
   4   1   2    4.60    2.10
  -5  -1  -2    9.60    3.50
  -5  -1  -2   11.30    5.90
  -5  -1  -2    9.70    4.00
   5   1   2    5.00    2.70
   5   1   2   11.70    5.60
   5   1   2    6.40    4.00
   5   1   2   15.80    4.60
  -6  -1  -2   -2.40    2.40
  -6  -1  -2    2.60    2.80
  -6  -1  -2    2.60    2.90
   6   1   2    4.20    4.20
   6   1   2    8.00    3.20
   6   1   2   -3.80    2.00
  -7  -1  -2   -7.20    2.60
  -7  -1  -2    4.10    3.70
   7   1   2    2.80    4.20
   7   1   2    1.60    2.20
   7   1   2    2.70    3.10
  -8  -1  -2   -0.80    4.10
   8   1   2    5.20    3.90
   8   1   2    3.60    4.90
   9   1   2   -4.50    3.10
   9   1   2   -6.00    5.30
  11  -2  -2   -5.60    3.10
  11  -2  -2    8.80    8.60
  11  -2  -2   -4.10    6.50
  10  -2  -2   -1.00    5.10
  10  -2  -2   -0.40    2.30
  10  -2  -2   -1.70    3.80
 -10   2   2   -2.70    3.90
 -10   2   2    3.30    3.70
   9  -2  -2  131.89   11.40
   9  -2  -2   99.99   10.60
  -9   2   2  115.29   13.80
  -9   2   2  125.89   14.70
  -9   2   2  135.09   13.80
   8  -2  -2   55.09    7.30
   8  -2  -2   75.39   13.00
   8  -2  -2   61.49    9.90
   8  -2  -2   52.39    6.90
  -8   2   2   56.39   10.50
  -8   2   2   58.19   10.30
  -8   2   2   58.39    5.90
  -8   2   2   65.39   10.60
   7  -2  -2  144.69   11.10
   7  -2  -2  144.59    9.20
   7  -2  -2  138.69   11.80
   7  -2  -2  140.69   13.40
  -7   2   2  168.08   16.40
  -7   2   2  134.89    8.20
  -7   2   2  127.39   12.60
   6  -2  -2  413.16   14.90
   6  -2  -2  405.46   18.00
   6  -2  -2  398.16   19.40
   6  -2  -2  421.06   21.20
  -6   2   2  423.46   22.00
  -6   2   2  435.36   14.20
  -6   2   2  407.36   20.70
  -6   2   2  414.66   19.40
   5  -2  -2  316.77   15.50
   5  -2  -2  332.97   15.10
   5  -2  -2  327.07   10.90
   5  -2  -2  326.67   18.00
   5  -2  -2  331.17   20.60
  -5   2   2  309.87   10.50
  -5   2   2  296.37   16.80
  -5   2   2  312.17   14.90
  -5   2   2  317.47   16.60
   4  -2  -2  198.08   12.40
   4  -2  -2  179.68   11.70
   4  -2  -2  173.28    9.90
   4  -2  -2  189.48   11.30
  -4   2   2  188.98   10.00
  -4   2   2  184.78   10.00
  -4   2   2  187.58   11.20
  -4   2   2  189.68   11.70
   3  -2  -2 1331.17   35.00
   3  -2  -2 1250.77   31.20
   3  -2  -2 1312.97   27.00
   3  -2  -2 1303.97   32.90
  -3   2   2 1246.68   33.20
  -3   2   2 1272.27   33.70
  -3   2   2 1218.18   32.70
   2  -2  -2   64.79    5.10
   2  -2  -2   58.59    5.00
   2  -2  -2   57.79    3.70
   2  -2  -2   57.29    4.20
  -2   2   2   63.59    5.00
  -2   2   2   56.19    4.00
  -2   2   2   55.19    4.70
  -2   2   2   63.39    4.20
   1  -2  -2   17.30    2.30
   1  -2  -2   22.70    3.40
   1  -2  -2   16.30    2.80
   1  -2  -2   11.90    2.40
  -1   2   2   23.90    2.70
  -1   2   2   17.70    3.40
  -1   2   2   12.90    2.70
  -1   2   2   16.60    2.20
   0  -2  -2 1192.08   28.00
   0  -2  -2 1139.49   27.50
   0  -2  -2 1193.58   30.90
   0  -2  -2 1115.39   30.30
   0   2   2 1167.28   27.50
   0   2   2 1189.18   31.10
   0   2   2 1194.38   28.50
   0   2   2 1225.58   32.10
  -1  -2  -2   27.40    5.30
  -1  -2  -2   33.60    3.40
  -1  -2  -2   35.00    4.70
  -1  -2  -2   32.80    3.70
   1   2   2   24.40    4.50
   1   2   2   35.30    5.40
   1   2   2   32.50    4.10
  -2  -2  -2   54.89    6.20
  -2  -2  -2   61.29    5.20
  -2  -2  -2   61.19    6.70
  -2  -2  -2   56.79    5.60
   2   2   2   57.69    6.40
   2   2   2   52.19    6.80
   2   2   2   64.59    6.70
  -3  -2  -2  709.73   22.90
  -3  -2  -2  686.43   27.20
  -3  -2  -2  720.93   25.10
  -3  -2  -2  696.63   26.70
   3   2   2  682.63   26.30
   3   2   2  679.23   28.50
   3   2   2  675.33   26.80
  -4  -2  -2   19.30    4.70
  -4  -2  -2   25.70    4.90
  -4  -2  -2   18.70    4.20
  -4  -2  -2   12.80    4.30
   4   2   2   25.40    6.20
   4   2   2   15.90    5.00
   4   2   2   14.30    4.30
  -5  -2  -2    5.60    1.80
  -5  -2  -2   -2.80    1.90
  -5  -2  -2    1.80    2.00
  -5  -2  -2   -1.20    1.90
   5   2   2    1.80    2.10
   5   2   2   -0.90    2.70
   5   2   2    2.30    2.50
  -6  -2  -2   12.10    4.60
  -6  -2  -2    9.30    3.30
  -6  -2  -2    6.30    4.00
   6   2   2    1.30    3.90
   6   2   2    8.20    4.10
   6   2   2    5.40    3.70
  -7  -2  -2   70.29   12.70
   7   2   2   57.49   11.70
   7   2   2   83.39    9.10
   8   2   2    3.30    5.60
   8   2   2    1.80    3.00
   9   2   2   18.40    4.80
  12  -3  -2   -6.50   10.70
  12  -3  -2    1.90    5.80
  11  -3  -2    9.30    4.90
  11  -3  -2   -5.30    6.50
  11  -3  -2    9.80    8.10
 -11   3   2   -4.90    5.60
  10  -3  -2   11.20    4.70
  10  -3  -2   12.30    4.50
 -10   3   2    3.60    2.70
 -10   3   2    4.00    5.30
 -10   3   2    8.10    4.70
 -10   3   2   17.50    6.10
   9  -3  -2    3.70    4.00
   9  -3  -2    7.10    3.30
   9  -3  -2    9.90    5.40
  -9   3   2   10.30    4.10
  -9   3   2   11.40    2.90
  -9   3   2   17.00    5.50
  -9   3   2   10.80    5.20
   8  -3  -2  169.58   13.80
   8  -3  -2  171.28   10.60
   8  -3  -2  169.58   13.50
   8  -3  -2  160.88   14.90
  -8   3   2  187.88   13.70
  -8   3   2  181.08   10.10
  -8   3   2  188.48   16.20
  -8   3   2  170.78   14.10
   7  -3  -2  108.99    7.00
   7  -3  -2  109.49   10.00
   7  -3  -2  121.29   10.80
   7  -3  -2   99.79   10.50
  -7   3   2  101.79   10.40
  -7   3   2   97.39    6.80
  -7   3   2   85.69   14.70
  -7   3   2   97.19    9.50
   6  -3  -2   55.69    7.30
   6  -3  -2   59.39    6.70
   6  -3  -2   66.09   10.50
   6  -3  -2   62.79    7.10
  -6   3   2   43.30    8.20
  -6   3   2   52.99    4.50
  -6   3   2   54.79    7.10
  -6   3   2   59.39    6.60
   5  -3  -2  922.41   33.50
   5  -3  -2  958.30   30.10
   5  -3  -2  906.11   28.70
   5  -3  -2  940.91   30.70
  -5   3   2  915.81   32.20
  -5   3   2  947.31   30.90
  -5   3   2  961.80   28.00
  -5   3   2  918.61   23.00
   4  -3  -2   71.09    4.70
   4  -3  -2   60.19    6.10
   4  -3  -2   63.99    7.20
   4  -3  -2   69.79    6.60
   4  -3  -2   73.29    6.10
  -4   3   2   61.69    5.20
  -4   3   2   59.19    6.60
  -4   3   2   61.59    6.30
   3  -3  -2  858.01   25.00
   3  -3  -2  889.51   22.10
   3  -3  -2  844.52   23.30
   3  -3  -2  866.01   27.20
  -3   3   2  885.51   26.40
  -3   3   2  928.61   23.00
  -3   3   2  796.72   24.80
  -3   3   2  894.71   26.10
   2  -3  -2   59.49    5.40
   2  -3  -2   64.29    4.60
   2  -3  -2   60.19    4.20
   2  -3  -2   59.59    5.20
  -2   3   2   55.09    5.10
  -2   3   2   65.49    6.10
  -2   3   2   61.29    4.70
  -2   3   2   63.19    4.60
   1  -3  -2 1740.73   40.80
   1  -3  -2 1641.34   38.90
   1  -3  -2 1633.74   36.70
   1  -3  -2 1561.74   37.70
  -1   3   2 1724.53   38.10
  -1   3   2 1669.43   40.30
  -1   3   2 1674.93   37.00
  -1   3   2 1687.93   40.70
   0  -3  -2    7.50    2.10
   0  -3  -2    6.70    1.90
   0  -3  -2   12.50    3.10
   0  -3  -2    9.60    2.80
   0   3   2    5.30    1.50
   0   3   2    1.80    1.40
   0   3   2   11.10    2.60
   0   3   2    4.80    2.00
  -1  -3  -2  162.98    9.30
  -1  -3  -2  164.68    8.40
  -1  -3  -2  154.38   10.70
   1   3   2  164.88   10.90
   1   3   2  159.28   11.30
   1   3   2  141.29    9.50
   1   3   2  157.68    8.50
  -2  -3  -2  132.49   10.70
  -2  -3  -2  138.09   10.70
  -2  -3  -2  130.59    8.00
  -2  -3  -2  127.69    9.10
   2   3   2  123.69   11.30
   2   3   2  122.09   10.00
   2   3   2  128.09   10.70
  -3  -3  -2  259.07   16.20
  -3  -3  -2  256.87   14.50
  -3  -3  -2  259.17   12.60
  -3  -3  -2  257.97   16.00
   3   3   2  257.87   17.40
   3   3   2  248.08   15.80
   3   3   2  234.18   15.70
  -4  -3  -2  161.78   13.60
  -4  -3  -2  111.49    8.80
  -4  -3  -2  134.59   12.80
  -4  -3  -2  126.79   10.90
   4   3   2  127.49   11.90
   4   3   2  115.59   12.30
   4   3   2  111.09   12.10
  -5  -3  -2  121.19   12.70
  -5  -3  -2  121.29   11.50
  -5  -3  -2  105.79    9.20
   5   3   2  101.89   13.20
   5   3   2  136.39   13.70
   5   3   2  130.99   14.10
   5   3   2  114.69   10.10
  -6  -3  -2   35.50    9.60
  -6  -3  -2   30.20    6.40
   6   3   2   31.00    6.60
   6   3   2   36.40    8.30
  -7  -3  -2   -0.50    3.50
   7   3   2   -0.70    3.60
   8   3   2    0.60    3.00
  12  -4  -2    6.00    4.10
  12  -4  -2    0.20    9.90
  11  -4  -2    6.20    6.00
  11  -4  -2    1.20    3.00
 -11   4   2  -12.00    4.50
  10  -4  -2   10.30    5.40
  10  -4  -2   11.90    5.30
 -10   4   2   11.70    3.30
 -10   4   2   13.30    6.60
 -10   4   2    5.90    4.00
 -10   4   2    8.60    6.00
   9  -4  -2   14.70    6.20
   9  -4  -2    9.80    5.10
  -9   4   2   11.10    3.10
  -9   4   2   15.20    4.80
  -9   4   2    4.60    3.50
   8  -4  -2  253.47   17.80
   8  -4  -2  256.37   16.60
   8  -4  -2  247.28   17.00
  -8   4   2  263.57   12.30
  -8   4   2  253.87   15.70
  -8   4   2  240.78   19.20
  -8   4   2  257.87   17.40
   7  -4  -2   16.70    4.90
   7  -4  -2    8.60    3.50
   7  -4  -2   11.60    4.50
  -7   4   2   12.60    4.50
  -7   4   2    9.40    4.30
  -7   4   2   15.40    3.30
  -7   4   2   14.80    3.90
   6  -4  -2  394.36   22.50
   6  -4  -2  418.86   20.10
   6  -4  -2  403.06   18.50
   6  -4  -2  442.86   21.00
  -6   4   2  403.26   19.70
  -6   4   2  406.76   21.80
  -6   4   2  427.06   14.80
  -6   4   2  402.36   17.20
   5  -4  -2  659.83   27.70
   5  -4  -2  642.24   23.60
   5  -4  -2  641.34   22.50
   5  -4  -2  655.53   25.00
  -5   4   2  642.44   20.80
  -5   4   2  682.53   28.70
  -5   4   2  665.93   24.30
   4  -4  -2   71.09    5.90
   4  -4  -2   80.99    5.80
   4  -4  -2   78.49    6.80
  -4   4   2   83.89    7.20
  -4   4   2   78.39    7.60
  -4   4   2   73.19    5.50
   3  -4  -2  431.46   16.80
   3  -4  -2  412.66   14.50
   3  -4  -2  438.46   15.50
   3  -4  -2  429.66   18.30
  -3   4   2  438.56   17.50
  -3   4   2  453.85   14.30
  -3   4   2  443.26   13.80
  -3   4   2  443.06   16.70
   2  -4  -2   61.29    4.90
   2  -4  -2   63.39    4.80
   2  -4  -2   56.39    5.60
   2  -4  -2   83.29    6.80
  -2   4   2   60.99    5.40
  -2   4   2   65.99    4.90
  -2   4   2   65.19    5.60
  -2   4   2   63.69    5.90
   1  -4  -2  459.45   15.60
   1  -4  -2  494.85   18.50
   1  -4  -2  466.15   16.60
   1  -4  -2  477.05   17.50
  -1   4   2  467.35   16.00
  -1   4   2  474.55   18.50
  -1   4   2  449.66   18.20
  -1   4   2  482.65   16.30
   0  -4  -2  892.51   28.70
   0  -4  -2  926.51   29.00
   0  -4  -2  909.01   27.10
   0  -4  -2  940.01   25.50
   0   4   2  992.00   30.40
   0   4   2  898.11   27.30
   0   4   2  915.21   24.90
   0   4   2  889.11   30.00
  -1  -4  -2 1363.86   36.60
  -1  -4  -2 1364.86   39.90
  -1  -4  -2 1406.66   34.50
  -1  -4  -2 1392.16   40.30
   1   4   2 1312.77   38.60
   1   4   2 1282.77   41.10
   1   4   2 1386.76   40.40
   1   4   2 1343.57   34.30
  -2  -4  -2  687.23   28.00
  -2  -4  -2  726.13   25.60
  -2  -4  -2  720.53   22.70
  -2  -4  -2  721.53   28.30
   2   4   2  715.53   28.40
   2   4   2  689.03   27.90
   2   4   2  721.53   30.20
  -3  -4  -2 1090.79   38.60
  -3  -4  -2 1033.00   30.90
  -3  -4  -2 1143.09   36.50
  -3  -4  -2 1118.89   48.00
   3   4   2 1057.49   40.90
   3   4   2  989.40   37.40
   3   4   2 1106.89   40.00
  -4  -4  -2  102.59    8.80
  -4  -4  -2  109.59   12.40
  -4  -4  -2   95.09   12.20
   4   4   2   93.19   11.50
   4   4   2   97.09   12.70
   4   4   2   96.89   11.30
  -5  -4  -2   14.50    6.20
  -5  -4  -2   15.70    5.60
  -5  -4  -2   10.00    4.80
   5   4   2   15.40    6.20
   5   4   2   14.10    5.20
   5   4   2    2.80    4.90
  -6  -4  -2   60.09   12.00
   6   4   2   60.59   11.30
   6   4   2   71.69    8.70
  -7  -4  -2   -0.50    5.90
   7   4   2    1.70    5.60
   7   4   2   -2.60    3.00
   8   4   2   -6.80    3.60
  12  -5  -2   16.40   11.20
  12  -5  -2   20.70    4.90
  11  -5  -2   10.60    5.80
  11  -5  -2   -2.90    5.00
 -11   5   2    9.10    6.10
  10  -5  -2    5.50    3.70
  10  -5  -2   12.80    4.90
 -10   5   2   10.20    5.60
 -10   5   2    6.50    5.20
 -10   5   2   -3.40    3.40
   9  -5  -2   37.90    8.30
   9  -5  -2   76.19   12.20
  -9   5   2   42.50    7.80
  -9   5   2   50.29    8.60
  -9   5   2   55.49   11.80
  -9   5   2   52.09    5.50
   8  -5  -2  132.59   11.30
   8  -5  -2  134.29   14.90
   8  -5  -2  110.39   11.20
  -8   5   2  121.59    8.30
  -8   5   2  101.19    9.30
  -8   5   2  130.59   12.00
  -8   5   2  144.49   15.00
   7  -5  -2   34.90    6.80
   7  -5  -2   41.00    7.20
   7  -5  -2   50.29    9.00
   7  -5  -2   25.30    6.60
  -7   5   2   49.40    5.80
  -7   5   2   41.20    4.80
  -7   5   2   34.10    8.30
  -7   5   2   39.10    7.60
   6  -5  -2  124.79   10.10
   6  -5  -2  118.49    9.50
   6  -5  -2  109.69   10.50
   6  -5  -2  108.39   11.40
  -6   5   2  132.89    8.80
  -6   5   2  132.39   11.80
  -6   5   2  122.59   10.10
   5  -5  -2   25.40    4.80
   5  -5  -2   18.20    4.30
   5  -5  -2   18.90    3.50
   5  -5  -2   18.50    4.90
  -5   5   2   21.80    5.50
  -5   5   2   21.10    4.60
  -5   5   2   18.90    3.60
   4  -5  -2  255.97   12.40
   4  -5  -2  274.67   13.50
   4  -5  -2  264.87   15.80
   4  -5  -2  265.47   12.00
  -4   5   2  271.17   13.50
  -4   5   2  251.87   10.80
  -4   5   2  287.27   15.10
   3  -5  -2  148.79   10.60
   3  -5  -2  143.89    9.20
   3  -5  -2  140.69    9.20
  -3   5   2  146.89    8.20
  -3   5   2  139.09    9.20
  -3   5   2  134.49    7.40
  -3   5   2  139.29    9.40
   2  -5  -2  437.66   17.40
   2  -5  -2  430.26   17.70
   2  -5  -2  396.66   17.20
  -2   5   2  424.56   16.30
  -2   5   2  417.46   17.10
  -2   5   2  427.06   15.20
  -2   5   2  453.35   18.10
   1  -5  -2  315.07   13.10
   1  -5  -2  340.77   15.60
   1  -5  -2  339.57   15.80
   1  -5  -2  316.47   14.10
  -1   5   2  329.47   13.50
  -1   5   2  335.87   16.20
  -1   5   2  312.17   13.90
  -1   5   2  317.07   15.90
   0  -5  -2  430.26   19.30
   0  -5  -2  447.76   17.30
   0  -5  -2  438.46   16.70
   0  -5  -2  434.76   19.60
   0   5   2  438.16   20.20
   0   5   2  459.15   21.10
   0   5   2  449.46   16.40
  -1  -5  -2   97.49    9.40
  -1  -5  -2  110.99    8.60
  -1  -5  -2   94.39    9.00
  -1  -5  -2   92.79    8.30
   1   5   2   95.59    9.60
   1   5   2   85.69    9.00
   1   5   2   84.89    9.70
  -2  -5  -2  197.58   14.60
  -2  -5  -2  192.28   12.50
  -2  -5  -2  174.38   10.50
   2   5   2  167.28   13.20
   2   5   2  172.58   14.80
   2   5   2  169.98   13.80
  -3  -5  -2  157.28   13.70
  -3  -5  -2  132.29   11.90
  -3  -5  -2  142.59    9.80
   3   5   2  141.79   14.60
   3   5   2  125.89   12.70
   3   5   2  139.89   13.70
  -4  -5  -2    0.90    2.10
  -4  -5  -2    0.80    2.20
  -4  -5  -2   -4.40    2.00
   4   5   2   -4.90    1.80
   4   5   2   -4.80    2.10
  -5  -5  -2   16.40    5.40
  -5  -5  -2   13.90    6.70
   5   5   2   32.00    7.80
   5   5   2   16.70    4.70
  -6  -5  -2    7.30    4.70
   6   5   2    2.60    3.00
   6   5   2    1.40    3.20
   7   5   2    0.30    3.50
  12  -6  -2    6.20    8.80
  11  -6  -2    3.80    3.90
 -11   6   2   -0.10    3.90
  10  -6  -2   22.20    7.30
  10  -6  -2   23.80    8.80
 -10   6   2    9.70    3.40
 -10   6   2   12.40    4.50
 -10   6   2   15.30    5.90
   9  -6  -2    0.90    3.70
  -9   6   2    0.00    1.40
  -9   6   2   -0.10    2.90
  -9   6   2   -2.90    1.50
  -9   6   2    1.80    3.10
   8  -6  -2  115.29   12.70
   8  -6  -2  114.59   11.30
   8  -6  -2   98.69    9.30
  -8   6   2  111.49   13.10
  -8   6   2  111.59   10.60
  -8   6   2  103.69    8.20
  -8   6   2  106.69    9.00
   7  -6  -2   23.00    6.70
   7  -6  -2   16.70    4.60
   7  -6  -2   17.70    6.90
   7  -6  -2   24.80    6.00
  -7   6   2   24.20    6.70
  -7   6   2   18.70    5.20
   6  -6  -2   53.69    6.20
   6  -6  -2   46.90    9.40
   6  -6  -2   53.39    5.90
   6  -6  -2   48.30    6.30
  -6   6   2   46.70    7.40
  -6   6   2   58.39    7.80
  -6   6   2   53.39    5.30
   5  -6  -2  371.26   15.70
   5  -6  -2  342.27   20.30
   5  -6  -2  365.06   16.80
   5  -6  -2  376.26   16.30
  -5   6   2  324.37   18.10
  -5   6   2  361.66   16.70
  -5   6   2  331.97   15.50
   4  -6  -2  106.19    8.50
   4  -6  -2  136.99    9.80
   4  -6  -2  116.99    7.90
   4  -6  -2   98.19    9.80
  -4   6   2  115.89    8.80
  -4   6   2  109.49   11.10
  -4   6   2  110.39    6.90
  -4   6   2  125.49    7.20
   3  -6  -2  123.59    7.60
   3  -6  -2  110.69    8.90
   3  -6  -2   99.99    9.10
   3  -6  -2  110.79    8.50
  -3   6   2  103.99    8.40
  -3   6   2  111.39    7.20
  -3   6   2  116.19    8.20
  -3   6   2  108.19    8.50
   2  -6  -2 1401.46   39.60
   2  -6  -2 1388.96   34.80
   2  -6  -2 1368.66   38.60
  -2   6   2 1348.47   38.60
  -2   6   2 1402.66   35.80
  -2   6   2 1307.77   35.90
  -2   6   2 1357.16   39.10
   1  -6  -2   23.10    4.10
   1  -6  -2   20.10    4.80
   1  -6  -2   16.70    4.20
  -1   6   2   14.20    4.20
  -1   6   2   14.20    3.90
  -1   6   2   16.50    4.20
  -1   6   2   18.20    3.90
   0  -6  -2  183.18   11.10
   0  -6  -2  173.78   10.70
   0  -6  -2  196.78   13.30
   0   6   2  191.78   10.60
   0   6   2  202.88   14.60
   0   6   2  200.38   13.00
   0   6   2  195.38   13.80
  -1  -6  -2   69.79    6.70
  -1  -6  -2   81.99    7.70
  -1  -6  -2   87.49    9.70
   1   6   2   77.09    9.40
   1   6   2   94.09   10.70
  -2  -6  -2   46.70    7.50
  -2  -6  -2   53.19    6.40
  -2  -6  -2   49.70    8.50
   2   6   2   54.69    9.50
   2   6   2   61.59    8.70
   2   6   2   66.69   11.20
  -3  -6  -2   11.00    3.20
  -3  -6  -2    1.50    3.60
   3   6   2    7.20    4.30
   3   6   2   14.60    4.80
  -4  -6  -2   24.30    6.80
  -4  -6  -2   15.80    5.10
   4   6   2   11.90    4.50
   4   6   2   26.50    6.80
  -5  -6  -2   10.10    4.00
  -5  -6  -2    4.50    4.30
   5   6   2   -5.00    4.70
   5   6   2    8.00    3.70
   6   6   2   18.40    6.30
   7   6   2    2.20    3.40
  11  -7  -2    8.90    6.20
  11  -7  -2   10.30    5.60
 -11   7   2   12.20    4.50
  10  -7  -2   -1.20    4.60
  10  -7  -2    1.20    4.20
 -10   7   2    2.60    3.00
 -10   7   2    7.10    4.50
 -10   7   2    5.10    5.00
   9  -7  -2   54.69   11.10
   9  -7  -2   44.50    8.80
  -9   7   2   29.60    7.90
  -9   7   2   54.49    9.30
   8  -7  -2   20.40    5.30
   8  -7  -2   31.00    7.40
  -8   7   2   31.40    5.20
  -8   7   2   20.70    6.80
  -8   7   2   37.40    7.00
   7  -7  -2    1.40    2.70
   7  -7  -2   -0.90    2.70
  -7   7   2    4.60    2.40
  -7   7   2   -3.30    2.10
   6  -7  -2   64.59    7.00
   6  -7  -2   56.79    6.80
   6  -7  -2   57.79    6.30
   6  -7  -2   80.39   10.40
  -6   7   2   64.29    7.10
  -6   7   2   53.19    9.20
  -6   7   2   60.69    5.40
   5  -7  -2  109.19   11.10
   5  -7  -2  111.39    9.50
   5  -7  -2  106.69    8.20
   5  -7  -2  105.39    8.80
  -5   7   2  109.89    7.10
  -5   7   2  104.69    8.80
  -5   7   2   90.79    9.40
   4  -7  -2  616.44   23.70
   4  -7  -2  614.44   21.00
   4  -7  -2  612.44   27.20
  -4   7   2  595.94   24.10
  -4   7   2  647.34   20.40
  -4   7   2  672.53   23.80
  -4   7   2  649.54   21.40
   3  -7  -2  304.47   15.80
   3  -7  -2  307.97   13.60
   3  -7  -2  270.57   16.20
   3  -7  -2  316.87   17.00
  -3   7   2  305.17   13.50
  -3   7   2  320.77   15.70
  -3   7   2  294.97   14.80
  -3   7   2  289.07   15.20
   2  -7  -2  466.95   18.00
   2  -7  -2  446.06   20.40
  -2   7   2  478.85   21.40
  -2   7   2  489.35   21.60
  -2   7   2  469.45   18.90
  -2   7   2  481.05   19.10
   1  -7  -2   16.10    4.10
   1  -7  -2   16.30    3.70
   1  -7  -2   21.20    5.40
  -1   7   2   17.10    5.10
  -1   7   2   18.50    3.70
  -1   7   2   19.10    5.00
  -1   7   2   11.20    3.30
   0  -7  -2    0.90    1.20
   0  -7  -2    6.60    2.60
   0  -7  -2    0.50    2.10
   0   7   2    0.50    1.50
   0   7   2    4.90    3.30
   0   7   2   -1.00    2.00
   0   7   2    1.00    2.00
  -1  -7  -2   92.19    8.00
  -1  -7  -2   99.29   11.10
  -1  -7  -2   94.29    8.90
   1   7   2   94.39   10.80
   1   7   2   89.69   10.10
   1   7   2  107.79   12.30
  -2  -7  -2   22.40    5.90
  -2  -7  -2   19.50    4.00
   2   7   2   16.80    5.30
   2   7   2   19.90    6.00
  -3  -7  -2    9.40    3.40
  -3  -7  -2    6.00    4.50
   3   7   2   11.00    4.80
   3   7   2   10.20    5.30
  -4  -7  -2   27.60    6.00
  -4  -7  -2   37.40   10.30
   4   7   2   30.70    8.40
  -5  -7  -2    4.70    4.90
   5   7   2    7.10    4.20
   6   7   2    5.10    4.80
  11  -8  -2   40.90    8.90
  10  -8  -2    6.50    4.50
 -10   8   2    9.00    3.40
 -10   8   2    9.90    6.10
 -10   8   2    7.30    3.90
   9  -8  -2   24.60    6.20
  -9   8   2   14.80    4.90
  -9   8   2   15.10    3.50
   8  -8  -2    4.70    2.80
   8  -8  -2   -4.40    2.20
  -8   8   2    2.90    1.80
  -8   8   2   -1.80    2.70
   7  -8  -2   21.70    5.10
   7  -8  -2   22.40    5.20
   7  -8  -2   24.70    7.00
   7  -8  -2   19.60    4.60
  -7   8   2   16.20    3.90
  -7   8   2   15.00    5.30
  -7   8   2   24.50    4.30
   6  -8  -2   11.70    3.60
   6  -8  -2    4.00    2.90
   6  -8  -2   13.60    8.80
   6  -8  -2    9.50    3.40
  -6   8   2    5.60    3.20
  -6   8   2    8.60    2.40
  -6   8   2    9.50    3.00
   5  -8  -2   15.10    4.60
   5  -8  -2   17.10    4.00
   5  -8  -2    9.00    3.70
   5  -8  -2   17.60    5.30
  -5   8   2   11.80    2.80
  -5   8   2   15.10    4.40
   4  -8  -2   -1.50    1.40
   4  -8  -2    0.50    1.70
   4  -8  -2    3.20    2.00
   4  -8  -2    3.70    2.40
  -4   8   2    2.40    1.90
  -4   8   2    2.70    1.80
  -4   8   2    4.00    2.00
  -4   8   2    4.40    2.00
   3  -8  -2  264.57   16.50
   3  -8  -2  242.28   12.60
   3  -8  -2  277.47   15.30
   3  -8  -2  249.18   16.20
  -3   8   2  247.68   14.90
  -3   8   2  239.18   14.30
  -3   8   2  262.37   14.20
  -3   8   2  237.88   12.60
   2  -8  -2   60.89    6.40
   2  -8  -2   64.79    7.30
   2  -8  -2   71.29    7.90
  -2   8   2   62.19    8.00
  -2   8   2   57.29    6.30
  -2   8   2   73.99    8.60
   1  -8  -2  357.46   18.10
   1  -8  -2  363.96   19.60
  -1   8   2  350.26   19.70
  -1   8   2  338.57   15.90
  -1   8   2  353.66   18.60
  -1   8   2  348.77   20.70
   0  -8  -2   39.90    6.90
   0  -8  -2   37.10    6.70
   0  -8  -2   34.90    8.70
   0   8   2   31.30    7.40
   0   8   2   41.20    8.40
   0   8   2   43.60    8.10
   0   8   2   34.80    5.80
  -1  -8  -2   72.39    9.10
  -1  -8  -2   68.19    7.40
   1   8   2   64.79   11.50
   1   8   2   79.29   10.40
  -2  -8  -2    6.70    2.90
  -2  -8  -2    2.30    2.30
   2   8   2    6.40    4.70
   2   8   2   -6.10    2.50
  -3  -8  -2   45.90    7.50
  -3  -8  -2   71.19   12.40
   3   8   2   46.80   10.50
   3   8   2   46.10   11.80
  -4  -8  -2   34.70   17.10
   5   8   2   -3.20    3.60
 -11   9   2   -1.30    3.20
  10  -9  -2   -8.00    4.60
 -10   9   2   -2.70    3.50
 -10   9   2   -1.10    2.10
   9  -9  -2   27.40    4.60
  -9   9   2   14.60    3.50
  -9   9   2   18.20    3.90
  -9   9   2   16.70    6.90
   8  -9  -2   11.50    4.40
  -8   9   2   19.90    5.40
  -8   9   2   28.00    4.60
  -8   9   2   21.50    6.20
   7  -9  -2   88.49    9.10
   7  -9  -2   92.89    9.50
   7  -9  -2   68.89    8.90
  -7   9   2  100.39    7.00
  -7   9   2   80.39   10.60
  -7   9   2   93.19   11.50
   6  -9  -2  115.89    9.50
   6  -9  -2  103.29   12.30
   6  -9  -2  126.09   11.80
   6  -9  -2  125.49   11.40
  -6   9   2   98.49    9.20
  -6   9   2  121.69    8.20
  -6   9   2  122.29   11.60
   5  -9  -2   93.99    9.10
   5  -9  -2  114.79    8.60
   5  -9  -2  118.09   14.70
   5  -9  -2  110.99   13.30
  -5   9   2  114.59    9.60
  -5   9   2  110.09   10.40
  -5   9   2  102.19    8.10
   4  -9  -2   91.99   10.50
   4  -9  -2   92.49    9.30
   4  -9  -2  102.29   10.40
  -4   9   2   92.69    9.20
  -4   9   2   93.09   11.40
  -4   9   2  105.09    8.40
   3  -9  -2    7.90    3.40
   3  -9  -2   10.80    4.60
   3  -9  -2    6.50    2.90
  -3   9   2    6.50    3.10
  -3   9   2    8.90    3.20
  -3   9   2    8.00    3.10
  -3   9   2    0.80    2.70
   2  -9  -2  112.79   10.30
   2  -9  -2   98.19   11.30
   2  -9  -2   94.99    8.50
   2  -9  -2   94.39    9.50
  -2   9   2   89.79   10.40
  -2   9   2  102.79    9.20
  -2   9   2   83.89    7.80
  -2   9   2   91.39   10.20
   1  -9  -2   -4.10    1.70
   1  -9  -2    1.50    2.20
   1  -9  -2   -2.30    2.00
  -1   9   2    2.10    1.60
  -1   9   2   -1.20    2.90
  -1   9   2    3.00    2.60
  -1   9   2    1.50    2.80
   0  -9  -2   19.20    4.70
   0  -9  -2   13.90    4.70
   0   9   2   20.50    4.60
   0   9   2   17.00    5.90
   0   9   2   19.30    6.00
  -1  -9  -2    8.80    4.40
  -1  -9  -2   12.20    4.70
   1   9   2   12.90    5.30
   1   9   2    7.60    4.30
  -2  -9  -2    1.50    5.20
  -2  -9  -2    7.40    5.20
   2   9   2    4.60    3.40
  -3  -9  -2   14.60    4.00
  -3  -9  -2    7.40    5.80
  -4  -9  -2  -11.40    5.60
 -11  10   2   -7.00    2.70
  10 -10  -2   -7.10    5.20
 -10  10   2   -0.50    2.40
   9 -10  -2    6.50    5.00
  -9  10   2   15.10    4.10
  -9  10   2    9.90    5.70
  -9  10   2    1.50    2.70
   8 -10  -2   16.00    4.60
   8 -10  -2    8.70    4.40
  -8  10   2    5.90    2.20
  -8  10   2    5.70    6.40
  -8  10   2    3.30    3.00
   7 -10  -2   27.30    6.70
   7 -10  -2   44.30    7.70
   7 -10  -2   36.80    6.20
  -7  10   2   48.20    9.40
  -7  10   2   52.99    5.60
  -7  10   2   41.90    4.70
   6 -10  -2   14.30    5.20
   6 -10  -2   -1.50    2.30
   6 -10  -2    7.80    3.10
  -6  10   2    8.90    3.00
  -6  10   2    4.90    2.10
   5 -10  -2   19.20    6.20
   5 -10  -2   13.40    5.30
   5 -10  -2   17.20    4.40
   5 -10  -2   15.70    4.90
  -5  10   2   22.80    5.00
  -5  10   2    7.40    3.60
  -5  10   2    9.50    4.20
  -5  10   2   15.80    3.90
   4 -10  -2   11.90    3.30
   4 -10  -2    6.00    3.30
  -4  10   2    2.50    2.50
  -4  10   2    7.30    3.30
  -4  10   2    4.70    2.50
  -4  10   2    2.10    2.90
   3 -10  -2  107.59   10.80
   3 -10  -2  139.89   13.90
   3 -10  -2  128.09   11.20
   3 -10  -2  115.29    9.30
  -3  10   2  116.69   10.00
  -3  10   2  125.69   12.30
  -3  10   2  142.99   10.90
  -3  10   2  117.29   11.00
   2 -10  -2    1.20    2.50
   2 -10  -2    0.80    2.50
   2 -10  -2   -3.10    2.30
  -2  10   2   -3.30    2.30
  -2  10   2    0.10    3.00
  -2  10   2    2.10    2.70
  -2  10   2    0.90    1.50
   1 -10  -2  130.49   13.00
   1 -10  -2  107.19   12.60
   1 -10  -2   93.49   10.30
  -1  10   2   81.89   10.10
  -1  10   2  111.29    9.40
  -1  10   2   96.49   12.60
   0 -10  -2   -0.20    3.20
   0 -10  -2    6.20    3.30
   0  10   2    2.10    3.90
  -1 -10  -2   -0.60    4.10
  -1 -10  -2    3.00    3.00
   1  10   2    4.50    4.80
   1  10   2   -3.70    5.00
  -2 -10  -2    6.30    5.40
  -2 -10  -2    5.60    6.20
  -3 -10  -2   -4.80    7.60
 -10  11   2    3.40    2.80
   9 -11  -2   -4.80    4.10
   8 -11  -2   15.10    5.70
   8 -11  -2    8.80    5.70
  -8  11   2   18.50    6.80
  -8  11   2   14.20    4.30
  -8  11   2   14.60    3.40
   7 -11  -2   21.40    5.00
   7 -11  -2   15.10    6.20
  -7  11   2   19.90    3.90
  -7  11   2   11.60    2.70
  -7  11   2   19.70    6.30
   6 -11  -2   20.20    6.50
   6 -11  -2   15.80    4.30
  -6  11   2   10.10    4.50
  -6  11   2   26.10    6.20
  -6  11   2   16.40    4.10
   5 -11  -2   16.00    3.40
   5 -11  -2   18.90    6.40
  -5  11   2   37.00    7.00
  -5  11   2    7.80    3.30
  -5  11   2   22.40    4.70
  -5  11   2   14.50    4.70
   4 -11  -2   45.60    9.00
   4 -11  -2   59.19    7.70
   4 -11  -2   61.09   11.10
  -4  11   2   60.99    7.80
  -4  11   2   54.29    6.60
  -4  11   2   42.70    8.20
  -4  11   2   55.79    7.30
   3 -11  -2   13.50    6.10
   3 -11  -2    6.10    3.00
   3 -11  -2    5.60    4.10
  -3  11   2    6.80    3.80
  -3  11   2   13.50    3.80
  -3  11   2   12.80    5.20
  -3  11   2    6.10    3.80
   2 -11  -2   15.40    5.50
   2 -11  -2    8.30    5.10
   2 -11  -2   13.20    5.80
  -2  11   2   14.00    5.20
  -2  11   2   17.70    5.50
  -2  11   2   10.50    3.30
   1 -11  -2    7.10    4.00
   1 -11  -2    2.20    3.60
  -1  11   2   -0.20    4.30
  -1  11   2   -4.20    2.30
  -1  11   2    3.80    2.40
   0 -11  -2   34.00    8.70
   0  11   2   38.20    9.60
   0  11   2   20.00    9.10
  -1 -11  -2   -3.70    4.90
   1  11   2    9.00    9.70
  -2 -11  -2   21.50   12.90
   8 -12  -2    1.20    5.50
   8 -12  -2    3.70    5.20
  -8  12   2    3.20    5.50
   7 -12  -2  103.99   13.00
   7 -12  -2   99.99    9.70
  -7  12   2   77.89   12.50
  -7  12   2  107.39    8.80
   6 -12  -2   11.90    5.70
   6 -12  -2   19.20    5.50
  -6  12   2   15.70    4.50
  -6  12   2   14.10    4.80
  -6  12   2   18.20    4.30
  -6  12   2    6.20    4.70
   5 -12  -2   42.70    7.70
   5 -12  -2   35.60   13.80
  -5  12   2   40.10    6.40
  -5  12   2   40.10    8.70
  -5  12   2   43.50    8.60
  -5  12   2   46.30    7.90
   4 -12  -2    7.20    5.30
   4 -12  -2    0.00    3.80
  -4  12   2    3.20    3.10
  -4  12   2   -2.00    3.10
  -4  12   2    0.30    2.70
  -4  12   2   -6.60    3.20
   3 -12  -2   -8.00    3.60
   3 -12  -2    6.80    5.20
  -3  12   2    3.50    3.60
  -3  12   2   11.60    4.00
   2 -12  -2    1.80    4.60
   2 -12  -2    4.70    6.60
  -2  12   2    2.60    4.10
  -2  12   2    4.70    2.50
   1 -12  -2   44.40   11.50
   0 -12  -2   34.20    9.10
  -1 -12  -2   21.10    8.50
   8 -13  -2   10.80    7.60
   7 -13  -2   24.60    7.40
  -7  13   2   27.50    7.40
   6 -13  -2   -7.30    4.30
  -6  13   2    3.90    3.30
  -6  13   2   -6.50    4.00
  -5  13   2    9.30    6.30
  -5  13   2    5.60    3.90
   4 -13  -2    2.30    5.30
  -4  13   2   -1.40    3.40
  -4  13   2    1.50    3.80
   3 -13  -2    8.30    5.70
  -3  13   2   -6.70    2.80
  -2  13   2   -5.60    3.10
  -5  14   2   20.00    5.70
  -5  14   2   32.50    7.20
  -4  14   2    0.60    4.00
  -1  15  -3   -8.10    4.10
  -3  15  -3  -11.50    4.50
  -4  15  -3   -4.90    5.70
  -5  15  -3    0.30    3.00
  -5  15  -3   -4.80    4.90
  -6  15  -3   -5.70    3.80
  -7  15  -3   -0.90    5.10
   0  14  -3   -4.40    3.90
  -1  14  -3    5.50    4.30
   1 -14   3    6.80    5.80
   2 -14   3   14.10    3.80
  -3  14  -3   -3.10    4.30
  -4  14  -3    2.40    5.40
  -4  14  -3    2.90    2.50
  -5  14  -3   15.60    5.00
  -5  14  -3   19.90    4.70
  -5  14  -3   20.50    7.50
  -6  14  -3   -1.70    3.30
  -6  14  -3   10.30    4.70
  -7  14  -3   -5.00    4.00
  -8  14  -3   -8.00    4.50
  -2 -13   3  130.59   14.50
   1  13  -3    1.30    4.60
  -1 -13   3   -0.40    6.30
   0  13  -3   32.50    7.90
   0  13  -3   12.70    4.80
   0 -13   3   19.70    5.90
  -1  13  -3    0.20    2.80
  -1  13  -3    4.00    3.40
   1 -13   3   -1.60    3.60
   1 -13   3    3.20    4.00
   2 -13   3   -2.00    3.00
   2 -13   3    1.30    2.50
  -3  13  -3    5.10    2.20
  -3  13  -3    2.30    3.20
  -3  13  -3    3.80    3.70
   3 -13   3   -0.20    4.50
  -4  13  -3    4.80    2.20
  -4  13  -3    1.50    3.30
  -4  13  -3   -4.20    2.90
   4 -13   3    7.20    4.00
  -5  13  -3    6.60    4.30
  -5  13  -3    6.70    3.60
  -5  13  -3    7.00    3.00
   5 -13   3    1.80    5.10
  -6  13  -3   -5.50    3.10
  -6  13  -3   -1.50    3.40
  -6  13  -3   -1.30    2.90
   6 -13   3    4.90    3.40
  -7  13  -3   12.00    5.80
  -7  13  -3    8.40    3.90
   7 -13   3    9.00    5.10
  -8  13  -3   -0.30    4.90
   9 -13   3   -3.80    4.80
  -4 -12   3   13.00    7.10
  -3 -12   3   10.00    7.70
   2  12  -3   13.90    6.60
   2  12  -3   23.30    7.20
  -2 -12   3   10.20    6.10
   1  12  -3   19.60    6.20
   1  12  -3   12.50    4.90
  -1 -12   3   21.80    5.40
  -1 -12   3    8.00    3.90
   0  12  -3   55.89    9.40
   0  12  -3   49.99    8.20
   0 -12   3   62.99   11.30
   0 -12   3   75.99    8.50
  -1  12  -3   12.90    3.50
  -1  12  -3   11.30    2.90
   1 -12   3    9.40    3.70
   1 -12   3    5.40    2.60
   1 -12   3    1.90    3.00
  -2  12  -3   24.80    6.10
  -2  12  -3   24.80    3.90
   2 -12   3   22.50    4.40
   2 -12   3   25.30    3.90
   2 -12   3   19.20    6.70
  -3  12  -3   12.60    4.50
  -3  12  -3   13.20    3.50
  -3  12  -3   16.80    5.00
   3 -12   3   16.80    5.40
  -4  12  -3   42.50    6.80
  -4  12  -3   33.50    8.20
   4 -12   3   31.20    8.20
  -5  12  -3  100.39   11.30
  -5  12  -3  121.39   11.10
   5 -12   3  101.79   12.90
  -6  12  -3    1.90    3.00
  -6  12  -3    1.80    3.10
   6 -12   3    1.20    3.30
   6 -12   3   -5.00    3.20
  -7  12  -3    1.60    4.10
  -7  12  -3    0.40    2.90
   7 -12   3    3.60    4.90
  -8  12  -3   -1.80    5.40
   8 -12   3    6.30    4.70
   9 -12   3    0.30    3.70
  10 -12   3   25.20    8.90
  -5 -11   3   17.40    8.60
  -4 -11   3  -11.60    4.80
   3  11  -3   11.50    4.70
   3  11  -3    8.80    5.10
  -3 -11   3   13.20    5.20
  -3 -11   3   12.20    4.90
   2  11  -3    1.80    4.10
   2  11  -3    2.90    4.40
  -2 -11   3    4.50    3.70
  -2 -11   3    0.10    3.80
   1  11  -3   12.90    4.20
   1  11  -3    2.90    2.80
  -1 -11   3    1.30    3.00
  -1 -11   3    0.80    3.90
   0  11  -3  209.28   13.70
   0  11  -3  218.58   14.60
   0 -11   3  211.88   14.40
   0 -11   3  194.38   11.80
   0 -11   3  209.58   17.70
  -1  11  -3    3.30    2.40
  -1  11  -3    0.20    1.80
   1 -11   3    3.50    1.90
   1 -11   3    2.60    1.90
   1 -11   3   -2.50    2.30
  -2  11  -3   16.00    3.20
   2 -11   3   13.20    5.50
   2 -11   3   13.10    2.60
  -3  11  -3    5.70    1.80
  -3  11  -3   -3.00    3.20
   3 -11   3    5.40    3.30
  -4  11  -3   30.50    6.30
  -4  11  -3   34.20    7.30
   4 -11   3   28.70    6.80
   4 -11   3   27.50    6.70
  -5  11  -3   32.20    6.60
  -5  11  -3   21.20    5.90
   5 -11   3   25.10    7.00
   5 -11   3   37.30    8.90
  -6  11  -3   -3.30    2.90
  -6  11  -3   -1.00    2.00
   6 -11   3    3.10    3.50
  -7  11  -3    5.00    3.70
  -7  11  -3   -1.50    2.60
   7 -11   3    2.90    3.30
  -8  11  -3   11.90    6.40
   8 -11   3   10.20    5.90
  -9  11  -3   10.80    6.70
   9 -11   3    5.50    4.60
  10 -11   3    3.60    5.30
  -5 -10   3   -1.70    5.60
   4  10  -3    0.20    5.80
   4  10  -3    5.70    4.90
  -4 -10   3   -1.90    4.10
  -4 -10   3   -5.80    4.30
   3  10  -3    4.60    5.00
   3  10  -3   -3.40    3.00
  -3 -10   3    1.90    4.00
  -3 -10   3   -0.70    3.00
   2  10  -3   27.70    6.20
   2  10  -3   31.20    4.90
  -2 -10   3   36.10    8.50
  -2 -10   3   30.70    7.50
   1  10  -3   84.49    9.50
   1  10  -3   73.59   15.30
   1  10  -3   65.59    8.30
  -1 -10   3   71.09    8.80
  -1 -10   3   70.69    9.80
  -1 -10   3   79.99    7.70
   0  10  -3  102.09    9.40
   0  10  -3  105.59    8.80
   0  10  -3   98.69   10.80
   0 -10   3   96.49   11.40
   0 -10   3  100.29    8.10
   0 -10   3   90.89    8.90
  -1  10  -3  700.43   23.10
  -1  10  -3  737.93   24.50
  -1  10  -3  714.73   18.70
   1 -10   3  740.63   32.70
   1 -10   3  744.93   24.70
   1 -10   3  703.33   21.90
  -2  10  -3   64.89    5.30
   2 -10   3   61.39    6.00
   2 -10   3   58.59    4.30
   2 -10   3   65.59    9.00
  -3  10  -3   17.30    5.40
  -3  10  -3   27.80    4.90
   3 -10   3   34.30    7.80
   3 -10   3   28.90    6.30
  -4  10  -3  129.89   11.90
  -4  10  -3  141.99   12.90
  -4  10  -3  150.78   11.80
   4 -10   3  136.89   12.80
   4 -10   3  139.79   13.20
  -5  10  -3   50.69    8.90
  -5  10  -3   52.79    9.30
  -5  10  -3   45.10    7.50
   5 -10   3   41.80    8.90
   5 -10   3   34.20    7.60
  -6  10  -3   90.69   10.30
  -6  10  -3  106.59    9.20
  -6  10  -3  108.59   11.80
   6 -10   3   96.69   11.40
  -7  10  -3   -0.50    2.90
  -7  10  -3    8.30    2.90
   7 -10   3    4.30    4.20
  -8  10  -3    6.30    4.80
   8 -10   3    3.70    3.80
  -9  10  -3    4.60    5.20
   9 -10   3    0.70    3.70
   9 -10   3    1.90    3.80
  10 -10   3    4.70    3.90
  11 -10   3  -10.00    4.00
  -6  -9   3   44.40   10.30
  -6  -9   3   43.50   11.80
   5   9  -3    8.80    6.70
  -5  -9   3   12.70    8.10
  -5  -9   3   13.40    6.10
   4   9  -3   -7.60    2.90
  -4  -9   3   -4.70    2.30
  -4  -9   3   -2.00    2.50
   3   9  -3    8.00    3.80
   3   9  -3    4.60    3.90
   3   9  -3   10.30    2.30
  -3  -9   3   16.90    5.50
  -3  -9   3    6.40    3.80
   2   9  -3   18.60    4.70
   2   9  -3    4.40    3.90
   2   9  -3   26.80    6.50
   2   9  -3   16.80    3.30
  -2  -9   3   13.60    5.20
  -2  -9   3   19.30    5.00
  -2  -9   3   16.40    4.20
   1   9  -3   57.49    6.70
   1   9  -3   72.49    8.40
   1   9  -3   58.79    9.90
   1   9  -3   59.99    6.00
  -1  -9   3   72.99    8.00
  -1  -9   3   57.39    8.00
  -1  -9   3   57.89    6.90
   0   9  -3  174.18   11.80
   0   9  -3  182.08   11.20
   0  -9   3  193.48   11.60
   0  -9   3  196.28   10.90
   0  -9   3  175.48   14.30
  -1   9  -3  191.58   10.20
  -1   9  -3  175.48    7.40
  -1   9  -3  173.88    9.40
   1  -9   3  178.88   15.30
   1  -9   3  172.78    8.70
   1  -9   3  174.18   10.00
  -2   9  -3  111.89    7.40
   2  -9   3  108.79    9.90
   2  -9   3  116.19    6.20
   2  -9   3  120.89    6.70
   2  -9   3  140.29   14.90
  -3   9  -3  147.39   12.60
  -3   9  -3  144.49   10.10
  -3   9  -3  145.19   12.20
   3  -9   3  144.69   13.20
   3  -9   3  143.79   12.10
  -4   9  -3  290.27   17.20
  -4   9  -3  284.67   16.30
  -4   9  -3  264.77   17.10
   4  -9   3  291.17   17.60
  -5   9  -3   -0.30    1.80
  -5   9  -3    1.80    1.90
  -5   9  -3    1.00    2.30
   5  -9   3   -0.60    2.20
  -6   9  -3   60.79    5.90
  -6   9  -3   50.09   10.00
   6  -9   3   46.30    9.20
  -7   9  -3    1.20    2.10
  -7   9  -3    2.20    2.80
  -7   9  -3    4.70    2.80
   7  -9   3    0.30    1.90
  -8   9  -3    6.10    6.00
  -8   9  -3   -1.80    3.90
   8  -9   3   -2.60    2.20
   8  -9   3    2.10    2.00
   8  -9   3   -0.10    3.80
  -9   9  -3   16.50    6.50
   9  -9   3   21.40    5.00
   9  -9   3   12.50    5.00
   9  -9   3    7.50    4.70
  10  -9   3    4.30    6.50
  11  -9   3   19.70    7.90
  -7  -8   3   -2.00    4.70
  -7  -8   3    6.10   11.10
  -6  -8   3    3.90    2.30
  -6  -8   3   -0.20    4.90
   5   8  -3  136.99   14.30
   5   8  -3  117.99   14.50
  -5  -8   3  115.89    9.20
  -5  -8   3  107.69   13.60
  -5  -8   3  108.89    6.90
  -5  -8   3  112.59   12.20
   4   8  -3  119.79   12.80
   4   8  -3  130.69   14.30
  -4  -8   3  133.59   13.00
  -4  -8   3  139.69   13.50
   3   8  -3  135.59    6.20
   3   8  -3  141.99   14.00
   3   8  -3  138.29   13.30
   3   8  -3  153.98   12.90
  -3  -8   3  126.49   11.60
  -3  -8   3  131.39   15.70
  -3  -8   3  141.49   12.80
   2   8  -3   86.09    9.70
   2   8  -3   95.69    9.50
   2   8  -3  104.79    6.30
  -2  -8   3   88.49    9.90
  -2  -8   3   85.39    9.40
  -2  -8   3   88.99    9.10
   1   8  -3   23.60    4.80
   1   8  -3   17.00    4.60
   1   8  -3   16.60    3.20
  -1  -8   3   11.00    3.30
  -1  -8   3   21.10    4.90
  -1  -8   3   21.20    4.50
   0   8  -3  274.57   16.00
   0   8  -3  264.37   12.60
   0   8  -3  258.07   12.40
   0  -8   3  263.67   12.50
   0  -8   3  271.97   13.30
   0  -8   3  257.87   16.40
  -1   8  -3   93.39    6.40
  -1   8  -3  103.09    5.40
  -1   8  -3   99.69    6.30
   1  -8   3   86.89    6.30
   1  -8   3   93.39    9.70
  -2   8  -3   84.09    8.70
   2  -8   3   73.29    8.50
   2  -8   3   79.39    7.80
  -3   8  -3   -2.40    1.40
  -3   8  -3   -2.60    1.60
  -3   8  -3   -1.80    1.40
   3  -8   3    2.30    2.10
   3  -8   3    1.20    2.30
  -4   8  -3   69.99    8.00
  -4   8  -3   80.49    8.70
  -4   8  -3   79.79    8.60
   4  -8   3   78.89    8.60
   4  -8   3   65.39    8.50
  -5   8  -3   42.90    8.20
  -5   8  -3   30.60    6.40
  -5   8  -3   33.30    6.10
   5  -8   3   39.00    8.40
  -6   8  -3    2.10    2.80
  -6   8  -3    0.20    1.70
  -6   8  -3   -1.80    2.00
   6  -8   3    5.50    3.70
  -7   8  -3   49.80    9.70
  -7   8  -3   58.49    6.20
   7  -8   3   58.99    5.50
   7  -8   3   58.99   10.80
  -8   8  -3    8.90    2.80
  -8   8  -3    4.70    2.30
  -8   8  -3    4.00    4.40
  -8   8  -3   -3.80    3.00
  -8   8  -3    5.60    1.90
   8  -8   3    5.50    3.30
   8  -8   3    7.80    3.20
  -9   8  -3   -0.80    2.10
  -9   8  -3    2.80    2.10
  -9   8  -3    6.00    2.40
  -9   8  -3   -0.70    4.90
   9  -8   3    1.50    3.90
   9  -8   3   -0.70    3.10
   9  -8   3    2.30    3.40
 -10   8  -3   -1.50    2.80
  10  -8   3   -2.80    4.10
  10  -8   3    3.40    4.70
 -11   8  -3    4.70    4.60
  11  -8   3    8.30    5.10
  -8  -7   3    8.90    4.80
  -7  -7   3    2.10    5.80
  -7  -7   3    8.00    4.60
  -7  -7   3    8.60    3.80
   6   7  -3   26.00    9.30
  -6  -7   3   32.90    5.10
  -6  -7   3   20.70    7.50
   5   7  -3    6.40    4.50
   5   7  -3   -0.20    2.90
  -5  -7   3   -2.90    2.10
  -5  -7   3    1.90    2.10
  -5  -7   3   -1.20    1.30
   4   7  -3    3.40    2.90
   4   7  -3   -3.90    1.80
   4   7  -3   -1.90    2.30
  -4  -7   3    0.90    2.80
  -4  -7   3   -1.80    2.30
  -4  -7   3    0.80    1.10
   3   7  -3   61.39    7.70
   3   7  -3   46.50    8.10
   3   7  -3   48.50    3.20
   3   7  -3   45.20    9.00
  -3  -7   3   38.90    7.70
  -3  -7   3   52.39    9.10
  -3  -7   3   50.29    7.30
   2   7  -3   36.80    6.10
   2   7  -3   44.40    8.00
   2   7  -3   26.60    3.10
  -2  -7   3   40.40    7.10
  -2  -7   3   40.80    7.20
  -2  -7   3   35.40    6.80
   1   7  -3  105.39    9.50
   1   7  -3  102.49    6.20
   1   7  -3  118.99    8.70
  -1  -7   3  111.39    8.90
  -1  -7   3  106.69    8.60
  -1  -7   3  112.59    9.90
   0   7  -3 1353.56   36.10
   0   7  -3 1425.66   34.60
   0  -7   3 1395.66   35.70
   0  -7   3 1455.75   44.20
   0  -7   3 1288.27   37.50
  -1   7  -3  262.27    9.40
  -1   7  -3  257.27    9.80
  -1   7  -3  266.17   12.70
  -1   7  -3  260.67    9.30
   1  -7   3  263.17    9.50
   1  -7   3  259.97   12.90
   1  -7   3  264.77   15.90
  -2   7  -3  271.17   15.30
  -2   7  -3  277.57   16.10
  -2   7  -3  268.97   12.30
   2  -7   3  274.67   14.00
   2  -7   3  280.37   16.30
  -3   7  -3    1.50    1.10
  -3   7  -3    1.80    1.70
   3  -7   3    1.90    3.70
   3  -7   3    0.20    1.60
  -4   7  -3  181.28   12.10
  -4   7  -3  172.18   12.90
  -4   7  -3  178.28   12.60
   4  -7   3  172.18   12.70
  -5   7  -3   71.39    9.00
  -5   7  -3   74.79    7.90
  -5   7  -3   75.59    8.40
   5  -7   3   79.09    9.10
  -6   7  -3    5.50    3.30
  -6   7  -3    2.50    2.10
  -6   7  -3   -0.20    1.60
   6  -7   3   -0.30    1.40
   6  -7   3   -2.80    1.10
  -7   7  -3   65.39   11.80
  -7   7  -3   84.89    5.70
  -7   7  -3   90.49    7.50
  -7   7  -3   82.69    9.60
  -7   7  -3   86.69    6.50
   7  -7   3   79.39   10.40
   7  -7   3   75.49    8.50
   7  -7   3   75.89    7.10
   7  -7   3   77.19    7.80
  -8   7  -3   -0.70    1.30
  -8   7  -3    1.50    1.90
  -8   7  -3   -2.10    2.50
  -8   7  -3   -1.40    2.50
   8  -7   3   -1.30    2.60
   8  -7   3    3.30    2.60
   8  -7   3   -1.40    2.60
   8  -7   3   -5.60    2.40
  -9   7  -3    0.20    3.90
  -9   7  -3    6.60    2.90
  -9   7  -3    9.80    3.70
  -9   7  -3    4.70    2.90
   9  -7   3   15.80    9.70
   9  -7   3    4.90    7.70
   9  -7   3   15.80    4.20
 -10   7  -3    0.60    3.40
  10  -7   3    0.00    5.60
  10  -7   3    0.90    4.40
  10  -7   3   -7.40    5.00
  11  -7   3    3.00    4.90
  -9  -6   3   -8.90    8.60
  -8  -6   3    2.90    4.40
  -8  -6   3  -10.00    4.40
   7   6  -3    0.80    4.50
  -7  -6   3    0.80    3.50
  -7  -6   3    3.90    2.90
  -7  -6   3    0.80    3.40
   6   6  -3    1.60    4.50
   6   6  -3    4.90    4.30
  -6  -6   3    0.90    2.30
  -6  -6   3    5.80    4.40
   5   6  -3   14.60    5.40
   5   6  -3   15.70    5.60
   5   6  -3   23.30    6.50
  -5  -6   3   20.10    5.40
  -5  -6   3   14.20    5.70
  -5  -6   3   15.70    3.40
  -5  -6   3   16.40    3.20
   4   6  -3    1.10    1.90
   4   6  -3    3.90    2.60
   4   6  -3    8.80    3.30
  -4  -6   3    9.20    5.80
  -4  -6   3    3.10    2.20
  -4  -6   3    5.80    1.80
   3   6  -3   37.50    6.50
   3   6  -3   37.30    7.10
  -3  -6   3   53.69    7.00
  -3  -6   3   37.40    6.60
  -3  -6   3   41.20    4.20
  -3  -6   3   38.40    7.00
   2   6  -3  211.28   13.90
   2   6  -3  224.48    7.50
   2   6  -3  214.88   12.80
  -2  -6   3  210.28   13.20
  -2  -6   3  231.08   13.70
  -2  -6   3  233.38   13.80
   1   6  -3  297.07   14.70
   1   6  -3  277.87   10.10
   1   6  -3  289.97   13.20
  -1  -6   3  283.27   13.60
  -1  -6   3  290.07   13.90
  -1  -6   3  274.57   14.80
   0   6  -3  337.77   12.50
   0   6  -3  336.97   13.40
   0   6  -3  309.97   11.90
   0  -6   3  315.67   12.60
   0  -6   3  350.16   16.50
   0  -6   3  324.97   12.50
   0  -6   3  320.77   12.70
  -1   6  -3  213.68    8.60
  -1   6  -3  202.28   10.30
  -1   6  -3  217.98   14.70
   1  -6   3  201.88    7.60
   1  -6   3  208.98   12.60
   1  -6   3  219.58   12.70
  -2   6  -3  143.49    8.90
  -2   6  -3  127.09   10.20
  -2   6  -3  125.09   14.10
   2  -6   3  151.58    9.70
   2  -6   3  152.28   10.70
  -3   6  -3  880.41   29.80
  -3   6  -3  890.61   29.60
  -3   6  -3  928.61   30.20
   3  -6   3  905.51   30.20
   3  -6   3  918.11   29.80
  -4   6  -3    3.70    1.70
  -4   6  -3    1.10    1.00
  -4   6  -3    0.30    1.40
   4  -6   3    2.10    1.50
   4  -6   3    1.60    2.00
  -5   6  -3  254.57   14.20
  -5   6  -3  250.97    8.60
  -5   6  -3  243.28    9.20
  -5   6  -3  241.78   14.90
  -5   6  -3  247.68   17.30
   5  -6   3  259.97   14.40
   5  -6   3  249.08   16.00
   5  -6   3  249.88   12.00
  -6   6  -3   51.29    6.60
  -6   6  -3   58.79    7.60
  -6   6  -3   60.19    4.90
   6  -6   3   63.79    5.90
   6  -6   3   55.29    9.30
   6  -6   3   63.69    6.50
   6  -6   3   63.39    7.10
  -7   6  -3   21.80    5.80
  -7   6  -3   21.40    4.00
  -7   6  -3   18.60    4.30
  -7   6  -3   21.50    4.50
  -7   6  -3   16.30    6.10
   7  -6   3   21.90    4.80
   7  -6   3   12.40    4.80
   7  -6   3   18.80    4.50
   7  -6   3   16.50    4.60
  -8   6  -3   -1.20    1.50
  -8   6  -3   -3.40    1.60
  -8   6  -3    1.80    3.10
  -8   6  -3   -1.80    1.30
  -8   6  -3    1.20    3.50
   8  -6   3   -2.60    2.30
   8  -6   3   -3.50    3.10
   8  -6   3   -0.70    2.50
   8  -6   3    3.10    3.20
  -9   6  -3   43.40    8.00
  -9   6  -3   44.80    7.20
  -9   6  -3   51.19   12.80
  -9   6  -3   37.20    6.00
   9  -6   3   37.40    8.90
   9  -6   3   24.90    6.40
   9  -6   3   37.00    7.70
 -10   6  -3   -0.40    3.00
  10  -6   3    4.20    5.40
  10  -6   3    2.10    3.90
  11  -6   3   -2.00    2.10
  -9  -5   3   -2.20    6.10
   8   5  -3   26.10    8.80
  -8  -5   3   19.00    6.10
  -8  -5   3   17.70    7.20
   7   5  -3   -4.10    3.20
  -7  -5   3   -5.40    2.80
  -7  -5   3    9.40    3.60
   6   5  -3  116.79   12.70
   6   5  -3  120.09   12.10
  -6  -5   3  107.09   12.00
  -6  -5   3  119.99   13.50
   5   5  -3    5.00    2.90
   5   5  -3   15.20    4.40
   5   5  -3    9.30    4.40
  -5  -5   3   15.50    5.40
  -5  -5   3   18.20    5.50
  -5  -5   3   15.90    4.00
   4   5  -3  836.42   34.30
   4   5  -3  817.42   31.00
   4   5  -3  794.32   31.20
  -4  -5   3  792.62   32.00
  -4  -5   3  813.82   30.60
  -4  -5   3  788.72   37.60
   3   5  -3   15.10    4.90
   3   5  -3   15.80    4.10
  -3  -5   3   16.00    4.20
  -3  -5   3   11.60    3.60
  -3  -5   3   16.70    3.00
  -3  -5   3   14.40    1.80
   2   5  -3 1004.60   30.20
   2   5  -3  973.30   32.30
   2   5  -3 1019.00   20.20
  -2  -5   3 1015.70   31.20
  -2  -5   3 1028.80   32.10
  -2  -5   3 1008.00   30.60
   1   5  -3  132.79    8.80
   1   5  -3  122.69    7.80
   1   5  -3  120.49    5.50
  -1  -5   3  128.59    8.50
  -1  -5   3  132.59    9.00
  -1  -5   3  127.29    8.10
   0   5  -3  385.66   12.40
   0   5  -3  382.76   16.00
   0   5  -3  375.46   12.80
   0  -5   3  359.16   13.00
   0  -5   3  409.96   13.20
   0  -5   3  396.46   16.40
   0  -5   3  366.86   12.50
  -1   5  -3    9.20    3.00
  -1   5  -3   16.30    3.80
  -1   5  -3   12.10    2.50
   1  -5   3    9.00    2.50
   1  -5   3   12.70    3.40
  -2   5  -3 1662.63   40.00
  -2   5  -3 1551.54   39.20
  -2   5  -3 1548.05   40.70
   2  -5   3 1583.64   39.70
   2  -5   3 1452.25   40.50
  -3   5  -3  829.62   28.50
  -3   5  -3  838.42   27.70
   3  -5   3  837.02   27.60
   3  -5   3  877.91   27.60
  -4   5  -3  551.04   15.40
  -4   5  -3  543.75   21.80
  -4   5  -3  529.95   14.00
  -4   5  -3  531.05   21.90
  -4   5  -3  582.84   25.00
   4  -5   3  557.74   21.50
   4  -5   3  534.15   19.40
   4  -5   3  540.65   16.10
   4  -5   3  557.84   22.90
  -5   5  -3  356.76   17.10
  -5   5  -3  365.76   14.20
  -5   5  -3  342.97   17.90
  -5   5  -3  382.46   13.10
  -5   5  -3  354.96   21.00
   5  -5   3  350.66   14.30
   5  -5   3  371.36   19.50
   5  -5   3  367.56   17.90
   5  -5   3  345.37   15.30
  -6   5  -3   43.70    4.70
  -6   5  -3   35.40    6.50
  -6   5  -3   44.10    5.30
  -6   5  -3   34.00    6.20
   6  -5   3   39.80    8.10
   6  -5   3   38.60    6.20
   6  -5   3   29.90    5.10
   6  -5   3   34.10    6.40
  -7   5  -3    1.80    1.40
  -7   5  -3    0.30    1.60
  -7   5  -3    0.70    1.90
  -7   5  -3    3.50    3.40
  -7   5  -3   -4.70    2.00
   7  -5   3   -1.40    2.50
   7  -5   3    3.50    2.40
   7  -5   3   -1.20    2.00
   7  -5   3   -4.80    2.20
  -8   5  -3    8.60    2.40
  -8   5  -3    4.00    4.20
  -8   5  -3   -0.90    2.60
  -8   5  -3    6.00    3.70
  -8   5  -3    4.30    2.60
   8  -5   3    1.60    2.90
   8  -5   3    9.50    4.10
   8  -5   3   -0.50    2.70
  -9   5  -3   -4.40    2.40
  -9   5  -3   -3.60    4.20
  -9   5  -3    2.30    3.40
  -9   5  -3   -2.40    2.20
   9  -5   3    7.60    4.50
   9  -5   3   -2.10    3.60
   9  -5   3    4.00    4.80
 -10   5  -3   38.80    9.00
  10  -5   3   73.79   12.40
  10  -5   3   49.80   10.90
  11  -5   3    3.00    5.70
 -10  -4   3   -8.50    7.00
  -9  -4   3   -5.10    4.90
   8   4  -3    1.80    5.10
  -8  -4   3    4.90    3.70
   7   4  -3    4.10    3.60
   7   4  -3    3.60    1.90
   7   4  -3   -0.70    3.90
  -7  -4   3    1.90    4.10
  -7  -4   3    2.80    2.60
   6   4  -3   95.69   11.50
   6   4  -3   91.89    4.80
   6   4  -3   93.39   11.20
   6   4  -3   93.69   13.10
  -6  -4   3   85.09    9.40
  -6  -4   3   96.49   11.30
  -6  -4   3   92.19   10.90
   5   4  -3  186.88   14.00
   5   4  -3  185.48    6.00
   5   4  -3  178.38   13.70
  -5  -4   3  185.68   12.10
  -5  -4   3  192.78   15.00
  -5  -4   3  178.08   14.40
   4   4  -3  107.59   11.10
   4   4  -3  127.79   10.60
  -4  -4   3  119.19   10.00
  -4  -4   3  117.29   10.70
  -4  -4   3  110.69   10.30
   3   4  -3  269.77   14.40
   3   4  -3  246.28   15.40
  -3  -4   3  263.67   14.70
  -3  -4   3  283.67   10.90
  -3  -4   3  275.67   15.50
   2   4  -3  575.54   20.50
   2   4  -3  624.64   22.90
  -2  -4   3  611.44   20.20
  -2  -4   3  590.04   21.10
  -2  -4   3  608.54   22.20
   1   4  -3  302.87    8.50
   1   4  -3  313.87   13.30
   1   4  -3  304.57   12.20
  -1  -4   3  309.27    8.70
  -1  -4   3  310.37   12.50
  -1  -4   3  294.07   12.90
   0   4  -3  415.06   15.30
   0   4  -3  425.46   12.40
   0   4  -3  420.36   13.00
   0   4  -3  399.96   12.50
   0  -4   3  399.06   12.60
   0  -4   3  406.76   13.20
   0  -4   3  419.16   12.50
  -1   4  -3 1211.88   34.00
  -1   4  -3 1199.18   29.60
  -1   4  -3 1159.08   31.50
   1  -4   3 1203.28   25.10
   1  -4   3 1214.08   30.10
   1  -4   3 1238.68   32.40
  -2   4  -3   92.49    6.70
  -2   4  -3   81.79    7.50
  -2   4  -3   99.09    7.50
   2  -4   3   94.99    3.90
   2  -4   3   96.29    7.70
   2  -4   3   90.69    4.30
   2  -4   3   89.09    8.20
  -3   4  -3  212.78   15.00
  -3   4  -3  221.08    8.30
  -3   4  -3  208.28   11.90
  -3   4  -3  216.28    7.30
   3  -4   3  214.18   12.20
   3  -4   3  228.68    8.90
   3  -4   3  213.18   12.30
   3  -4   3  217.18    8.60
  -4   4  -3   14.00    3.90
  -4   4  -3   13.90    2.60
  -4   4  -3   13.10    2.90
   4  -4   3   11.80    2.90
   4  -4   3   11.30    2.70
   4  -4   3   15.80    4.60
   4  -4   3   12.80    3.80
  -5   4  -3  204.48   10.20
  -5   4  -3  187.78   10.90
  -5   4  -3  203.98   13.00
   5  -4   3  227.18   14.80
   5  -4   3  201.28   13.90
   5  -4   3  213.08   12.50
   5  -4   3  205.78   11.50
  -6   4  -3   33.30    6.30
  -6   4  -3   30.90    5.30
  -6   4  -3   29.70    5.80
  -6   4  -3   24.90    6.70
   6  -4   3   29.10    5.80
   6  -4   3   37.30    7.40
   6  -4   3   22.10    5.50
   6  -4   3   37.10    7.60
  -7   4  -3   10.00    3.40
  -7   4  -3    4.70    2.20
  -7   4  -3    5.80    4.10
  -7   4  -3   13.30    4.00
   7  -4   3    6.80    3.90
   7  -4   3   11.20    3.80
   7  -4   3    5.80    3.30
  -8   4  -3    2.30    3.90
  -8   4  -3    8.90    4.10
  -8   4  -3    6.30    3.80
  -8   4  -3    5.40    2.70
   8  -4   3    4.90    4.20
   8  -4   3   -2.80    4.10
   8  -4   3    7.10    4.50
  -9   4  -3    8.10    3.40
  -9   4  -3    3.80    3.60
  -9   4  -3   -2.50    4.50
  -9   4  -3    8.20    4.50
   9  -4   3   -0.20    4.90
   9  -4   3   -0.60    5.40
   9  -4   3    6.40    4.20
  10  -4   3   20.90    7.40
  10  -4   3    8.80    7.90
  10  -4   3   13.00    6.30
  11  -4   3   26.00   12.80
 -10  -3   3    5.50    6.70
   9   3  -3   -3.50    5.10
   9   3  -3   -2.70    2.30
  -9  -3   3    9.00    6.10
  -9  -3   3    3.90    4.80
   8   3  -3    8.00    2.70
   8   3  -3    6.80    4.20
  -8  -3   3    0.70    2.40
  -8  -3   3   -0.10    4.00
   7   3  -3   13.70    5.40
   7   3  -3   17.50    5.80
   7   3  -3   19.30    3.50
  -7  -3   3   25.70    7.40
  -7  -3   3   18.30    5.70
  -7  -3   3   23.30    6.80
   6   3  -3   77.69    9.40
   6   3  -3  104.99   11.00
   6   3  -3   73.19   12.50
   6   3  -3   68.69    5.00
  -6  -3   3   85.39   12.70
  -6  -3   3   68.49   11.00
  -6  -3   3   64.49    7.80
   5   3  -3    7.40    1.60
   5   3  -3    6.60    3.10
   5   3  -3   13.60    4.30
   5   3  -3    8.60    3.80
  -5  -3   3    9.80    3.40
  -5  -3   3    8.60    3.80
  -5  -3   3    5.50    3.00
   4   3  -3    0.20    1.70
  -4  -3   3    1.00    1.60
   3   3  -3   89.29    7.70
   3   3  -3   88.09    8.40
  -3  -3   3   79.09    8.00
  -3  -3   3   83.59    7.60
  -3  -3   3   88.89    5.80
   2   3  -3   90.79    6.90
   2   3  -3   91.19    7.50
  -2  -3   3   89.29    6.90
  -2  -3   3   88.29    5.90
  -2  -3   3   90.39    4.30
  -2  -3   3   92.39    7.60
   1   3  -3 2121.29   47.60
   1   3  -3 2183.58   46.60
   1   3  -3 2158.48   46.30
  -1  -3   3 2134.69   46.30
  -1  -3   3 2166.08   41.30
  -1  -3   3 2213.88   46.80
  -1  -3   3 2205.78   48.20
   0   3  -3  568.54   14.70
   0   3  -3  533.45   17.00
   0   3  -3  551.04   19.90
   0   3  -3  560.24   12.70
   0   3  -3  571.94   15.20
   0  -3   3  551.64   17.40
   0  -3   3  557.84   14.40
   0  -3   3  567.14   15.30
   0  -3   3  584.04   15.70
  -1   3  -3  906.91   25.40
  -1   3  -3  945.61   24.10
  -1   3  -3  932.01   19.70
  -1   3  -3  952.30   28.20
  -1   3  -3  923.91   20.80
   1  -3   3  919.11   27.20
   1  -3   3  945.81   21.10
   1  -3   3  929.61   24.40
  -2   3  -3 2008.70   49.70
  -2   3  -3 1991.70   39.80
  -2   3  -3 2167.18   47.00
  -2   3  -3 2023.50   41.30
   2  -3   3 1969.80   49.20
   2  -3   3 2042.00   41.10
   2  -3   3 1929.11   47.10
   2  -3   3 2102.99   42.60
  -3   3  -3  138.69   10.00
  -3   3  -3  151.88    7.70
  -3   3  -3  145.29    7.00
   3  -3   3  142.89    7.80
   3  -3   3  142.19   10.30
   3  -3   3  144.09    7.90
   3  -3   3  147.19    9.70
  -4   3  -3   72.19    7.50
  -4   3  -3   84.49    6.70
  -4   3  -3   77.69    5.90
   4  -3   3   86.29    8.20
   4  -3   3   72.39    8.10
   4  -3   3   92.19    7.30
  -5   3  -3  132.69    9.70
  -5   3  -3  107.09    8.00
  -5   3  -3  125.19   10.20
   5  -3   3  123.09   10.00
   5  -3   3  104.59   10.00
   5  -3   3  122.19   11.10
   5  -3   3  108.49    8.80
  -6   3  -3   24.50    4.80
  -6   3  -3   16.50    5.10
  -6   3  -3   21.00    5.60
   6  -3   3   20.30    4.90
   6  -3   3   18.90    5.20
   6  -3   3   15.30    4.00
   6  -3   3   17.00    5.30
  -7   3  -3  127.69   11.50
  -7   3  -3  136.19   10.80
  -7   3  -3  128.89   11.80
   7  -3   3  126.09   11.50
   7  -3   3  121.89   12.80
   7  -3   3  116.49   12.80
  -8   3  -3   -0.40    2.20
  -8   3  -3    0.20    2.10
  -8   3  -3   -0.20    3.20
  -8   3  -3    4.20    2.90
   8  -3   3    4.10    3.20
   8  -3   3    0.10    3.10
   8  -3   3   -7.30    3.60
  -9   3  -3    0.70    3.70
  -9   3  -3    5.00    3.90
  -9   3  -3   -2.60    3.20
   9  -3   3    5.00    4.30
   9  -3   3   -0.20    6.10
   9  -3   3    4.40    4.20
  10  -3   3    2.20    6.60
  10  -3   3   -3.90    5.00
  10   2  -3   15.20    4.50
  10   2  -3    3.00    7.70
 -10  -2   3   -9.30    4.70
   9   2  -3   88.09   15.40
   9   2  -3  124.69    9.00
  -9  -2   3  114.29   14.80
  -9  -2   3  102.79   13.70
   8   2  -3    8.20    5.70
   8   2  -3    7.60    2.50
   8   2  -3    8.10    4.30
  -8  -2   3   20.60    7.10
  -8  -2   3    9.80    5.20
  -8  -2   3   11.90    4.70
   7   2  -3  189.48   10.20
   7   2  -3  179.38   15.30
   7   2  -3  237.08   16.20
   7   2  -3  209.88   17.90
  -7  -2   3  192.78   16.90
  -7  -2   3  177.28   14.50
  -7  -2   3  191.58   16.00
   6   2  -3   41.50    7.90
   6   2  -3   62.59    5.10
   6   2  -3   56.69   10.30
   6   2  -3   62.69    7.50
  -6  -2   3   62.69   10.50
  -6  -2   3   71.99   11.10
  -6  -2   3   45.50    7.80
   5   2  -3  335.27   16.40
   5   2  -3  310.77   19.30
   5   2  -3  326.97   18.00
   5   2  -3  325.27   11.30
  -5  -2   3  342.07   19.40
  -5  -2   3  327.57   18.50
  -5  -2   3  343.87   16.80
   4   2  -3  206.98   14.00
   4   2  -3  201.58    7.20
   4   2  -3  199.88   12.50
  -4  -2   3  192.38    7.00
  -4  -2   3  202.78   11.50
  -4  -2   3  193.48   12.60
   3   2  -3  140.39    9.50
   3   2  -3  155.28   10.80
  -3  -2   3  156.68    5.00
  -3  -2   3  167.28    7.40
  -3  -2   3  156.68   10.70
  -3  -2   3  174.18   10.40
  -3  -2   3  161.88    8.30
   2   2  -3  106.79    8.90
   2   2  -3  108.19    5.70
   2   2  -3  114.79    7.40
  -2  -2   3  111.69    5.50
  -2  -2   3  115.69    7.40
  -2  -2   3  103.39    7.60
  -2  -2   3  118.59    5.40
   1   2  -3 1073.89   22.50
   1   2  -3 1068.69   29.70
   1   2  -3 1115.59   27.30
   1   2  -3 1010.20   25.70
   1   2  -3 1069.89   24.80
  -1  -2   3 1081.89   25.70
  -1  -2   3 1092.59   22.10
  -1  -2   3 1097.49   25.10
  -1  -2   3 1039.80   27.00
   0   2  -3 1235.78   28.40
   0   2  -3 1328.47   27.50
   0   2  -3 1256.27   26.40
   0   2  -3 1220.28   29.40
   0   2  -3 1287.07   33.60
   0  -2   3 1311.67   28.80
   0  -2   3 1289.27   27.10
   0  -2   3 1252.97   32.80
  -1   2  -3  547.75   13.80
  -1   2  -3  565.14   15.60
  -1   2  -3  547.25   19.80
   1  -2   3  567.64   19.90
   1  -2   3  537.25   15.60
   1  -2   3  542.55   14.00
   1  -2   3  540.75   16.70
  -2   2  -3   22.10    2.50
  -2   2  -3   14.90    2.90
  -2   2  -3   16.20    3.80
   2  -2   3   19.20    2.50
   2  -2   3   19.50    3.90
   2  -2   3   19.30    4.30
   2  -2   3   22.20    2.90
  -3   2  -3   48.40    4.80
  -3   2  -3   47.00    4.30
  -3   2  -3   44.50    5.70
   3  -2   3   38.60    4.90
   3  -2   3   44.00    4.60
   3  -2   3   35.50    5.90
   3  -2   3   53.89    5.20
  -4   2  -3   25.40    5.00
  -4   2  -3   19.40    4.30
  -4   2  -3   23.30    4.10
   4  -2   3   19.70    5.20
   4  -2   3   25.20    4.80
   4  -2   3   23.10    5.00
   4  -2   3   16.00    3.80
  -5   2  -3    1.10    1.90
  -5   2  -3    1.60    1.50
  -5   2  -3   -1.20    1.50
   5  -2   3    0.90    1.60
   5  -2   3    1.50    2.20
   5  -2   3    2.70    2.20
   5  -2   3    2.50    2.00
  -6   2  -3  647.04   27.00
  -6   2  -3  620.34   26.50
  -6   2  -3  584.24   23.90
   6  -2   3  616.24   29.90
   6  -2   3  565.34   27.10
   6  -2   3  588.34   25.80
   6  -2   3  595.74   26.80
  -7   2  -3    9.10    3.20
  -7   2  -3    7.10    3.50
   7  -2   3    3.90    4.10
   7  -2   3    9.60    3.70
   7  -2   3    5.10    4.00
  -8   2  -3    2.80    3.00
  -8   2  -3    3.10    2.60
  -8   2  -3    1.20    4.20
  -8   2  -3   -2.90    3.50
   8  -2   3   -4.60    5.20
   8  -2   3   -1.40    2.50
  -9   2  -3   11.70    6.40
  -9   2  -3   17.90    5.20
  -9   2  -3   25.00    8.30
   9  -2   3   27.30    9.70
   9  -2   3   28.40    8.00
  10  -2   3   17.80    6.60
  10  -2   3    5.60    7.30
  11   1  -3    4.10    3.40
  10   1  -3   -2.60    4.70
   9   1  -3   48.10    9.20
   9   1  -3   45.50   11.90
   9   1  -3   57.99    6.20
  -9  -1   3   39.60    9.00
  -9  -1   3   42.20   11.70
   8   1  -3    7.30    2.80
   8   1  -3    8.70    4.90
   8   1  -3   16.40    4.40
  -8  -1   3    8.20    3.60
  -8  -1   3    7.00    3.30
  -8  -1   3   11.10    4.60
   7   1  -3   13.60    5.40
   7   1  -3   18.00    5.00
   7   1  -3   24.70    8.40
   7   1  -3   25.40    4.70
  -7  -1   3   24.20    6.60
  -7  -1   3   38.50    8.50
  -7  -1   3   10.10    4.20
   6   1  -3   40.50    4.60
   6   1  -3   31.50    7.10
   6   1  -3   49.20    6.30
   6   1  -3   42.10    8.00
  -6  -1   3   32.50    7.40
  -6  -1   3   49.80    8.70
  -6  -1   3   50.19    8.90
  -6  -1   3   39.50    4.70
   5   1  -3    2.70    1.50
   5   1  -3   -0.60    1.60
   5   1  -3   -0.10    1.30
   5   1  -3    1.20    0.90
  -5  -1   3    1.50    1.80
  -5  -1   3   -1.10    1.10
  -5  -1   3    0.00    1.20
  -5  -1   3   -1.00    1.10
   4   1  -3    2.30    2.10
   4   1  -3    3.40    1.80
   4   1  -3    1.60    1.70
  -4  -1   3    5.10    2.00
  -4  -1   3    0.60    1.30
  -4  -1   3    6.10    2.90
  -4  -1   3    4.90    1.70
   3   1  -3  138.59    9.70
   3   1  -3  129.69    8.70
   3   1  -3  132.39    8.10
  -3  -1   3  133.09    8.70
  -3  -1   3  137.19    5.80
  -3  -1   3  136.49    7.80
  -3  -1   3  139.09    9.60
   2   1  -3 1447.56   34.50
   2   1  -3 1452.95   35.60
   2   1  -3 1398.56   35.70
   2   1  -3 1409.66   32.10
  -2  -1   3 1401.46   33.70
  -2  -1   3 1411.56   31.40
  -2  -1   3 1446.96   36.10
   0   1  -3 2336.37   46.20
   0   1  -3 2261.77   46.30
   0   1  -3 2415.86   49.20
   0   1  -3 2335.07   52.89
   0  -1   3 2327.07   48.90
   0  -1   3 2355.36   46.20
   0  -1   3 2319.37   46.30
   0  -1   3 2277.87   52.39
  -1   1  -3  305.87   10.10
  -1   1  -3  309.07   14.20
  -1   1  -3  310.87   11.80
  -1   1  -3  320.17   11.00
   1  -1   3  296.47   12.00
   1  -1   3  300.17   10.40
   1  -1   3  296.07   14.30
  -2   1  -3  794.72   26.20
  -2   1  -3  777.42   21.00
  -2   1  -3  816.22   23.30
   2  -1   3  734.03   21.90
   2  -1   3  774.22   23.40
   2  -1   3  748.83   26.80
  -3   1  -3  313.97   13.30
  -3   1  -3  314.17   14.50
  -3   1  -3  332.57   16.40
   3  -1   3  311.87   14.50
   3  -1   3  298.07   16.80
   3  -1   3  304.87   14.50
   3  -1   3  322.77   14.90
  -4   1  -3   20.70    5.20
  -4   1  -3   16.20    4.40
  -4   1  -3   19.50    4.10
   4  -1   3   15.20    4.70
   4  -1   3   18.50    4.20
   4  -1   3   16.10    3.70
   4  -1   3   21.40    4.90
  -5   1  -3  111.29   10.10
  -5   1  -3  123.49    9.70
  -5   1  -3  122.49   11.00
   5  -1   3  124.39   10.60
   5  -1   3  122.09   11.30
   5  -1   3  110.99   10.30
   5  -1   3  117.89   12.30
  -6   1  -3   22.20    5.40
  -6   1  -3   19.20    4.80
  -6   1  -3   12.70    4.80
   6  -1   3   21.10    6.90
   6  -1   3   18.30    5.40
   6  -1   3   27.60    6.40
   6  -1   3   18.80    5.60
  -7   1  -3    9.70    4.30
  -7   1  -3   15.20    4.90
  -7   1  -3    8.50    3.40
   7  -1   3   12.30    5.70
   7  -1   3   18.10    6.80
   7  -1   3    7.10    5.20
  -8   1  -3    2.30    3.10
  -8   1  -3    2.10    3.00
   8  -1   3    1.20    3.10
   8  -1   3    7.20    3.60
   9  -1   3    4.90    4.10
   9  -1   3    5.50    6.80
  10  -1   3   -3.70    3.70
  10  -1   3    9.10   10.20
  11   0  -3   -0.90    4.20
  11   0  -3   -3.40    6.30
  10   0  -3   37.30    8.40
  10   0  -3   44.80    7.50
  10   0  -3   28.40    8.40
 -10   0   3   34.30   10.80
 -10   0   3   42.40   16.00
   9   0  -3   54.49   11.40
   9   0  -3   62.99    7.40
   9   0  -3   50.39    9.10
  -9   0   3   42.70    9.90
  -9   0   3   66.29   12.20
  -9   0   3   29.60    7.40
   8   0  -3    1.40    3.40
   8   0  -3    1.50    1.90
   8   0  -3    1.20    2.60
   8   0  -3    4.10    2.00
  -8   0   3   -1.00    3.40
  -8   0   3   -0.40    3.00
  -8   0   3   -3.80    2.60
   7   0  -3   66.29    7.20
   7   0  -3   47.70    9.10
   7   0  -3   65.09    8.60
   7   0  -3   59.59    6.40
  -7   0   3   62.29   10.20
  -7   0   3   73.49    8.90
  -7   0   3   71.39    9.30
   6   0  -3  134.69   12.70
   6   0  -3  151.38    9.90
   6   0  -3  142.79    9.10
   6   0  -3  138.89   11.60
  -6   0   3  153.48   12.50
  -6   0   3  124.59    8.40
  -6   0   3  150.38   13.10
   5   0  -3   19.80    3.70
   5   0  -3   18.00    4.70
   5   0  -3   15.90    4.50
   5   0  -3   17.60    4.20
  -5   0   3   17.40    4.80
  -5   0   3   19.60    4.80
  -5   0   3   22.40    4.70
  -5   0   3   23.70    4.10
   4   0  -3  939.41   29.80
   4   0  -3  966.30   29.70
   4   0  -3 1001.90   31.80
  -4   0   3  906.01   28.40
  -4   0   3  933.71   24.50
  -4   0   3  943.81   29.00
  -4   0   3  952.30   31.40
   3   0  -3  110.59    7.10
   3   0  -3  120.39    7.90
   3   0  -3  115.09    7.70
   3   0  -3  108.19    8.20
  -3   0   3  106.39    8.20
  -3   0   3  118.59    7.40
  -3   0   3  111.69    7.50
  -3   0   3  106.69    6.00
   2   0  -3 5526.05  113.09
   2   0  -3 5938.01  112.39
  -2   0   3 6052.09  112.09
  -2   0   3 6066.39  114.59
  -2   0   3 5701.43  109.99
   1   0  -3  528.95   15.10
   1   0  -3  523.05   17.00
   1   0  -3  539.45   18.10
   1   0  -3  565.54   15.60
  -1   0   3  546.45   15.00
  -1   0   3  563.54   17.30
  -1   0   3  536.85   17.90
  -1   0   3  524.95   15.10
   0   0  -3 4086.49   79.69
   0   0  -3 4254.47   86.09
   0   0  -3 4270.47   83.49
   0   0   3 4098.99   79.59
   0   0   3 4052.39   85.99
   0   0   3 4323.47   83.79
   0   0   3 4130.49   79.69
  -1   0  -3  768.92   20.90
   1   0   3  801.72   24.00
   1   0   3  799.62   26.50
   1   0   3  802.42   21.80
  -2   0  -3 1490.65   36.80
  -2   0  -3 1566.94   42.20
  -2   0  -3 1601.04   37.30
  -2   0  -3 1483.95   39.20
   2   0   3 1516.95   39.10
   2   0   3 1542.35   40.10
   2   0   3 1594.94   44.50
  -3   0  -3    9.20    3.00
  -3   0  -3    6.70    2.50
  -3   0  -3   11.10    3.80
   3   0   3    4.70    2.00
   3   0   3    3.60    1.90
  -4   0  -3   43.40    7.20
  -4   0  -3   49.20    5.90
  -4   0  -3   38.00    6.90
   4   0   3   43.00    5.70
   4   0   3   49.99    8.20
   4   0   3   28.10    6.40
   4   0   3   37.10    6.60
  -5   0  -3  118.59    9.90
  -5   0  -3  107.49   10.80
  -5   0  -3  110.69   12.40
   5   0   3   91.09   11.40
   5   0   3   98.09   10.60
   5   0   3  104.39   10.50
   5   0   3  100.99    9.50
  -6   0  -3  465.05   22.80
  -6   0  -3  500.85   25.70
  -6   0  -3  480.65   25.70
   6   0   3  497.65   29.30
   6   0   3  497.35   27.30
   6   0   3  494.15   24.00
   6   0   3  498.35   25.70
  -7   0  -3   87.99   10.00
  -7   0  -3   74.19   12.50
  -7   0  -3   81.39   10.50
   7   0   3   93.19   10.60
   7   0   3   61.39   11.00
   7   0   3   71.79   13.20
  -8   0  -3   42.40   11.30
  -8   0  -3   42.00    9.60
   8   0   3   49.00    9.90
   8   0   3   63.19   13.30
   9   0   3    8.90    6.20
   9   0   3   23.20   18.50
  11  -1  -3   -3.50    5.40
  11  -1  -3    7.20    7.90
  11  -1  -3   -3.40    2.80
  10  -1  -3    1.20    6.10
  10  -1  -3   -0.20    2.40
  10  -1  -3   -1.60    4.30
 -10   1   3   -7.10    4.20
 -10   1   3   12.90   10.40
 -10   1   3   -3.90    2.50
   9  -1  -3    9.80    4.30
   9  -1  -3   26.10    7.90
   9  -1  -3    4.70    3.30
  -9   1   3   10.60    4.10
  -9   1   3    1.70    4.10
  -9   1   3    8.20    4.60
   8  -1  -3   34.40    9.30
   8  -1  -3   31.10    5.50
   8  -1  -3   28.40    5.50
   8  -1  -3   27.00    7.40
  -8   1   3   27.70    6.80
  -8   1   3   26.10    6.40
  -8   1   3   24.60    6.40
   7  -1  -3    5.20    2.00
   7  -1  -3    6.10    2.50
   7  -1  -3   13.50    5.30
   7  -1  -3    6.80    3.40
  -7   1   3    5.20    3.30
  -7   1   3    0.10    2.30
  -7   1   3   14.70    4.40
   6  -1  -3   18.30    3.50
   6  -1  -3   15.90    4.80
   6  -1  -3   20.00    4.40
   6  -1  -3   21.90    5.40
  -6   1   3   14.10    5.20
  -6   1   3   21.70    5.10
  -6   1   3   12.20    4.30
   5  -1  -3   27.00    4.80
   5  -1  -3   22.90    4.60
   5  -1  -3   28.10    6.20
   5  -1  -3   28.30    7.30
  -5   1   3   24.90    5.10
  -5   1   3   30.00    6.20
  -5   1   3   31.60    6.10
  -5   1   3   27.20    4.40
   4  -1  -3  334.47   17.00
   4  -1  -3  373.16   16.10
   4  -1  -3  365.16   17.00
   4  -1  -3  367.06   13.30
  -4   1   3  356.46   17.10
  -4   1   3  358.26   15.30
  -4   1   3  367.36   16.30
  -4   1   3  355.86   13.90
   3  -1  -3   -0.10    0.80
   3  -1  -3    0.90    1.40
   3  -1  -3    1.50    1.00
   3  -1  -3    2.40    0.90
  -3   1   3    1.40    0.90
  -3   1   3    1.10    1.40
  -3   1   3    2.60    1.40
  -3   1   3    1.10    1.10
   2  -1  -3 3395.26   68.39
   2  -1  -3 3352.46   69.59
   2  -1  -3 3375.36   69.09
   2  -1  -3 3351.36   70.89
  -2   1   3 3370.46   68.99
  -2   1   3 3508.05   71.49
  -2   1   3 3531.55   68.99
  -2   1   3 3389.76   67.99
   1  -1  -3 1714.93   37.50
   1  -1  -3 1733.83   38.00
   1  -1  -3 1663.23   40.40
   1  -1  -3 1657.43   40.30
  -1   1   3 1727.53   37.50
  -1   1   3 1756.72   41.40
  -1   1   3 1716.63   37.20
  -1   1   3 1691.23   40.30
   0  -1  -3   76.99    6.40
   0  -1  -3   80.29    5.30
   0  -1  -3   87.79    5.50
   0  -1  -3   84.29    7.00
   0   1   3   86.09    7.30
   0   1   3   83.79    6.70
   0   1   3   84.39    5.50
   0   1   3   80.99    5.60
  -1  -1  -3  100.99    6.40
  -1  -1  -3  111.49    8.80
  -1  -1  -3  100.99    6.70
  -1  -1  -3  105.29    8.00
   1   1   3  102.79    8.00
   1   1   3  107.49    7.10
   1   1   3  111.49    9.30
  -2  -1  -3  779.12   26.80
  -2  -1  -3  829.62   24.80
  -2  -1  -3  813.92   28.40
  -2  -1  -3  785.12   23.50
   2   1   3  835.22   26.60
   2   1   3  759.62   26.70
   2   1   3  824.62   30.20
  -3  -1  -3   12.60    4.50
  -3  -1  -3   18.60    5.80
  -3  -1  -3   20.60    4.30
  -3  -1  -3   16.50    4.20
   3   1   3   13.60    4.00
   3   1   3   19.70    5.00
   3   1   3   16.70    5.10
  -4  -1  -3   91.99    8.10
  -4  -1  -3   88.19    9.60
  -4  -1  -3  100.79    9.20
  -4  -1  -3   92.49    9.70
   4   1   3  101.59    9.80
   4   1   3   93.09   10.10
   4   1   3  107.79    9.10
   4   1   3   95.89   11.00
  -5  -1  -3  149.19   13.50
  -5  -1  -3  158.48   13.60
  -5  -1  -3  147.89   12.10
   5   1   3  149.09   14.70
   5   1   3  145.59   24.80
   5   1   3  142.09   13.80
   5   1   3  142.69   11.80
  -6  -1  -3  159.88   13.40
  -6  -1  -3  140.59   13.60
  -6  -1  -3  135.69   14.20
   6   1   3  154.68   12.80
   6   1   3  141.09   15.00
   6   1   3  170.98   16.60
  -7  -1  -3    9.50    3.90
  -7  -1  -3    8.50    4.60
  -7  -1  -3   10.40    4.60
   7   1   3    8.90    4.40
   7   1   3   35.90   11.00
   8   1   3   -0.40    3.20
   8   1   3   -4.30    3.10
   9   1   3   16.30    7.20
   9   1   3    6.90   10.20
  12  -2  -3    1.80   10.20
  11  -2  -3    1.40    7.10
  11  -2  -3   -6.60    6.20
  10  -2  -3   13.50    6.60
  10  -2  -3   11.20    4.30
  10  -2  -3    9.90    5.10
 -10   2   3   13.80    4.90
 -10   2   3   10.50    8.10
 -10   2   3   11.80    6.90
   9  -2  -3   32.50   10.70
   9  -2  -3   27.60    6.00
   9  -2  -3   29.60    6.80
  -9   2   3   34.20    6.70
  -9   2   3   26.40    6.10
  -9   2   3   22.30    6.60
   8  -2  -3   65.99   11.70
   8  -2  -3   56.49    7.40
   8  -2  -3   56.49    6.30
   8  -2  -3   48.80    8.90
  -8   2   3   51.29   10.00
  -8   2   3   47.60    8.40
  -8   2   3   50.49    9.20
   7  -2  -3   26.40    5.70
   7  -2  -3   21.80    5.50
   7  -2  -3   24.10    5.90
   7  -2  -3   24.00    4.10
  -7   2   3   15.80    5.10
  -7   2   3   29.90    6.90
  -7   2   3   20.50    6.10
   6  -2  -3   58.89    4.60
   6  -2  -3   54.89    6.50
   6  -2  -3   62.59    7.40
   6  -2  -3   59.99    7.20
   6  -2  -3   58.49    9.60
  -6   2   3   60.99    7.90
  -6   2   3   50.69    8.20
  -6   2   3   54.99    6.80
   5  -2  -3  294.37   17.10
   5  -2  -3  295.07   10.90
   5  -2  -3  300.07   16.40
   5  -2  -3  301.77   15.40
  -5   2   3  297.47   16.40
  -5   2   3  294.07   14.40
  -5   2   3  309.97   16.50
   4  -2  -3  606.64   22.30
   4  -2  -3  599.54   21.20
   4  -2  -3  623.54   23.70
   4  -2  -3  587.24   16.20
  -4   2   3  616.44   23.00
  -4   2   3  599.24   20.30
  -4   2   3  604.24   22.40
  -4   2   3  574.74   19.70
   3  -2  -3  907.51   25.50
   3  -2  -3  882.81   27.50
   3  -2  -3  946.81   27.70
   3  -2  -3  897.91   22.70
  -3   2   3  907.71   26.10
  -3   2   3  937.81   22.80
  -3   2   3  906.31   27.70
  -3   2   3  889.71   26.70
   2  -2  -3   56.89    5.20
   2  -2  -3   54.39    4.80
   2  -2  -3   58.99    5.70
  -2   2   3   62.79    5.40
  -2   2   3   59.09    4.70
  -2   2   3   63.49    5.90
  -2   2   3   54.39    4.90
   1  -2  -3    8.00    2.20
   1  -2  -3    5.90    1.90
   1  -2  -3    3.90    1.80
   1  -2  -3    7.40    2.40
  -1   2   3    4.70    2.00
  -1   2   3    2.80    1.30
  -1   2   3    4.30    1.40
  -1   2   3    5.70    2.10
   0  -2  -3    1.80    1.70
   0  -2  -3    0.60    1.00
   0  -2  -3    1.50    1.20
   0  -2  -3    3.70    1.50
   0   2   3    1.40    0.80
   0   2   3    4.50    2.00
   0   2   3    1.70    1.00
   0   2   3    1.70    1.80
  -1  -2  -3  358.06   17.10
  -1  -2  -3  353.96   13.70
  -1  -2  -3  336.67   14.10
   1   2   3  377.26   18.50
   1   2   3  345.97   15.20
   1   2   3  345.57   13.80
   1   2   3  340.67   16.60
  -2  -2  -3 1819.22   46.70
  -2  -2  -3 1805.02   46.20
  -2  -2  -3 1820.62   50.79
  -2  -2  -3 1882.21   49.70
   2   2   3 1872.31   48.80
   2   2   3 1823.02   53.19
   2   2   3 1867.71   50.09
  -3  -2  -3   27.80    6.10
  -3  -2  -3   28.30    5.50
  -3  -2  -3   35.10    4.70
  -3  -2  -3   33.50    6.60
   3   2   3   27.30    5.70
   3   2   3   25.50    5.40
   3   2   3   25.00    6.00
  -4  -2  -3   96.19    8.40
  -4  -2  -3   85.69    8.80
  -4  -2  -3  101.09   17.40
   4   2   3   72.29    9.40
   4   2   3   83.49   10.80
   4   2   3   89.09    9.70
  -5  -2  -3    5.70    3.40
  -5  -2  -3   -0.40    1.80
  -5  -2  -3    6.50    2.90
  -5  -2  -3    2.10    3.30
   5   2   3    3.00    4.00
   5   2   3    6.60    4.20
   5   2   3   -2.80    3.10
   5   2   3    2.90    2.80
  -6  -2  -3    2.30    4.10
  -6  -2  -3   -1.30    3.20
  -6  -2  -3    1.50    3.40
  -6  -2  -3    1.60    3.00
   6   2   3   -0.20    2.40
   6   2   3    2.50    3.60
  -7  -2  -3    2.60    2.50
   7   2   3   11.80    5.90
   7   2   3    0.20    3.30
   8   2   3    3.70    4.80
   8   2   3   -6.50    3.20
   9   2   3    3.90    3.60
  12  -3  -3   -5.90   10.60
  11  -3  -3   16.90    5.10
  11  -3  -3   18.70    8.60
 -11   3   3   24.80    7.60
  10  -3  -3   -0.90    2.40
  10  -3  -3   -1.80    2.30
  10  -3  -3   -5.90    3.70
 -10   3   3    7.60    4.70
 -10   3   3   -3.40    2.60
   9  -3  -3   88.89   10.20
   9  -3  -3   90.19   11.80
   9  -3  -3   76.29    7.20
  -9   3   3   92.89   11.10
  -9   3   3   75.79   13.50
  -9   3   3   60.59    9.90
   8  -3  -3   13.00    4.50
   8  -3  -3    6.30    4.60
   8  -3  -3   11.90    4.70
  -8   3   3    9.30    4.20
  -8   3   3   10.20    3.90
   7  -3  -3   15.80    4.50
   7  -3  -3   19.70    5.20
   7  -3  -3   16.50    5.80
   7  -3  -3   18.30    5.70
  -7   3   3   23.90    6.50
   6  -3  -3    5.50    2.10
   6  -3  -3    3.00    2.10
   6  -3  -3    6.20    2.30
  -6   3   3    5.00    2.80
  -6   3   3    4.50    2.10
  -6   3   3    2.70    2.00
   5  -3  -3 1772.62   51.89
   5  -3  -3 1807.72   47.10
   5  -3  -3 1896.31   50.59
  -5   3   3 1867.01   50.59
  -5   3   3 1837.22   45.30
  -5   3   3 1820.62   49.60
   4  -3  -3  150.58    9.40
   4  -3  -3  128.29    6.40
   4  -3  -3  142.39    9.90
  -4   3   3  142.69   10.10
  -4   3   3  136.99    9.80
   3  -3  -3 3594.54   79.79
   3  -3  -3 3575.24   78.29
   3  -3  -3 3718.73   71.69
   3  -3  -3 3557.14   74.99
  -3   3   3 3786.32   78.29
  -3   3   3 3658.83   78.59
  -3   3   3 3688.43   73.49
  -3   3   3 3790.52   74.39
   2  -3  -3   27.50    3.60
   2  -3  -3   34.00    3.80
   2  -3  -3   27.50    4.70
   2  -3  -3   29.90    5.00
  -2   3   3   39.80    4.60
  -2   3   3   31.40    3.90
  -2   3   3   29.70    5.20
  -2   3   3   32.30    3.60
   1  -3  -3  527.65   19.30
   1  -3  -3  537.75   18.30
   1  -3  -3  524.05   17.20
   1  -3  -3  550.34   20.50
  -1   3   3  503.35   20.00
  -1   3   3  506.85   17.20
  -1   3   3  525.65   17.40
  -1   3   3  510.85   20.00
   0  -3  -3   83.29    7.60
   0  -3  -3   82.29    6.40
   0  -3  -3   88.29    6.40
   0  -3  -3   84.89    7.60
   0   3   3   84.29    8.30
   0   3   3   76.19    7.70
   0   3   3   81.49    6.80
   0   3   3   78.49    6.00
  -1  -3  -3  263.67   15.40
  -1  -3  -3  283.67   13.50
  -1  -3  -3  280.07   15.40
  -1  -3  -3  268.47   12.30
   1   3   3  279.57   14.50
   1   3   3  280.07   12.80
   1   3   3  281.07   16.00
   1   3   3  272.17   16.80
  -2  -3  -3   20.40    4.30
  -2  -3  -3   23.50    5.70
  -2  -3  -3   17.30    5.20
  -2  -3  -3   20.20    4.20
   2   3   3   23.10    5.70
   2   3   3   11.10    4.20
   2   3   3   15.90    4.40
  -3  -3  -3   51.89    5.80
  -3  -3  -3   44.50    8.00
  -3  -3  -3   59.59    7.00
  -3  -3  -3   60.59    8.20
   3   3   3   37.30    7.40
   3   3   3   53.59    9.20
   3   3   3   51.69    8.80
  -4  -3  -3   35.50    7.30
  -4  -3  -3   39.30    8.20
  -4  -3  -3   42.20    7.20
  -4  -3  -3   40.10    6.70
   4   3   3   37.90    7.70
   4   3   3   56.09   10.70
   4   3   3   48.10    9.70
  -5  -3  -3   23.80    5.50
  -5  -3  -3   29.90    7.80
  -5  -3  -3   35.10    8.00
  -5  -3  -3   37.80    7.10
   5   3   3   27.60    6.70
   5   3   3   34.20   11.20
   5   3   3   30.10    7.30
  -6  -3  -3    2.90    2.90
   6   3   3    7.60    4.90
   6   3   3   -3.00    2.50
   7   3   3    1.30    3.10
   7   3   3    3.50    4.50
   8   3   3    6.70    4.40
  12  -4  -3    7.70   10.70
  11  -4  -3   24.80   10.30
  10  -4  -3    4.20    3.40
 -10   4   3   10.70    4.60
 -10   4   3    4.10    2.90
 -10   4   3   -1.60    4.60
   9  -4  -3    6.30    3.70
   9  -4  -3   11.70    5.00
  -9   4   3   17.20    6.10
  -9   4   3   17.00    5.20
  -9   4   3    7.40    4.10
   8  -4  -3   -2.40    2.20
   8  -4  -3    2.70    2.30
   8  -4  -3    2.70    1.90
  -8   4   3   -2.30    1.80
  -8   4   3    1.10    1.90
   7  -4  -3  118.19   11.20
   7  -4  -3  119.49   10.50
   7  -4  -3  108.19   12.60
  -7   4   3  153.68   13.00
  -7   4   3  120.39   12.20
   6  -4  -3   71.79   11.30
   6  -4  -3   50.69    6.40
   6  -4  -3   57.39    7.40
  -6   4   3   51.59    5.90
  -6   4   3   58.99    7.60
  -6   4   3   65.99    8.40
   5  -4  -3  259.57   16.50
   5  -4  -3  224.78   13.70
   5  -4  -3  234.98   10.20
   5  -4  -3  225.88   12.60
  -5   4   3  230.08   14.00
  -5   4   3  255.27   15.40
   4  -4  -3  437.26   18.60
   4  -4  -3  428.36   15.10
   4  -4  -3  435.36   20.50
   4  -4  -3  439.16   17.00
  -4   4   3  425.76   19.00
  -4   4   3  434.06   15.90
  -4   4   3  449.76   19.30
   3  -4  -3  270.37   10.70
   3  -4  -3  298.17   18.10
   3  -4  -3  263.07   13.80
  -3   4   3  272.67   12.30
  -3   4   3  261.87   13.20
  -3   4   3  272.27   14.00
  -3   4   3  268.97   11.50
   2  -4  -3   47.90    5.50
   2  -4  -3   57.69    5.90
   2  -4  -3   48.80    5.80
  -2   4   3   59.19    5.50
  -2   4   3   59.09    6.10
  -2   4   3   59.59    5.20
  -2   4   3   51.09    6.10
   1  -4  -3    7.70    2.50
   1  -4  -3    9.60    3.00
   1  -4  -3    8.70    2.40
   1  -4  -3   10.00    2.70
  -1   4   3    8.40    2.90
  -1   4   3   11.20    3.40
  -1   4   3    9.40    2.70
  -1   4   3   10.20    2.60
   0  -4  -3  450.85   17.30
   0  -4  -3  445.46   19.90
   0  -4  -3  372.56   19.80
   0  -4  -3  457.15   20.10
   0   4   3  473.05   22.10
   0   4   3  439.76   16.70
   0   4   3  448.66   20.80
   0   4   3  428.36   18.30
  -1  -4  -3   58.59    5.80
  -1  -4  -3   58.09    7.50
  -1  -4  -3   57.09    7.30
  -1  -4  -3   58.69    6.30
   1   4   3   59.49    5.90
   1   4   3   63.19    8.30
   1   4   3   58.39    7.60
   1   4   3   57.99    6.80
  -2  -4  -3  351.76   20.10
  -2  -4  -3  403.76   21.60
  -2  -4  -3  401.76   17.00
  -2  -4  -3  401.76   18.60
   2   4   3  388.46   21.40
   2   4   3  356.76   22.00
   2   4   3  377.26   20.60
  -3  -4  -3  984.90   31.20
  -3  -4  -3  994.40   34.40
  -3  -4  -3  878.61   45.80
  -3  -4  -3 1021.00   38.90
   3   4   3 1037.80   39.50
   3   4   3 1011.30   38.80
  -4  -4  -3   -0.30    2.60
  -4  -4  -3    7.30    2.70
  -4  -4  -3    2.00    2.50
  -4  -4  -3   -4.20    2.00
   4   4   3    1.30    3.30
   4   4   3    4.40    2.80
   4   4   3   -5.10    3.40
  -5  -4  -3  221.08   18.90
  -5  -4  -3  215.08   14.30
   5   4   3  218.38   15.30
   5   4   3  195.98   19.00
  -6  -4  -3   -4.00    3.90
   6   4   3   -0.90    2.40
   6   4   3   -2.30    4.30
   7   4   3    0.10    3.30
  12  -5  -3    5.50    9.60
  11  -5  -3   -5.30    5.60
 -11   5   3    6.10    5.50
  10  -5  -3    0.90    5.30
 -10   5   3   -6.10    3.70
 -10   5   3    4.70    5.00
  -9   5   3    2.80    3.00
  -9   5   3   -3.10    3.00
   8  -5  -3   80.29    9.50
   8  -5  -3   54.99   11.40
   8  -5  -3   91.19    9.90
  -8   5   3   91.29   10.30
  -8   5   3   80.29    8.40
  -8   5   3   82.79   11.10
   7  -5  -3  348.37   29.00
   7  -5  -3  345.27   18.50
   7  -5  -3  332.57   18.70
  -7   5   3  356.56   21.60
  -7   5   3  320.87   16.50
  -7   5   3  347.07   19.50
   6  -5  -3  142.39    8.50
   6  -5  -3  133.39   10.20
   6  -5  -3  143.79   11.40
   6  -5  -3  137.89   13.00
  -6   5   3  146.39   12.70
  -6   5   3  148.99    9.80
  -6   5   3  140.89   11.30
   5  -5  -3  870.51   30.00
   5  -5  -3  916.71   26.50
   5  -5  -3  897.01   28.50
   5  -5  -3  868.01   34.10
  -5   5   3  932.01   32.50
  -5   5   3  936.21   31.30
  -5   5   3  897.41   26.50
   4  -5  -3  137.99    8.70
   4  -5  -3  127.69   10.10
   4  -5  -3  146.59    9.10
   4  -5  -3  136.59   11.30
  -4   5   3  126.69    7.50
  -4   5   3  132.59   12.10
  -4   5   3  145.09   10.40
  -4   5   3  122.39    7.90
   3  -5  -3  393.06   15.60
   3  -5  -3  376.76   18.40
   3  -5  -3  414.16   18.40
   3  -5  -3  376.96   14.40
  -3   5   3  397.36   15.00
  -3   5   3  382.86   16.40
  -3   5   3  369.56   16.70
  -3   5   3  371.96   17.30
   2  -5  -3  195.98   12.00
   2  -5  -3  188.68   10.90
   2  -5  -3  190.58   10.20
   2  -5  -3  165.68   11.70
  -2   5   3  177.58   10.50
  -2   5   3  166.18   11.50
  -2   5   3  174.98    9.90
  -2   5   3  177.18   12.00
   1  -5  -3   54.79    5.60
   1  -5  -3   56.99    6.10
   1  -5  -3   51.89    6.40
   1  -5  -3   52.39    6.20
  -1   5   3   55.49    5.90
  -1   5   3   49.60    5.50
  -1   5   3   60.09    7.50
  -1   5   3   55.29    6.90
   0  -5  -3   13.90    3.30
   0  -5  -3   16.30    3.70
   0  -5  -3   13.90    4.10
   0  -5  -3   11.90    3.90
   0   5   3   15.00    4.70
   0   5   3   11.50    3.60
   0   5   3   11.50    4.10
   0   5   3   17.20    3.80
  -1  -5  -3    2.90    1.80
  -1  -5  -3    1.10    1.90
  -1  -5  -3    5.90    2.30
   1   5   3    5.70    2.60
   1   5   3    5.80    3.70
   1   5   3   -1.30    1.50
  -2  -5  -3  120.69    9.20
  -2  -5  -3  122.49   12.00
  -2  -5  -3  139.79   12.80
  -2  -5  -3  108.29    9.90
   2   5   3  114.09   13.20
   2   5   3  132.79   12.70
   2   5   3  104.69   11.30
  -3  -5  -3   94.89    8.50
  -3  -5  -3   78.19    9.20
  -3  -5  -3   78.99   10.00
   3   5   3   70.99   11.50
   3   5   3   68.69   11.70
   3   5   3   77.99   13.10
  -4  -5  -3   83.69    8.70
  -4  -5  -3   77.39   12.90
   4   5   3  103.19   19.80
   4   5   3   76.69   13.90
  -5  -5  -3  197.08   18.50
   5   5   3  184.68   20.10
   6   5   3   20.90    6.20
   7   5   3    9.10    4.10
  12  -6  -3   16.50    6.90
  11  -6  -3    2.20    9.20
 -11   6   3   -7.00    6.80
  10  -6  -3   -2.90    4.40
 -10   6   3    3.50    4.30
 -10   6   3    5.40    5.50
   9  -6  -3    4.40    2.90
  -9   6   3   -6.90    3.50
  -9   6   3    0.60    2.30
  -9   6   3    3.40    3.50
   8  -6  -3   -4.90    1.80
   8  -6  -3   -1.30    2.10
  -8   6   3   -4.00    1.80
  -8   6   3    1.90    2.50
   7  -6  -3    7.10    3.50
   7  -6  -3    7.90    4.40
   7  -6  -3    3.70    2.80
  -7   6   3   13.00    4.10
  -7   6   3    8.70    4.30
  -7   6   3    4.10    2.10
   6  -6  -3   72.39    6.90
   6  -6  -3   57.89    7.00
   6  -6  -3   68.79   11.50
  -6   6   3   68.89    8.10
  -6   6   3   68.69    6.40
  -6   6   3   74.59    9.00
   5  -6  -3   12.70    4.70
   5  -6  -3   10.00    3.30
   5  -6  -3    7.60    3.80
   5  -6  -3   12.30    3.20
  -5   6   3    8.00    3.70
  -5   6   3   10.40    3.70
  -5   6   3   15.60    3.60
   4  -6  -3  205.68   11.40
   4  -6  -3  213.88   12.60
   4  -6  -3  228.08   13.70
   4  -6  -3  208.38   14.50
  -4   6   3  206.58   10.70
  -4   6   3  224.78   13.70
  -4   6   3  206.88   11.10
  -4   6   3  208.58   13.10
   3  -6  -3  236.68   14.90
   3  -6  -3  246.78   12.40
   3  -6  -3  277.27   23.60
  -3   6   3  257.47   13.90
  -3   6   3  248.78   14.50
  -3   6   3  236.38   13.70
  -3   6   3  257.97   12.30
   2  -6  -3  400.56   18.60
   2  -6  -3  372.56   15.90
   2  -6  -3  385.66   18.70
  -2   6   3  339.87   18.50
  -2   6   3  374.16   16.50
  -2   6   3  365.06   19.00
   1  -6  -3   11.60    3.60
   1  -6  -3    7.20    2.40
   1  -6  -3   14.10    3.80
   1  -6  -3   11.90    3.50
  -1   6   3   11.20    4.50
  -1   6   3   11.40    4.00
  -1   6   3    7.20    2.80
  -1   6   3   11.80    3.50
   0  -6  -3   42.80    5.60
   0  -6  -3   46.40    8.20
   0  -6  -3   41.30    5.50
   0  -6  -3   41.50    7.40
   0   6   3   45.20    8.20
   0   6   3   39.80    5.40
   0   6   3   26.90    6.20
  -1  -6  -3   31.70    5.40
  -1  -6  -3   27.30    5.60
  -1  -6  -3   24.50    6.30
   1   6   3   25.40    6.70
   1   6   3   17.20    5.10
   1   6   3   30.80    7.30
  -2  -6  -3   19.00    6.90
  -2  -6  -3   11.10    3.40
  -2  -6  -3    8.10    3.50
   2   6   3   12.90    5.80
   2   6   3   13.80    5.40
   2   6   3   12.20    4.60
  -3  -6  -3    0.70    3.00
   3   6   3   -0.80    3.70
   3   6   3   -0.80    2.70
  -4  -6  -3    1.30    3.10
  -4  -6  -3   22.60    5.50
   4   6   3    5.20    5.30
  -5  -6  -3   -2.30    4.20
   6   6   3   -0.30    3.60
  11  -7  -3    5.30    6.00
  10  -7  -3   13.60    5.90
 -10   7   3   16.70    5.30
 -10   7   3   10.40    5.30
   9  -7  -3   11.50    4.00
  -9   7   3   25.40    5.70
  -9   7   3   20.70    5.40
  -9   7   3    8.30    4.70
   8  -7  -3   15.80    5.10
   8  -7  -3   13.50    4.20
  -8   7   3   25.60    6.60
  -8   7   3   14.20    3.80
  -8   7   3   17.40    5.40
   7  -7  -3   49.50   10.20
   7  -7  -3   73.89    8.30
   7  -7  -3   66.49    7.20
   7  -7  -3   76.79    8.60
  -7   7   3   63.59    6.60
  -7   7   3   89.49    8.80
  -7   7   3   56.59   10.30
   6  -7  -3   86.69    8.30
   6  -7  -3   81.39    9.00
   6  -7  -3   79.09    8.00
  -6   7   3   96.79    9.00
  -6   7   3   83.29    9.70
  -6   7   3   87.19    8.50
   5  -7  -3   22.60    4.60
   5  -7  -3   21.80    5.30
   5  -7  -3   21.70    6.10
   5  -7  -3   18.60    5.30
  -5   7   3   26.80    4.60
  -5   7   3   19.10    4.90
   4  -7  -3  411.86   17.20
   4  -7  -3  389.06   19.00
   4  -7  -3  381.06   21.20
  -4   7   3  399.16   19.30
  -4   7   3  397.86   19.20
  -4   7   3  368.86   17.20
  -4   7   3  382.76   16.10
   3  -7  -3   -3.20    1.70
   3  -7  -3   -2.50    1.20
   3  -7  -3   -2.10    1.60
  -3   7   3   -0.40    1.80
  -3   7   3   -1.00    1.10
  -3   7   3   -3.00    1.70
  -3   7   3    2.00    1.10
   2  -7  -3    4.60    2.40
   2  -7  -3    9.70    3.70
   2  -7  -3    7.90    3.10
  -2   7   3    8.20    3.00
  -2   7   3    7.00    3.10
  -2   7   3    9.80    3.90
  -2   7   3    4.70    2.00
   1  -7  -3  355.06   17.90
   1  -7  -3  341.07   16.50
   1  -7  -3  337.47   19.10
  -1   7   3  369.66   16.80
  -1   7   3  329.97   20.40
  -1   7   3  359.26   21.00
  -1   7   3  340.67   18.30
   0  -7  -3   81.59    8.10
   0  -7  -3   70.29    7.60
   0  -7  -3   70.69    9.30
   0   7   3   75.69    9.00
   0   7   3   67.19    8.90
   0   7   3   76.19    7.50
   0   7   3   89.79   11.00
  -1  -7  -3   75.09    7.70
  -1  -7  -3   86.69   10.70
   1   7   3   90.79   11.10
   1   7   3   70.89   12.30
   1   7   3   71.59    9.50
  -2  -7  -3   22.30    6.40
   2   7   3   26.50    6.90
   2   7   3   22.00    9.00
  -3  -7  -3   17.30    5.40
  -3  -7  -3   14.80    6.50
   3   7   3   11.90    5.80
  11  -8  -3   -6.10    5.70
 -11   8   3    3.80    5.60
  10  -8  -3    0.40    4.50
 -10   8   3    1.40    3.70
   9  -8  -3   -0.90    3.50
  -9   8   3   -2.80    3.10
  -9   8   3    2.40    3.10
  -9   8   3    1.80    2.40
   8  -8  -3   62.09    9.70
  -8   8   3   73.09   12.30
  -8   8   3   65.49    6.90
  -8   8   3   57.79    9.10
   7  -8  -3  148.99   11.60
   7  -8  -3  123.59   14.50
   7  -8  -3  151.48   11.80
  -7   8   3  157.88    9.80
  -7   8   3  146.99   14.10
  -7   8   3  136.59   11.80
   6  -8  -3    0.60    2.30
   6  -8  -3    4.50    2.50
   6  -8  -3    3.00    3.30
   6  -8  -3    3.10    2.90
  -6   8   3   10.30    3.20
  -6   8   3   -2.00    1.70
  -6   8   3    5.10    2.20
   5  -8  -3    0.40    2.60
   5  -8  -3    1.60    1.90
   5  -8  -3    4.10    1.80
  -5   8   3    0.30    1.60
  -5   8   3    2.80    2.40
  -5   8   3    2.30    1.70
  -5   8   3   -0.70    1.00
   4  -8  -3  205.78   14.00
   4  -8  -3  196.48   15.50
   4  -8  -3  227.28   15.00
  -4   8   3  224.88   15.00
  -4   8   3  221.58   13.60
  -4   8   3  209.88   11.90
  -4   8   3  187.88   13.30
   3  -8  -3   23.70    6.20
   3  -8  -3   28.50    6.30
   3  -8  -3   19.70    5.00
   3  -8  -3   17.10    5.20
  -3   8   3   22.40    5.20
  -3   8   3   21.00    5.00
  -3   8   3   28.90    5.50
  -3   8   3   24.40    5.30
   2  -8  -3  225.48   15.40
   2  -8  -3  230.88   15.20
   2  -8  -3  242.18   13.50
  -2   8   3  243.28   17.20
  -2   8   3  239.68   13.70
  -2   8   3  248.78   15.10
  -2   8   3  230.38   16.60
   1  -8  -3  401.46   19.20
   1  -8  -3  402.56   23.20
   1  -8  -3  429.36   21.10
  -1   8   3  415.76   24.80
  -1   8   3  400.86   18.70
  -1   8   3  460.55   22.50
  -1   8   3  421.06   23.40
   0  -8  -3   49.99    8.00
   0  -8  -3   35.30    8.10
   0   8   3   28.50    8.00
   0   8   3   50.59    9.90
   0   8   3   51.19   10.00
   0   8   3   54.59    9.30
  -1  -8  -3   96.49   10.10
  -1  -8  -3   96.19   11.40
   1   8   3   94.19   14.10
   1   8   3  113.19   12.80
  -2  -8  -3   12.50    5.40
  -2  -8  -3   19.50    5.30
   2   8   3   -2.60    4.40
   2   8   3   10.10    5.10
  -3  -8  -3   10.10    5.70
  -4  -8  -3    2.80    7.10
   5   8   3   14.30    6.30
  10  -9  -3   -5.50    5.00
 -10   9   3   -5.80    2.10
   9  -9  -3   33.10    8.60
  -9   9   3   24.60    7.80
  -9   9   3   34.20    5.80
  -9   9   3   24.60    5.80
   8  -9  -3   18.70    5.10
   8  -9  -3   15.90    4.90
  -8   9   3   19.30    6.60
  -8   9   3   28.80    6.20
  -8   9   3   22.50    4.50
   7  -9  -3    3.20    3.40
   7  -9  -3   -0.80    3.20
  -7   9   3   -0.50    2.70
  -7   9   3    1.10    2.70
  -7   9   3    2.80    2.20
   6  -9  -3    7.00    3.20
   6  -9  -3   14.50    4.30
   6  -9  -3   20.30    6.70
  -6   9   3   21.40    5.70
  -6   9   3   18.50    5.30
  -6   9   3   14.50    3.40
   5  -9  -3   14.40    4.60
   5  -9  -3   12.90    4.10
   5  -9  -3   12.70    3.90
   5  -9  -3   17.50    6.40
  -5   9   3   14.20    3.40
  -5   9   3    8.20    4.00
  -5   9   3   11.50    3.80
  -5   9   3   13.60    4.50
   4  -9  -3    1.00    2.60
   4  -9  -3   -0.40    2.10
  -4   9   3    0.60    2.00
  -4   9   3    0.50    1.40
  -4   9   3   -1.30    2.20
  -4   9   3    2.30    2.80
   3  -9  -3    8.00    3.40
   3  -9  -3    8.50    3.80
   3  -9  -3    5.80    2.00
   3  -9  -3    2.30    3.20
  -3   9   3    6.50    3.10
  -3   9   3   12.00    5.00
  -3   9   3    8.10    2.80
  -3   9   3   11.80    4.10
   2  -9  -3    6.80    2.90
   2  -9  -3    4.40    3.70
  -2   9   3    0.80    2.40
  -2   9   3   -1.00    2.70
  -2   9   3    2.90    2.30
  -2   9   3    2.90    3.50
   1  -9  -3    0.10    3.30
   1  -9  -3    0.40    2.20
  -1   9   3   -2.10    3.00
  -1   9   3    0.30    2.60
  -1   9   3    1.20    2.90
  -1   9   3   -2.60    1.60
   0  -9  -3   39.90    9.80
   0  -9  -3   45.40    7.60
   0   9   3   46.50   10.40
   0   9   3   39.50    8.00
   0   9   3   41.30    6.80
  -1  -9  -3   -3.80    2.40
  -1  -9  -3    4.10    3.20
   1   9   3   -9.50    4.40
   1   9   3   -0.10    3.00
  -2  -9  -3    2.70    5.70
  -3  -9  -3    9.70    6.90
  10 -10  -3   -1.10    5.10
 -10  10   3   -0.10    2.80
   9 -10  -3    7.60    4.60
  -9  10   3    2.40    4.00
  -9  10   3    5.60    2.90
   8 -10  -3   13.80    4.50
  -8  10   3   10.80    3.40
  -8  10   3   18.40    6.10
  -8  10   3   10.00    4.20
   7 -10  -3   41.20    9.40
   7 -10  -3   37.80    7.70
  -7  10   3   43.80    8.90
  -7  10   3   36.50    6.10
  -7  10   3   32.60    5.30
   6 -10  -3   52.29    9.40
   6 -10  -3   46.70    9.80
  -6  10   3   70.49    8.10
  -6  10   3   58.59   10.10
  -6  10   3   71.29    6.70
   5 -10  -3   33.90    7.40
   5 -10  -3   35.90    8.10
  -5  10   3   28.00    5.40
  -5  10   3   28.20    6.40
  -5  10   3   29.60    7.00
  -5  10   3   25.90    5.80
   4 -10  -3   25.50    6.60
   4 -10  -3   12.30    4.30
   4 -10  -3   18.10    5.70
  -4  10   3   22.60    6.50
  -4  10   3   22.30    5.80
  -4  10   3   25.50    6.40
  -4  10   3   21.70    5.40
   3 -10  -3   12.60    5.50
   3 -10  -3   11.80    4.10
   3 -10  -3    4.00    3.80
  -3  10   3    1.00    2.50
  -3  10   3    4.30    4.10
  -3  10   3    5.40    3.30
  -3  10   3   13.30    5.20
   2 -10  -3    3.80    3.50
   2 -10  -3    4.60    4.60
   2 -10  -3   -1.00    3.10
  -2  10   3    4.00    2.50
  -2  10   3    0.40    3.10
  -2  10   3   -8.70    3.60
  -2  10   3   -1.00    3.80
   1 -10  -3   37.60    8.00
   1 -10  -3   42.00    8.00
  -1  10   3   33.80   11.10
  -1  10   3   48.50    9.20
  -1  10   3   22.20    5.40
   0 -10  -3   18.10    5.10
   0 -10  -3    7.40    5.00
   0  10   3   18.20    6.40
   0  10   3   14.20    4.50
  -1 -10  -3   -1.40    5.60
   1  10   3   12.80    7.00
 -10  11   3   -3.20    2.50
   9 -11  -3   14.80    6.60
  -9  11   3   16.10    4.00
   8 -11  -3   17.00    5.90
   8 -11  -3   17.30    7.00
  -8  11   3   29.40    8.30
  -8  11   3   17.90    4.40
   7 -11  -3   12.00    5.40
   7 -11  -3    0.70    3.30
  -7  11   3    9.00    4.10
  -7  11   3    7.50    3.40
  -7  11   3    8.70    3.40
   6 -11  -3   44.40    8.00
   6 -11  -3   46.00    9.40
  -6  11   3   48.60    8.30
  -6  11   3   41.70    8.10
  -6  11   3   46.10    6.00
   5 -11  -3    3.10    3.60
   5 -11  -3    0.10    4.30
  -5  11   3   -1.20    3.40
  -5  11   3    1.00    2.20
  -5  11   3    1.80    3.40
  -5  11   3   -3.60    2.40
   4 -11  -3   20.00    6.20
   4 -11  -3   24.60    7.30
  -4  11   3   26.70    6.20
  -4  11   3   32.10    6.00
  -4  11   3   26.30    7.70
  -4  11   3   24.40    6.30
   3 -11  -3   23.00    7.30
   3 -11  -3   21.00    5.90
  -3  11   3   15.80    5.50
  -3  11   3   21.00    5.80
  -3  11   3   26.80    6.60
  -3  11   3   20.90    6.90
   2 -11  -3    1.20    4.40
   2 -11  -3    7.60    5.80
  -2  11   3    2.90    3.50
  -2  11   3    4.00    4.60
  -2  11   3    3.80    3.20
   1 -11  -3   -3.80    4.40
  -1  11   3    2.20    3.30
  -1  11   3    0.20    4.90
  -1  11   3    1.20    5.00
   0 -11  -3   39.20    8.60
  -1 -11  -3    6.00    7.80
   8 -12  -3    2.00    5.50
  -8  12   3    3.60    3.00
   7 -12  -3    9.90    5.80
   7 -12  -3   16.20    7.10
  -7  12   3    9.10    5.80
  -7  12   3   15.40    4.70
   6 -12  -3    3.50    4.10
   6 -12  -3    2.50    4.90
  -6  12   3    8.70    3.60
  -6  12   3   -5.50    2.60
   5 -12  -3   25.90    7.20
   5 -12  -3   23.20    7.20
  -5  12   3   22.20    7.10
  -5  12   3   26.10    7.30
   4 -12  -3    2.90    4.40
   4 -12  -3   -5.20    4.40
  -4  12   3    2.00    3.00
  -4  12   3    1.10    4.90
  -4  12   3   -2.70    2.90
   3 -12  -3   -3.40    4.80
  -3  12   3    6.70    3.70
  -3  12   3   12.50    5.30
  -2  12   3   -5.20    2.90
   1 -12  -3   18.90    5.70
   0 -12  -3   11.90    9.80
   8 -13  -3  -10.80    4.80
   7 -13  -3   13.40    7.00
  -7  13   3   -1.70    3.40
  -6  13   3    1.00    4.10
  -5  13   3   -3.80    3.90
  -5  13   3   -1.80    4.10
  -4  13   3    7.60    4.70
  -3  13   3   -3.70    4.00
  -2  13   3   -2.50    4.20
  -2  15  -4   -4.10    6.00
  -3  15  -4   -2.70    5.80
  -4  15  -4   -5.00    4.90
  -5  15  -4   -2.50    5.50
  -5  15  -4   -3.70    2.80
  -6  15  -4   -6.80    5.30
  -6  15  -4    0.90    4.00
   0  14  -4   84.19   11.40
  -1  14  -4   13.60    4.30
   1 -14   4   16.00    5.40
   2 -14   4    4.40    3.10
  -3  14  -4    5.10    5.40
  -3  14  -4    9.80    2.70
  -4  14  -4    4.70    2.10
  -4  14  -4   -1.90    3.70
  -5  14  -4    3.90    3.30
  -5  14  -4   -7.30    3.30
  -5  14  -4   -1.70    3.10
  -6  14  -4   -0.20    4.00
  -6  14  -4   -2.10    3.90
  -7  14  -4   -2.80    3.60
  -7  14  -4   -3.20    4.30
  -8  14  -4    0.70    5.90
   8 -14   4   38.30   11.80
  -3 -13   4   17.90   10.20
  -2 -13   4   11.20    5.80
   1  13  -4    4.80    4.70
  -1 -13   4   14.90    6.40
   0  13  -4   23.20    5.00
   0  13  -4   22.40    5.70
   0 -13   4   25.20    6.00
   0 -13   4   29.00   10.50
   1 -13   4    8.30    3.80
   1 -13   4   21.40    4.30
   2 -13   4    0.60    2.10
   2 -13   4   -1.00    2.10
   2 -13   4    1.40    4.20
  -3  13  -4   45.60    5.10
  -3  13  -4   32.60    8.70
   3 -13   4   35.50    8.80
  -4  13  -4   12.10    4.40
  -4  13  -4   14.90    3.40
   4 -13   4   13.50    5.70
  -5  13  -4  107.09   10.40
  -5  13  -4  133.29   17.90
   5 -13   4  110.49   14.40
  -6  13  -4   28.00    7.10
  -6  13  -4   36.90    7.70
   6 -13   4   28.90    8.50
  -7  13  -4   16.60    6.70
   7 -13   4    9.20    5.70
  -8  13  -4    4.10    5.50
   8 -13   4    0.60    6.00
   9 -13   4   11.40    6.00
  -4 -12   4   -3.70    5.80
  -3 -12   4   -1.00    5.60
   2  12  -4    4.40    5.00
   2  12  -4    6.60    5.10
  -2 -12   4    4.40    5.40
  -2 -12   4    9.60    4.70
   1  12  -4   -1.40    3.60
   1  12  -4   -2.70    3.20
  -1 -12   4   -3.80    3.20
  -1 -12   4    2.70    3.00
   0  12  -4  100.99    9.50
   0  12  -4  104.69    9.90
   0 -12   4   85.39    9.10
  -1  12  -4    2.90    2.90
  -1  12  -4    4.70    2.20
   1 -12   4    6.40    2.50
   1 -12   4    1.40    3.80
   1 -12   4   10.70    3.50
   2 -12   4   56.79   11.80
   2 -12   4   38.90    4.10
   2 -12   4   41.80    4.90
  -3  12  -4   16.80    5.70
  -3  12  -4   15.50    3.20
   3 -12   4   18.90    6.90
  -4  12  -4    2.50    4.00
  -4  12  -4   -0.80    1.80
   4 -12   4   -2.30    1.90
   4 -12   4   -4.40    2.20
  -5  12  -4   15.20    5.50
   5 -12   4   21.30    6.40
   5 -12   4   17.60    5.50
  -6  12  -4   -2.80    2.80
  -6  12  -4   -1.30    2.50
   6 -12   4   -2.20    3.10
  -7  12  -4    1.10    2.90
  -7  12  -4    7.80    2.90
  -8  12  -4   -4.20    4.80
   8 -12   4    2.70    4.00
   9 -12   4    6.40    5.40
  10 -12   4   -2.20    4.90
  -5 -11   4    0.00    7.10
   4  11  -4   12.60    9.40
  -4 -11   4    4.50    5.50
   3  11  -4    6.60    5.60
   3  11  -4    2.00    4.60
  -3 -11   4    0.30    3.90
   2  11  -4   -2.00    2.70
   2  11  -4    2.20    3.70
  -2 -11   4    0.60    3.80
  -2 -11   4    1.70    3.30
   1  11  -4  135.89   11.40
   1  11  -4  159.48   13.30
  -1 -11   4  150.58   13.00
  -1 -11   4  167.48   16.20
   0  11  -4   25.60    5.50
   0  11  -4   22.40    4.90
   0 -11   4   27.10    5.30
   0 -11   4   23.10    7.30
   0 -11   4   29.50    6.40
  -1  11  -4  178.28   10.10
  -1  11  -4  166.78    9.60
   1 -11   4  139.79    8.40
   1 -11   4  192.28   16.70
   1 -11   4  189.98   10.90
  -2  11  -4   10.10    2.20
  -2  11  -4    3.40    3.30
   2 -11   4    5.40    1.30
   2 -11   4    6.40    3.80
  -3  11  -4   21.20    5.80
  -3  11  -4   24.90    4.20
   3 -11   4   16.50    5.20
   3 -11   4   17.70    5.70
  -4  11  -4   24.20    5.70
  -4  11  -4   21.30    5.50
   4 -11   4   13.60    5.20
   4 -11   4   17.30    6.00
  -5  11  -4   -3.20    2.70
  -5  11  -4    7.50    2.40
   5 -11   4   -1.50    3.00
   5 -11   4    4.70    3.30
  -6  11  -4    7.50    3.90
  -6  11  -4    0.30    3.10
  -7  11  -4    7.70    5.50
  -7  11  -4    6.00    3.80
   8 -11   4   10.10    4.20
  10 -11   4   22.00    7.90
  -6 -10   4   32.40   12.10
  -5 -10   4    4.50    3.40
  -5 -10   4   -5.00    5.20
   4  10  -4   46.40   10.30
   4  10  -4   38.70    7.80
  -4 -10   4   48.50   10.80
  -4 -10   4   49.50   15.50
   3  10  -4    0.70    3.30
   3  10  -4   -4.20    3.60
  -3 -10   4   10.30    4.90
  -3 -10   4    9.20    4.60
   2  10  -4   -4.90    2.60
   2  10  -4   -4.60    2.40
  -2 -10   4   -0.30    2.50
  -2 -10   4    1.70    3.00
   1  10  -4   25.30    5.50
   1  10  -4   22.40    5.00
   1  10  -4   27.30    5.90
  -1 -10   4   23.90    6.50
  -1 -10   4   25.40    5.70
  -1 -10   4   28.40    5.60
   0  10  -4  212.78   12.40
   0  10  -4  231.38   13.80
   0 -10   4  234.28   17.70
   0 -10   4  229.18   12.20
   0 -10   4  235.28   13.70
  -1  10  -4   16.10    3.50
   1 -10   4   23.20    4.20
   1 -10   4   17.80    3.30
   1 -10   4   20.20    5.60
  -2  10  -4    1.50    2.90
  -2  10  -4    1.70    1.00
   2 -10   4   -4.10    1.70
   2 -10   4    0.90    2.50
  -3  10  -4   26.00    7.20
  -3  10  -4   17.50    4.10
  -3  10  -4   34.20    7.00
   3 -10   4   23.70    6.20
   3 -10   4   21.90    5.40
  -4  10  -4   44.50    8.30
  -4  10  -4   48.00    9.00
  -4  10  -4   42.20    8.00
   4 -10   4   46.20    8.90
   4 -10   4   57.79    7.90
  -5  10  -4    1.80    2.70
  -5  10  -4   -0.30    1.90
  -5  10  -4    4.60    3.20
   5 -10   4   10.10    4.50
  -6  10  -4    4.50    3.00
  -6  10  -4   14.00    5.10
  -6  10  -4   12.40    4.90
   6 -10   4   17.10    4.60
  -7  10  -4    1.20    3.60
  -7  10  -4   -2.00    2.50
   7 -10   4    1.50    4.30
  -8  10  -4    4.80    4.10
  -8  10  -4   -4.80    2.30
   8 -10   4   -0.30    3.70
  -9  10  -4   18.80    7.70
   9 -10   4    5.10    5.20
  10 -10   4    1.10    3.20
  -6  -9   4   -0.30    5.30
  -6  -9   4    4.40    3.90
   5   9  -4   36.90    9.70
   5   9  -4   21.40    6.30
  -5  -9   4   30.70    8.30
  -5  -9   4   29.90    8.80
   4   9  -4   15.70    5.80
   4   9  -4   18.20    6.80
  -4  -9   4   23.90    7.30
   3   9  -4   -4.30    2.20
   3   9  -4   -0.50    2.60
  -3  -9   4    5.10    3.20
  -3  -9   4    0.40    2.10
   2   9  -4    1.00    2.00
   2   9  -4   -0.30    1.90
   2   9  -4    1.90    1.40
  -2  -9   4   -1.20    1.80
  -2  -9   4    1.30    2.40
  -2  -9   4    2.20    2.10
   1   9  -4   93.59    9.30
   1   9  -4   93.79    6.80
   1   9  -4   97.59    8.60
  -1  -9   4   77.79    7.60
  -1  -9   4   83.39    9.70
  -1  -9   4   81.29    8.50
   0   9  -4   60.99    6.20
   0  -9   4   61.09    8.30
   0  -9   4   73.69    6.50
   0  -9   4   63.69    6.60
  -1   9  -4  932.11   24.30
  -1   9  -4  908.81   23.50
   1  -9   4  907.21   29.60
   1  -9   4  879.51   23.60
   1  -9   4  877.61   34.50
  -2   9  -4 2003.60   57.29
  -2   9  -4 1993.50   60.09
   2  -9   4 2111.89   54.09
  -3   9  -4   32.60    7.00
  -3   9  -4   20.70    5.80
  -3   9  -4   30.00    5.40
   3  -9   4   33.30    6.50
   3  -9   4   25.20    8.60
  -4   9  -4  301.87   20.40
  -4   9  -4  274.87   17.90
  -4   9  -4  304.47   18.90
   4  -9   4  286.87   17.80
   4  -9   4  307.37   19.20
  -5   9  -4    3.40    2.90
  -5   9  -4    5.70    1.80
   5  -9   4   -2.50    2.10
  -6   9  -4    8.70    3.40
  -6   9  -4    4.50    3.00
  -6   9  -4    6.10    3.80
   6  -9   4    5.40    3.80
  -7   9  -4   -1.50    2.00
  -7   9  -4    0.70    2.90
  -7   9  -4    3.00    2.90
   7  -9   4   -1.50    2.60
  -8   9  -4   22.20    4.90
  -8   9  -4   24.30    7.50
   8  -9   4   17.30    4.10
   8  -9   4   20.60    4.70
  -9   9  -4    5.90    3.20
  -9   9  -4   21.70    6.90
   9  -9   4    7.80    5.30
   9  -9   4    5.00    3.80
  10  -9   4   15.00    6.50
  -7  -8   4   12.70    7.30
  -7  -8   4    9.80    6.50
   6   8  -4   11.90    6.20
  -6  -8   4   14.80    5.40
  -6  -8   4   -1.50    5.20
   5   8  -4   12.30    7.20
   5   8  -4   14.60    7.90
  -5  -8   4   29.30    7.90
  -5  -8   4   22.20    5.00
   4   8  -4    6.40    3.80
   4   8  -4    7.20    4.30
  -4  -8   4    8.20    3.20
  -4  -8   4   14.20    4.90
   3   8  -4   15.00    4.90
   3   8  -4   18.10    5.00
  -3  -8   4   12.00    4.90
  -3  -8   4   20.60    5.10
  -3  -8   4   12.20    4.50
   2   8  -4   27.30    5.90
   2   8  -4   29.40    2.90
   2   8  -4   34.20    8.90
  -2  -8   4   24.40    6.10
  -2  -8   4   30.80    5.10
  -2  -8   4   40.00    7.00
   1   8  -4   90.69    7.80
   1   8  -4   92.39    8.80
   1   8  -4   96.49    6.40
  -1  -8   4  101.09    9.80
  -1  -8   4   99.19    8.40
  -1  -8   4   92.49    8.60
   0   8  -4    6.00    2.40
   0   8  -4    7.80    2.50
   0   8  -4    3.00    2.10
   0  -8   4    8.50    2.60
   0  -8   4    8.40    3.20
   0  -8   4    8.30    2.00
  -1   8  -4  253.07   15.70
   1  -8   4  256.77   16.30
   1  -8   4  268.17   13.60
   1  -8   4  276.17   10.30
  -2   8  -4  140.69   11.50
  -2   8  -4  134.39   12.20
   2  -8   4  144.09   12.10
   2  -8   4  140.99   10.30
  -3   8  -4    2.20    1.60
  -3   8  -4    0.60    1.70
   3  -8   4    1.60    2.30
   3  -8   4    1.80    2.10
  -4   8  -4   91.69    9.70
  -4   8  -4  106.19    9.90
  -4   8  -4   97.99    9.90
   4  -8   4   89.69    9.60
  -5   8  -4   51.09    9.40
  -5   8  -4   58.09    7.50
  -5   8  -4   48.30    6.90
   5  -8   4   44.50    8.40
  -6   8  -4   -2.80    2.50
  -6   8  -4    9.80    3.30
   6  -8   4    3.50    3.20
  -7   8  -4    7.60    5.00
  -7   8  -4    7.60    3.20
  -7   8  -4    1.20    2.30
   7  -8   4    0.10    3.20
   7  -8   4    5.20    2.30
   7  -8   4   13.00    5.10
  -8   8  -4    2.10    2.40
  -8   8  -4    2.40    2.50
  -8   8  -4    5.70    1.70
  -8   8  -4    5.40    4.80
   8  -8   4    0.60    3.00
   8  -8   4    4.40    3.10
   8  -8   4    6.70    4.60
   8  -8   4    0.90    3.20
  -9   8  -4   63.29    5.90
  -9   8  -4   71.19    6.70
  -9   8  -4   56.09    7.50
  -9   8  -4   44.00   10.70
   9  -8   4   71.39    9.90
   9  -8   4   57.19    9.60
   9  -8   4   76.09   13.40
 -10   8  -4    8.40    4.60
 -10   8  -4   19.80    4.00
  11  -8   4   -8.70    4.60
  -8  -7   4   13.40    4.60
  -8  -7   4   -2.30    4.60
  -7  -7   4    2.90    3.70
  -7  -7   4   -5.80    8.40
  -7  -7   4    9.10    3.40
  -7  -7   4   10.00    3.20
   6   7  -4   -0.60    3.50
   6   7  -4    1.90    3.70
  -6  -7   4   -0.70    4.30
  -6  -7   4   -1.00    1.60
  -6  -7   4    1.90    2.80
  -6  -7   4   -3.10    2.30
   5   7  -4   46.60    9.30
   5   7  -4   27.80    7.60
  -5  -7   4   32.30    7.80
  -5  -7   4   39.20    3.70
  -5  -7   4   28.70    6.40
  -5  -7   4   38.50    4.60
   4   7  -4   10.50    4.80
   4   7  -4   17.80    4.50
   4   7  -4   17.40    5.40
  -4  -7   4   20.90    6.30
  -4  -7   4   23.30    5.70
  -4  -7   4   22.40    5.30
   3   7  -4  236.08   15.30
   3   7  -4  231.08   16.70
  -3  -7   4  249.88   16.30
  -3  -7   4  227.28   15.10
  -3  -7   4  253.67   16.40
   2   7  -4  166.38   12.70
   2   7  -4  188.48   12.10
   2   7  -4  181.68    6.30
  -2  -7   4  185.48   13.10
  -2  -7   4  182.88   12.60
  -2  -7   4  172.48   12.10
   1   7  -4   -1.40    1.10
   1   7  -4    0.70    1.40
   1   7  -4    1.20    1.80
  -1  -7   4   -1.50    1.30
  -1  -7   4    2.40    1.50
  -1  -7   4    1.80    1.70
   0   7  -4   27.40    3.40
   0   7  -4   17.00    3.50
   0   7  -4   21.00    3.60
   0  -7   4   22.70    4.00
   0  -7   4   21.80    3.80
   0  -7   4   18.50    3.40
  -1   7  -4  218.68   11.50
  -1   7  -4  222.28    9.00
  -1   7  -4  236.58   15.80
  -1   7  -4  216.28   13.60
   1  -7   4  225.88   11.70
   1  -7   4  211.38    8.60
   1  -7   4  224.58    8.80
  -2   7  -4    8.00    2.90
  -2   7  -4   11.30    4.00
  -2   7  -4   13.10    4.00
   2  -7   4    6.90    2.80
   2  -7   4   15.30    4.00
  -3   7  -4   23.20    5.20
  -3   7  -4   19.80    4.90
  -3   7  -4   16.80    5.00
   3  -7   4   18.20    4.50
   3  -7   4   24.80    5.80
  -4   7  -4    7.00    3.50
  -4   7  -4    5.20    3.20
  -4   7  -4   13.90    4.30
   4  -7   4   13.70    3.40
  -5   7  -4   40.10    7.50
  -5   7  -4   32.70    7.30
  -5   7  -4   26.60    6.10
   5  -7   4   23.70    3.20
   5  -7   4   29.50    6.20
   5  -7   4   25.30    6.20
  -6   7  -4  163.18   13.50
  -6   7  -4  164.28   15.50
  -6   7  -4  161.28    6.90
  -6   7  -4  159.08   12.30
  -6   7  -4  162.38    7.70
   6  -7   4  149.79   10.20
   6  -7   4  168.18    9.40
   6  -7   4  162.88   15.00
  -7   7  -4    4.60    1.60
  -7   7  -4    6.30    2.50
  -7   7  -4    7.00    2.90
  -7   7  -4   -3.90    2.70
  -7   7  -4    7.80    3.80
   7  -7   4    6.80    2.50
   7  -7   4    6.20    1.80
   7  -7   4    3.30    2.80
   7  -7   4    6.70    4.50
  -8   7  -4   16.80    4.70
  -8   7  -4   24.40    4.90
  -8   7  -4   19.00    8.40
   8  -7   4   17.40    4.80
   8  -7   4   22.10    6.10
   8  -7   4   15.90    6.10
   8  -7   4   20.70    6.40
  -9   7  -4    4.60    2.70
  -9   7  -4    1.90    2.80
  -9   7  -4    3.00    2.00
  -9   7  -4    6.50    5.00
   9  -7   4    3.60    4.70
   9  -7   4    3.90    3.30
   9  -7   4   -7.70    3.40
 -10   7  -4    0.90    3.50
 -10   7  -4   -1.20    4.00
  10  -7   4    8.10    5.10
  10  -7   4    2.10    6.90
  10  -7   4    6.70    6.80
  11  -7   4    8.20    4.40
  -9  -6   4   23.80    7.00
  -9  -6   4   20.60    9.00
  -8  -6   4   12.40    5.20
  -8  -6   4   -0.10    4.10
  -8  -6   4   -0.40    3.80
  -8  -6   4    1.80    6.00
   7   6  -4   27.30    8.90
  -7  -6   4   17.50    7.00
  -7  -6   4   11.80    3.50
  -7  -6   4   16.40    4.80
   6   6  -4   -2.20    3.00
   6   6  -4   -7.60    3.30
  -6  -6   4   -0.30    2.60
  -6  -6   4    6.10    3.20
   5   6  -4   18.00    5.80
   5   6  -4   28.90    8.00
   5   6  -4   14.80    4.90
  -5  -6   4   13.00    4.20
  -5  -6   4   17.20    5.60
  -5  -6   4   15.70    3.90
  -5  -6   4   18.60    3.20
  -5  -6   4   17.10    4.60
   4   6  -4   35.00    7.70
   4   6  -4   28.70    6.70
  -4  -6   4   20.90    5.30
  -4  -6   4   24.70    5.30
  -4  -6   4   21.70    5.90
  -4  -6   4   20.00    3.50
   3   6  -4    1.20    1.80
   3   6  -4    0.60    2.20
  -3  -6   4   -0.10    1.50
  -3  -6   4   -1.10    1.00
  -3  -6   4   -1.20    1.50
   2   6  -4    1.50    1.60
  -2  -6   4   -0.40    1.00
  -2  -6   4    5.20    3.40
  -2  -6   4   -1.40    0.80
   1   6  -4  222.28   12.20
   1   6  -4  205.58    8.10
   1   6  -4  225.68   11.20
  -1  -6   4  212.88   12.80
  -1  -6   4  227.88   12.70
  -1  -6   4  212.48   11.40
   0   6  -4   75.69    8.80
   0   6  -4   84.09    5.60
   0   6  -4   89.49    6.10
   0   6  -4   91.59    6.10
   0  -6   4   83.89    5.90
   0  -6   4   85.89    7.80
   0  -6   4   89.99    6.00
   0  -6   4   92.79    6.40
  -1   6  -4  218.68   11.10
  -1   6  -4  223.88    9.70
  -1   6  -4  219.78   14.50
  -1   6  -4  216.08   12.80
   1  -6   4  207.68   12.90
   1  -6   4  233.98    8.60
   1  -6   4  221.18   11.20
   1  -6   4  219.88    7.60
  -2   6  -4   61.19    7.40
  -2   6  -4   52.79    6.30
   2  -6   4   53.69    6.50
   2  -6   4   53.29    5.90
  -3   6  -4  353.76   18.60
  -3   6  -4  373.06   18.10
  -3   6  -4  353.26   17.70
   3  -6   4  381.56   18.40
   3  -6   4  352.16   17.30
  -4   6  -4   96.89    9.90
  -4   6  -4   92.39    9.40
  -4   6  -4   96.19    9.20
   4  -6   4   91.29    5.70
   4  -6   4   86.19    8.90
   4  -6   4  102.99    6.00
   4  -6   4  104.39    9.70
  -5   6  -4  740.43   29.60
  -5   6  -4  734.63   19.10
  -5   6  -4  737.03   32.60
  -5   6  -4  785.12   29.80
  -5   6  -4  794.52   21.30
   5  -6   4  742.03   22.50
   5  -6   4  799.52   29.90
   5  -6   4  767.82   23.90
   5  -6   4  764.32   30.90
  -6   6  -4  454.95   23.20
  -6   6  -4  471.55   17.70
  -6   6  -4  473.35   22.30
  -6   6  -4  476.65   27.50
  -6   6  -4  465.45   15.60
   6  -6   4  471.55   18.60
   6  -6   4  507.95   23.70
   6  -6   4  444.76   19.70
   6  -6   4  485.85   25.70
  -7   6  -4   12.10    2.80
  -7   6  -4   11.20    5.10
  -7   6  -4    6.40    3.60
  -7   6  -4    7.10    3.30
  -7   6  -4   11.10    3.50
   7  -6   4    6.00    4.10
   7  -6   4   12.90    4.70
   7  -6   4   13.70    3.70
   7  -6   4    3.00    4.00
  -8   6  -4   10.50    3.00
  -8   6  -4   11.70    3.70
  -8   6  -4    9.50    3.30
  -8   6  -4   17.60    8.10
   8  -6   4   17.20    5.40
   8  -6   4   12.40    5.00
   8  -6   4   14.00    5.30
  -9   6  -4    3.80    2.40
  -9   6  -4   -6.60    3.10
  -9   6  -4    3.50    4.00
   9  -6   4    8.20    4.00
   9  -6   4    1.20    3.30
   9  -6   4   -8.20    4.00
 -10   6  -4    3.40    4.40
 -10   6  -4    8.30    3.50
  10  -6   4   17.10    6.00
  10  -6   4   33.20    9.20
  10  -6   4   20.60    7.80
  -9  -5   4    7.20    5.40
   8   5  -4   -3.40    3.60
  -8  -5   4   12.70    7.10
  -8  -5   4    1.40    4.00
   7   5  -4    1.90    4.80
  -7  -5   4    6.00    3.20
  -7  -5   4   10.60    5.40
   6   5  -4   25.60    9.60
   6   5  -4   35.80    8.80
   6   5  -4   36.00    6.90
  -6  -5   4   31.60    8.40
  -6  -5   4   39.30   11.10
  -6  -5   4   34.70    6.20
   5   5  -4   23.10    6.10
   5   5  -4   11.80    4.60
   5   5  -4   24.90    6.30
  -5  -5   4   37.60    4.00
  -5  -5   4   11.60    4.30
   4   5  -4   40.10    7.80
   4   5  -4   22.30    6.60
  -4  -5   4   35.30    4.10
  -4  -5   4   36.40    6.70
  -4  -5   4   40.10    8.10
  -4  -5   4   36.20    5.20
   3   5  -4   53.99    6.50
   3   5  -4   52.69    8.60
  -3  -5   4   54.49    6.70
  -3  -5   4   58.59    7.40
  -3  -5   4   63.59    6.50
   2   5  -4 2778.32   63.69
   2   5  -4 2825.52   66.79
  -2  -5   4 2792.82   63.79
  -2  -5   4 2890.11   66.99
  -2  -5   4 2812.72   64.79
   1   5  -4  283.87   13.10
   1   5  -4  281.27   12.20
   1   5  -4  278.77   13.40
  -1  -5   4  269.77   13.40
  -1  -5   4  273.27    9.10
  -1  -5   4  272.87   13.00
  -1  -5   4  252.87   11.80
   0   5  -4  873.01   22.50
   0   5  -4  900.91   23.30
   0   5  -4  883.21   23.20
   0   5  -4  912.21   31.60
   0   5  -4  872.31   27.00
   0  -5   4  883.91   27.70
   0  -5   4  911.61   24.30
   0  -5   4  916.61   22.80
   0  -5   4  882.91   23.40
  -1   5  -4   43.20    5.20
  -1   5  -4   50.29    6.70
  -1   5  -4   50.79    4.90
   1  -5   4   49.50    5.70
   1  -5   4   51.79    3.70
   1  -5   4   50.09    5.00
  -2   5  -4  217.28   13.70
  -2   5  -4  215.48   12.50
   2  -5   4  217.28    6.70
   2  -5   4  221.38   13.40
   2  -5   4  216.98   11.90
  -3   5  -4  123.99   10.40
  -3   5  -4  102.09    9.00
   3  -5   4  113.79    9.70
   3  -5   4  121.89    6.30
   3  -5   4  108.29    9.10
  -4   5  -4   59.29    7.10
  -4   5  -4   57.89    4.00
  -4   5  -4   57.19    7.40
  -4   5  -4   63.09    4.90
   4  -5   4   59.89    7.30
   4  -5   4   62.79    5.30
   4  -5   4   49.40    7.90
   4  -5   4   51.99    4.90
  -5   5  -4    1.50    2.90
  -5   5  -4    1.60    1.20
  -5   5  -4    0.10    1.30
  -5   5  -4   -0.40    1.90
   5  -5   4    3.40    1.70
   5  -5   4    1.90    1.70
   5  -5   4    2.80    2.50
  -6   5  -4   70.59    7.10
  -6   5  -4   77.99    8.80
  -6   5  -4   71.59    6.20
   6  -5   4   70.69    7.20
   6  -5   4   70.49    7.90
   6  -5   4   62.69   10.40
   6  -5   4   80.69    9.70
  -7   5  -4   21.80    4.20
  -7   5  -4   21.50    5.50
  -7   5  -4   12.10    4.00
  -7   5  -4   25.20    8.10
   7  -5   4   14.50    5.40
   7  -5   4   14.00    4.40
   7  -5   4   15.50    4.70
   7  -5   4   10.00    4.80
  -8   5  -4   41.10    6.80
  -8   5  -4   38.60    7.10
  -8   5  -4   44.80    8.30
  -8   5  -4   54.69   13.20
   8  -5   4   34.40    8.30
   8  -5   4   36.10    8.40
   8  -5   4   39.20    9.60
  -9   5  -4   12.60    6.80
  -9   5  -4   18.00    5.70
  -9   5  -4   19.70    6.30
  -9   5  -4   20.40    5.00
   9  -5   4   27.10    7.50
   9  -5   4   14.60    5.90
   9  -5   4   36.20    7.00
 -10   5  -4   -6.40    3.60
  10  -5   4    6.70    4.10
  -9  -4   4   -7.50    4.50
   8   4  -4   43.40   16.90
  -8  -4   4   20.60    7.50
  -8  -4   4   32.60    7.70
   7   4  -4   -2.20    3.40
   7   4  -4    8.10    5.00
   7   4  -4    8.40    3.90
  -7  -4   4   -3.90    2.60
  -7  -4   4    0.10    2.70
   6   4  -4   28.60    6.80
   6   4  -4   17.30    5.00
   6   4  -4   23.10    5.70
  -6  -4   4   16.60    6.00
  -6  -4   4   22.20    4.60
  -6  -4   4   26.10    6.90
   5   4  -4    8.70    5.00
   5   4  -4    7.60    3.50
  -5  -4   4    1.30    2.40
  -5  -4   4    7.80    2.90
  -5  -4   4   10.90    3.50
   4   4  -4    2.30    1.90
   4   4  -4    3.50    2.50
  -4  -4   4    0.90    1.80
  -4  -4   4    2.00    1.50
  -4  -4   4    1.20    1.40
  -4  -4   4    2.00    2.10
   3   4  -4  763.12   26.70
   3   4  -4  770.12   28.90
  -3  -4   4  759.12   23.60
  -3  -4   4  741.53   26.70
  -3  -4   4  785.02   19.60
  -3  -4   4  787.92   28.90
   2   4  -4  174.18   10.30
   2   4  -4  180.08   11.40
  -2  -4   4  172.68   10.30
  -2  -4   4  169.08    9.50
  -2  -4   4  164.98   10.90
   1   4  -4 2319.17   49.50
   1   4  -4 2210.98   49.99
   1   4  -4 2246.98   50.59
  -1  -4   4 2248.08   50.99
  -1  -4   4 2240.58   44.30
  -1  -4   4 2129.89   48.50
  -1  -4   4 2135.19   54.49
   0   4  -4  890.21   19.40
   0   4  -4  904.81   22.30
   0   4  -4  882.11   25.90
   0   4  -4  874.81   22.70
   0  -4   4  947.21   23.90
   0  -4   4  858.41   22.80
   0  -4   4  858.31   25.90
   0  -4   4  888.61   21.70
  -1   4  -4   41.60    3.30
  -1   4  -4   43.30    5.70
  -1   4  -4   33.90    4.50
  -1   4  -4   38.40    2.90
   1  -4   4   47.30    5.90
   1  -4   4   35.30    2.70
   1  -4   4   40.20    4.30
   1  -4   4   40.40    3.50
  -2   4  -4    8.20    2.90
  -2   4  -4    6.20    2.30
  -2   4  -4    8.30    1.50
  -2   4  -4    9.30    1.90
   2  -4   4   13.80    2.60
   2  -4   4    9.30    3.30
   2  -4   4   11.00    3.20
   2  -4   4    9.50    1.70
  -3   4  -4    1.90    1.10
  -3   4  -4    2.30    1.20
  -3   4  -4   -0.80    1.60
   3  -4   4    2.20    1.20
   3  -4   4    1.90    1.10
   3  -4   4    1.50    2.00
   3  -4   4    0.30    1.50
  -4   4  -4   44.10    4.10
  -4   4  -4   46.50    6.50
  -4   4  -4   39.40    4.40
   4  -4   4   37.10    4.80
   4  -4   4   52.99    6.70
   4  -4   4   42.80    4.80
   4  -4   4   39.40    7.20
  -5   4  -4 1199.38   39.70
  -5   4  -4 1246.38   35.10
  -5   4  -4 1192.78   31.90
   5  -4   4 1192.28   35.10
   5  -4   4 1274.47   41.30
   5  -4   4 1214.88   42.10
   5  -4   4 1224.98   36.80
  -6   4  -4  320.17   18.40
  -6   4  -4  304.07   14.70
   6  -4   4  307.77   16.80
   6  -4   4  333.97   19.90
   6  -4   4  306.07   20.80
   6  -4   4  314.27   18.00
  -7   4  -4  114.19   11.40
  -7   4  -4  107.19    9.40
  -7   4  -4   94.89    9.90
   7  -4   4  103.49   10.40
   7  -4   4  114.99   11.70
   7  -4   4  100.59   11.30
   7  -4   4  109.29   12.50
  -8   4  -4   15.00    5.30
  -8   4  -4   34.10    6.50
  -8   4  -4   13.00    6.70
  -8   4  -4   26.10    6.80
   8  -4   4   17.40    6.50
   8  -4   4   34.70    8.80
  -9   4  -4   -1.50    3.60
  -9   4  -4    5.90    2.80
  -9   4  -4   -8.30    3.10
   9  -4   4   -4.60    5.50
   9  -4   4   -4.80    6.00
   9  -4   4    4.80    3.40
  10  -4   4   -3.40    7.50
  10  -4   4    4.50    5.30
 -10  -3   4   -8.10    6.50
   9   3  -4   -1.30    5.60
  -9  -3   4    3.70    4.10
  -9  -3   4    1.00    5.10
   8   3  -4   24.00    7.70
   8   3  -4   20.70    6.20
  -8  -3   4   33.90    8.50
  -8  -3   4   38.80    7.10
   7   3  -4   26.40    6.30
   7   3  -4   30.40    8.10
   7   3  -4   29.70    6.90
  -7  -3   4   27.70    6.10
  -7  -3   4   24.80    8.10
  -7  -3   4   21.30    6.60
   6   3  -4  143.09   11.60
   6   3  -4  129.39   13.90
   6   3  -4  142.99   13.10
  -6  -3   4  132.89   10.90
  -6  -3   4  126.59   13.70
  -6  -3   4  139.09   13.60
   5   3  -4   45.00    8.90
   5   3  -4   26.40    6.20
  -5  -3   4   31.10    4.00
  -5  -3   4   35.10    7.60
  -5  -3   4   20.20    5.40
   4   3  -4   76.59   12.20
   4   3  -4   70.39    7.70
  -4  -3   4   68.79    5.50
  -4  -3   4   70.29    8.20
  -4  -3   4   83.59    8.40
  -4  -3   4   72.79    6.00
   3   3  -4   32.60    5.80
   3   3  -4   33.00    3.70
   3   3  -4   24.60    5.30
  -3  -3   4   25.20    2.90
  -3  -3   4   23.10    3.10
  -3  -3   4   20.50    4.50
  -3  -3   4   18.30    3.90
   2   3  -4  148.39    7.60
   2   3  -4  136.79    9.40
   2   3  -4  143.09    6.50
   2   3  -4  140.49    8.80
  -2  -3   4  153.98    7.90
  -2  -3   4  134.89    9.40
  -2  -3   4  135.99    5.50
  -2  -3   4  127.29    8.40
   1   3  -4   58.09    5.40
   1   3  -4   64.69    7.00
   1   3  -4   66.79    5.20
   1   3  -4   66.09    3.60
   1   3  -4   56.29    4.80
  -1  -3   4   70.59    3.40
  -1  -3   4   65.89    5.70
  -1  -3   4   57.49    4.70
  -1  -3   4   63.99    5.10
   0   3  -4  151.78    6.10
   0   3  -4  154.48    8.60
   0   3  -4  159.08    7.80
   0   3  -4  157.88   11.00
   0  -3   4  155.58    7.70
   0  -3   4  158.18    7.80
   0  -3   4  144.79   10.10
  -1   3  -4 1372.76   29.90
  -1   3  -4 1397.56   39.70
  -1   3  -4 1368.06   31.80
   1  -3   4 1367.86   29.70
   1  -3   4 1409.36   34.50
   1  -3   4 1354.66   38.70
   1  -3   4 1401.86   32.40
  -2   3  -4   29.50    3.40
  -2   3  -4   35.10    6.40
  -2   3  -4   32.90    3.10
   2  -3   4   33.90    4.00
   2  -3   4   32.10    5.80
   2  -3   4   30.30    3.20
   2  -3   4   39.00    4.80
  -3   3  -4   16.90    4.60
  -3   3  -4   14.20    2.90
  -3   3  -4   15.60    2.80
   3  -3   4   18.40    3.50
   3  -3   4   19.40    5.00
   3  -3   4   10.90    3.30
   3  -3   4   15.40    3.20
  -4   3  -4    7.00    2.30
  -4   3  -4    6.60    2.90
  -4   3  -4    7.80    2.40
   4  -3   4    6.20    2.50
   4  -3   4    8.20    3.20
   4  -3   4    3.90    2.00
   4  -3   4    2.70    3.90
  -5   3  -4  218.38   13.30
  -5   3  -4  204.68   11.40
   5  -3   4  202.98   13.10
   5  -3   4  210.88   16.10
   5  -3   4  190.48   13.90
   5  -3   4  198.98   13.60
  -6   3  -4   96.49    9.60
  -6   3  -4   80.39    7.60
  -6   3  -4  106.69    9.90
   6  -3   4   92.79   10.90
   6  -3   4   86.49    9.80
   6  -3   4   91.79    9.70
   6  -3   4   89.99   10.80
  -7   3  -4    2.50    2.30
  -7   3  -4    0.30    1.80
  -7   3  -4    0.30    2.50
   7  -3   4   -1.30    3.00
   7  -3   4   -3.00    2.20
   7  -3   4    0.10    3.30
  -8   3  -4   10.70    3.50
  -8   3  -4    3.40    4.10
  -8   3  -4    6.20    3.70
   8  -3   4    0.30    4.60
   8  -3   4   -0.50    2.50
   8  -3   4    8.90    4.60
  -9   3  -4   -1.10    3.30
  -9   3  -4   -5.30    3.30
   9  -3   4    7.80    5.20
   9  -3   4   -2.30    2.70
  10  -3   4   -4.10    3.80
  10  -3   4  -14.80    7.90
  10   2  -4   19.20    8.90
 -10  -2   4    9.10    7.20
   9   2  -4    9.70    5.10
   9   2  -4    6.00    4.90
  -9  -2   4    0.00    4.30
  -9  -2   4    5.30    5.10
   8   2  -4   10.90    4.90
   8   2  -4    2.90    3.80
  -8  -2   4    2.30    4.40
  -8  -2   4    9.00    3.40
  -8  -2   4   15.80    5.70
   7   2  -4    6.90    3.70
   7   2  -4    9.90    3.70
   7   2  -4    5.00    3.40
  -7  -2   4    7.40    3.90
  -7  -2   4   22.50    5.40
  -7  -2   4    6.20    3.20
   6   2  -4    4.80    2.40
   6   2  -4   -0.90    2.20
   6   2  -4    1.70    2.20
  -6  -2   4   -1.40    2.40
  -6  -2   4    5.40    2.80
  -6  -2   4    3.00    3.10
   5   2  -4  381.96   21.50
   5   2  -4  375.06   19.50
  -5  -2   4  394.66   17.60
  -5  -2   4  401.46   20.90
  -5  -2   4  377.66   11.90
  -5  -2   4  397.56   21.50
   4   2  -4  274.27   15.10
   4   2  -4  263.07   16.00
   4   2  -4  259.77   13.20
  -4  -2   4  249.48    8.40
  -4  -2   4  249.38    9.50
  -4  -2   4  256.37   14.50
  -4  -2   4  249.97   15.40
  -4  -2   4  259.37   12.40
   3   2  -4  366.66   17.40
   3   2  -4  361.16   16.30
   3   2  -4  387.06   14.50
  -3  -2   4  398.86   12.00
  -3  -2   4  391.16   13.50
  -3  -2   4  382.86   17.90
  -3  -2   4  383.86   10.60
  -3  -2   4  364.06   16.00
   2   2  -4   29.30    4.50
   2   2  -4   35.80    3.20
   2   2  -4   23.50    4.30
   2   2  -4   33.00    3.30
  -2  -2   4   30.80    2.90
  -2  -2   4   35.00    4.10
  -2  -2   4   40.70    3.40
  -2  -2   4   37.50    4.80
   1   2  -4  767.02   21.80
   1   2  -4  794.92   26.40
   1   2  -4  811.82   19.60
   1   2  -4  819.32   23.40
   1   2  -4  850.91   21.60
  -1  -2   4  828.42   21.50
  -1  -2   4  812.82   23.60
  -1  -2   4  808.12   26.00
  -1  -2   4  817.22   19.20
   0   2  -4  995.60   30.70
   0   2  -4  984.00   23.80
   0   2  -4 1007.90   26.10
   0   2  -4 1008.80   23.50
   0  -2   4  964.90   23.40
   0  -2   4  987.80   23.50
   0  -2   4 1006.20   26.00
  -1   2  -4 2016.10   47.90
  -1   2  -4 1941.11   43.10
  -1   2  -4 2092.49   52.19
  -1   2  -4 2031.70   42.10
   1  -2   4 1928.71   45.20
   1  -2   4 1973.30   42.10
   1  -2   4 2058.19   51.69
  -2   2  -4 2743.83   59.09
  -2   2  -4 2818.02   66.89
  -2   2  -4 2639.44   55.79
   2  -2   4 2766.82   57.49
   2  -2   4 2723.83   61.29
   2  -2   4 2700.03   60.09
   2  -2   4 2724.93   67.29
  -3   2  -4    4.60    2.20
  -3   2  -4    2.70    1.70
  -3   2  -4    6.40    2.10
   3  -2   4    6.40    2.20
   3  -2   4    6.20    2.30
   3  -2   4    4.90    2.30
   3  -2   4    7.30    3.10
  -4   2  -4  128.89   11.20
  -4   2  -4  128.59    8.70
  -4   2  -4  130.99    9.80
   4  -2   4  124.19    9.90
   4  -2   4  132.89   10.50
   4  -2   4  117.89   12.20
   4  -2   4  118.29    9.60
  -5   2  -4    2.80    2.40
  -5   2  -4    1.40    1.90
  -5   2  -4    1.30    2.20
   5  -2   4   -0.30    1.10
   5  -2   4    7.40    3.30
   5  -2   4   -0.10    2.60
  -6   2  -4    1.90    2.40
  -6   2  -4    3.70    2.70
  -6   2  -4    4.20    2.40
   6  -2   4    4.60    3.90
   6  -2   4    9.10    4.40
   6  -2   4    2.20    2.90
   6  -2   4    4.00    3.70
  -7   2  -4  106.89   12.10
  -7   2  -4   77.49   10.30
  -7   2  -4  117.09   10.70
   7  -2   4   96.29   15.30
   7  -2   4   95.29   12.30
   7  -2   4  115.89   12.40
  -8   2  -4   10.70    5.50
  -8   2  -4   13.20    4.80
  -8   2  -4    6.60    5.10
   8  -2   4    4.90    4.50
   8  -2   4   13.90    6.50
  -9   2  -4   -1.50    4.10
  -9   2  -4    7.30    4.00
   9  -2   4    4.50    6.80
   9  -2   4    4.40    4.90
  10  -2   4   -1.50   10.70
  10  -2   4    4.80    5.90
  10   1  -4   15.50    7.10
  10   1  -4   21.80    8.30
 -10  -1   4    9.20    6.80
   9   1  -4   42.00   10.30
   9   1  -4   34.60    7.40
  -9  -1   4   17.70    7.10
  -9  -1   4   29.10    6.40
   8   1  -4   26.60    6.60
   8   1  -4   41.90   10.30
  -8  -1   4   21.00    5.60
  -8  -1   4   26.40    6.80
  -8  -1   4   31.70    7.80
   7   1  -4   -1.10    1.50
   7   1  -4   -1.10    1.60
  -7  -1   4    4.90    2.80
  -7  -1   4    3.00    3.30
  -7  -1   4   -0.40    1.70
   6   1  -4  370.56   20.30
   6   1  -4  372.76   22.50
   6   1  -4  391.56   20.10
  -6  -1   4  385.46   20.80
  -6  -1   4  402.66   20.00
  -6  -1   4  412.46   23.10
  -6  -1   4  389.66   14.70
   5   1  -4  112.89   10.80
   5   1  -4   93.59    9.10
   5   1  -4  100.19    9.20
  -5  -1   4  109.19   10.70
  -5  -1   4  107.29    8.80
  -5  -1   4  108.09    6.60
  -5  -1   4  111.19   11.40
   4   1  -4  914.01   30.00
   4   1  -4  904.51   31.40
   4   1  -4  919.81   28.80
  -4  -1   4  921.61   31.90
  -4  -1   4  926.81   27.40
  -4  -1   4  890.91   22.80
  -4  -1   4  881.01   29.00
   3   1  -4   -0.40    0.70
   3   1  -4    0.00    1.20
   3   1  -4    2.20    1.30
   3   1  -4   -0.30    1.10
  -3  -1   4    0.30    1.00
  -3  -1   4   -0.30    1.00
  -3  -1   4   -0.50    0.70
   2   1  -4 1009.60   27.70
   2   1  -4 1013.90   22.90
   2   1  -4 1051.69   30.30
   2   1  -4 1016.40   25.90
   2   1  -4 1049.09   30.30
  -2  -1   4 1053.49   29.90
  -2  -1   4 1004.00   24.90
  -2  -1   4 1031.70   27.10
  -2  -1   4 1050.59   29.80
   1   1  -4  111.49    8.50
   1   1  -4  109.89    5.90
   1   1  -4  109.29    6.40
   1   1  -4  106.79    7.30
  -1  -1   4  113.99    7.50
  -1  -1   4  110.19    8.30
  -1  -1   4  115.19    6.40
  -1  -1   4  103.99    5.60
   0   1  -4 1687.03   38.40
   0   1  -4 1923.91   49.60
   0   1  -4 1767.92   38.50
   0   1  -4 1786.12   46.50
   0  -1   4 1720.83   38.50
   0  -1   4 1780.12   45.90
   0  -1   4 1763.22   38.30
   0  -1   4 1764.62   42.10
  -1   1  -4   60.79    4.90
  -1   1  -4   71.29    6.10
  -1   1  -4   61.49    4.70
  -1   1  -4   55.19    6.70
   1  -1   4   68.69    6.30
   1  -1   4   54.39    6.90
   1  -1   4   69.99    5.10
  -2   1  -4  101.79    7.80
  -2   1  -4   96.69    6.60
  -2   1  -4   85.39    8.60
  -2   1  -4  101.39    7.20
   2  -1   4   95.69    9.70
   2  -1   4  103.49    7.40
   2  -1   4   99.79    8.00
  -3   1  -4   52.89    7.30
  -3   1  -4   66.69    6.00
  -3   1  -4   70.99    7.20
   3  -1   4   60.89    8.40
   3  -1   4   62.09    6.60
   3  -1   4   62.09    6.90
   3  -1   4   70.39    7.20
  -4   1  -4   41.90    7.10
  -4   1  -4   47.60    5.70
  -4   1  -4   39.50    6.90
   4  -1   4   54.09    6.70
   4  -1   4   44.80    7.50
   4  -1   4   37.20    7.90
   4  -1   4   38.80    6.80
  -5   1  -4   89.59   10.30
  -5   1  -4   91.49    8.50
  -5   1  -4  114.79   10.70
   5  -1   4  109.79   10.60
   5  -1   4   88.49    9.90
   5  -1   4   95.79   10.20
   5  -1   4   91.59   12.00
  -6   1  -4  217.38   14.50
  -6   1  -4  194.68   15.90
  -6   1  -4  217.08   16.50
   6  -1   4  204.08   16.00
   6  -1   4  198.08   20.20
   6  -1   4  228.58   16.20
   6  -1   4  215.68   17.40
  -7   1  -4  118.99   12.50
  -7   1  -4  116.39   13.10
  -7   1  -4  119.99   11.60
   7  -1   4  109.59   12.00
   7  -1   4  123.69   13.80
   7  -1   4  128.89   16.30
  -8   1  -4   34.40    8.80
  -8   1  -4   37.90    9.00
  -8   1  -4   40.70    8.00
   8  -1   4   51.49   10.80
   8  -1   4   41.90    9.70
   9  -1   4    4.50    9.00
   9  -1   4   22.90    8.20
  11   0  -4   -4.90    7.30
  11   0  -4   20.30    8.80
  10   0  -4   -6.60    4.40
  10   0  -4   -7.80    4.20
 -10   0   4    3.30    4.30
 -10   0   4   -4.10    3.80
   9   0  -4   -1.80    2.50
   9   0  -4   -1.40    2.90
  -9   0   4   -4.00    2.90
  -9   0   4   -3.10    2.70
  -9   0   4    7.90    4.00
   8   0  -4   22.40    6.70
   8   0  -4   13.90    4.70
   8   0  -4   27.40    5.70
  -8   0   4   33.20    8.00
  -8   0   4   20.70    5.50
  -8   0   4   38.10    8.50
   7   0  -4    5.10    4.10
   7   0  -4    0.10    2.00
  -7   0   4   -1.70    1.70
  -7   0   4    5.00    3.20
  -7   0   4   -1.00    1.80
   6   0  -4  194.58   14.40
   6   0  -4  179.08   13.60
  -6   0   4  184.38   14.80
  -6   0   4  205.98   16.90
  -6   0   4  194.58   13.80
  -6   0   4  173.18   10.30
   5   0  -4   87.39    8.60
   5   0  -4   98.39    9.70
  -5   0   4   90.69    8.60
  -5   0   4   94.99    6.80
  -5   0   4  104.99    9.00
  -5   0   4  106.89   12.30
   4   0  -4   46.10    6.00
   4   0  -4   49.80    6.00
   4   0  -4   47.10    5.40
   4   0  -4   47.60    5.80
  -4   0   4   47.60    4.50
  -4   0   4   37.40    6.30
  -4   0   4   39.60    5.10
  -4   0   4   48.40    5.40
   3   0  -4 2166.88   49.60
   3   0  -4 2132.79   51.59
   3   0  -4 1931.01   48.60
   3   0  -4 2128.99   49.20
  -3   0   4 2053.89   48.30
  -3   0   4 2165.08   52.29
  -3   0   4 2129.39   47.60
   2   0  -4  795.82   23.20
   2   0  -4  819.22   23.10
   2   0  -4  825.32   25.40
  -2   0   4  835.42   22.30
  -2   0   4  791.32   24.70
  -2   0   4  835.22   25.40
   1   0  -4  292.27   11.70
   1   0  -4  311.97   11.70
   1   0  -4  310.97   14.80
   1   0  -4  335.57   17.00
  -1   0   4  308.27   11.40
  -1   0   4  319.17   14.80
  -1   0   4  287.27   13.10
  -1   0   4  305.57   11.50
   0   0  -4  373.46   15.70
   0   0  -4  389.56   13.50
   0   0  -4  364.16   17.10
   0   0  -4  392.16   13.50
   0   0   4  394.46   16.10
   0   0   4  361.26   13.10
   0   0   4  372.46   17.60
   0   0   4  385.66   13.50
  -1   0  -4 1707.83   39.30
  -1   0  -4 1680.13   39.40
  -1   0  -4 1715.23   43.10
  -1   0  -4 1628.74   45.70
   1   0   4 1747.63   48.50
   1   0   4 1677.63   43.80
  -2   0  -4  537.05   23.60
  -2   0  -4  542.55   18.90
  -2   0  -4  519.95   20.90
   2   0   4  559.14   27.10
   2   0   4  551.84   20.40
  -3   0  -4  280.17   25.00
  -3   0  -4  246.78   14.80
  -3   0  -4  257.97   13.40
  -3   0  -4  258.37   13.20
   3   0   4  244.68   17.30
   3   0   4  256.97   15.20
   3   0   4  254.17   14.70
  -4   0  -4  102.69   10.10
  -4   0  -4  106.29    8.90
  -4   0  -4  101.09    8.70
  -4   0  -4  106.69   10.70
   4   0   4  101.59   11.90
   4   0   4  110.09    9.90
   4   0   4  102.79   10.40
   4   0   4  103.49   10.50
  -5   0  -4    2.90    2.90
  -5   0  -4   -1.60    1.20
   5   0   4    3.50    2.80
   5   0   4    3.30    3.60
   5   0   4    1.50    2.40
   5   0   4    0.10    2.40
  -6   0  -4   -1.80    2.20
  -6   0  -4    8.70    3.70
  -6   0  -4   -3.40    2.10
   6   0   4   -2.00    2.50
   6   0   4   -1.70    2.60
   6   0   4   -3.70    3.20
  -7   0  -4   -3.80    2.30
  -7   0  -4   -4.10    4.00
   7   0   4    8.90    5.20
   7   0   4   -0.20    3.00
  -8   0  -4   -6.20    3.20
   8   0   4   -7.00    3.40
   8   0   4    1.80    5.20
   9   0   4    1.60    7.50
  11  -1  -4  -11.90    5.90
  11  -1  -4   -8.80    5.90
 -11   1   4    5.60    7.40
  10  -1  -4    4.20    5.10
 -10   1   4   21.70    5.90
 -10   1   4   20.70    6.50
   9  -1  -4    7.80    3.60
   9  -1  -4    2.30    4.80
  -9   1   4    9.70    4.90
  -9   1   4    1.50    3.50
   8  -1  -4    5.30    2.10
   8  -1  -4   -2.60    2.40
   8  -1  -4    2.00    3.10
  -8   1   4    2.20    3.80
  -8   1   4   -0.60    2.10
  -8   1   4    3.50    2.30
   7  -1  -4   59.89    9.80
   7  -1  -4   72.39    6.00
   7  -1  -4   71.79    9.20
  -7   1   4   82.09   10.50
  -7   1   4   66.79    8.40
  -7   1   4   71.29    9.30
   6  -1  -4   24.60    6.10
   6  -1  -4   26.80    6.00
   6  -1  -4   28.40    6.20
   6  -1  -4   22.90    6.10
  -6   1   4   20.20    5.60
  -6   1   4   20.40    4.90
  -6   1   4   25.60    5.90
   5  -1  -4   26.00    5.10
   5  -1  -4   26.30    5.50
   5  -1  -4   24.00    5.40
   5  -1  -4   33.70    4.30
  -5   1   4   26.40    5.50
  -5   1   4   29.80    6.40
  -5   1   4   32.20    5.80
  -5   1   4   25.20    4.30
   4  -1  -4  676.33   24.00
   4  -1  -4  754.32   26.10
   4  -1  -4  690.83   21.70
   4  -1  -4  720.43   26.00
  -4   1   4  679.33   23.60
  -4   1   4  706.53   23.30
  -4   1   4  665.93   25.70
  -4   1   4  664.03   21.60
   3  -1  -4   11.20    3.10
   3  -1  -4   12.10    3.10
   3  -1  -4    8.90    2.70
   3  -1  -4    8.40    3.10
  -3   1   4   10.30    2.70
  -3   1   4    7.10    2.40
  -3   1   4   11.10    3.00
  -3   1   4   13.70    3.20
   2  -1  -4  951.40   26.00
   2  -1  -4  925.91   27.40
   2  -1  -4  897.51   24.90
  -2   1   4  897.51   27.40
  -2   1   4  897.81   24.40
  -2   1   4  814.32   23.90
  -2   1   4  887.71   26.90
   1  -1  -4  694.03   20.20
   1  -1  -4  616.64   22.20
   1  -1  -4  671.43   20.20
   1  -1  -4  629.24   26.60
  -1   1   4  668.83   19.70
  -1   1   4  662.03   23.90
  -1   1   4  676.43   19.70
  -1   1   4  662.23   22.80
   0  -1  -4  363.16   17.30
   0  -1  -4  362.06   13.70
   0  -1  -4  387.56   14.20
   0  -1  -4  377.76   16.60
   0   1   4  346.77   17.80
   0   1   4  360.76   13.80
   0   1   4  354.86   16.40
   0   1   4  336.47   13.70
  -1  -1  -4  224.48   14.00
  -1  -1  -4  226.38   11.10
  -1  -1  -4  227.88   11.10
  -1  -1  -4  248.48   13.60
   1   1   4  211.98   14.70
   1   1   4  219.48   11.70
  -2  -1  -4   41.30    7.50
  -2  -1  -4   33.70    6.10
  -2  -1  -4   45.80    5.00
  -2  -1  -4   44.50    5.20
   2   1   4   47.10    9.00
   2   1   4   44.00    7.50
  -3  -1  -4  263.37   14.10
  -3  -1  -4  264.57   16.10
  -3  -1  -4  249.38   13.40
  -3  -1  -4  258.27   16.90
   3   1   4  231.98   17.70
   3   1   4  271.27   16.20
   3   1   4  256.37   16.00
  -4  -1  -4   14.30    3.90
  -4  -1  -4   13.90    4.20
  -4  -1  -4   12.80    4.10
   4   1   4   11.80    4.90
   4   1   4   19.50    5.60
   4   1   4   11.00    4.70
  -5  -1  -4   -2.60    2.00
  -5  -1  -4    3.20    2.40
  -5  -1  -4   -2.70    2.40
  -5  -1  -4    2.60    2.00
   5   1   4   -3.70    1.40
   5   1   4    4.20    4.10
  -6  -1  -4   46.20    8.60
  -6  -1  -4   41.90    8.90
  -6  -1  -4   52.49   10.10
   6   1   4   34.60    8.30
   6   1   4   52.59    9.30
  -7  -1  -4   -0.40    5.40
   7   1   4    2.70    4.90
   7   1   4   -1.00    3.30
   8   1   4   -6.50    3.90
   8   1   4  -10.40    4.70
   9   1   4   18.50    7.20
  12  -2  -4    0.80    9.70
  11  -2  -4    6.80    7.10
  11  -2  -4   -9.30    5.30
  10  -2  -4   33.80    7.90
  10  -2  -4   29.40    7.80
 -10   2   4   12.50    6.10
 -10   2   4   18.60    6.70
 -10   2   4   21.60    6.50
   9  -2  -4    6.90    2.10
   9  -2  -4    0.80    4.00
  -9   2   4   -0.40    3.60
  -9   2   4    7.30    4.40
  -9   2   4    2.70    3.50
   8  -2  -4  126.09   13.80
   8  -2  -4  121.89    8.50
   8  -2  -4  126.29    9.30
   8  -2  -4   97.59   11.20
  -8   2   4  107.09   12.20
  -8   2   4  148.79   14.00
  -8   2   4  116.09   11.50
   7  -2  -4   -0.80    2.20
   7  -2  -4    7.20    4.80
   7  -2  -4   10.00    2.40
   7  -2  -4    5.60    2.80
   7  -2  -4    7.30    2.50
  -7   2   4    7.60    5.20
  -7   2   4    5.90    2.80
  -7   2   4    3.50    2.80
   6  -2  -4  118.59   10.10
   6  -2  -4  101.79   10.60
   6  -2  -4   95.19   10.50
   6  -2  -4  106.89    7.20
  -6   2   4  118.29    9.90
  -6   2   4   94.89    9.90
  -6   2   4  111.29   10.30
   5  -2  -4  397.36   20.20
   5  -2  -4  419.96   19.10
   5  -2  -4  417.46   14.60
   5  -2  -4  430.96   20.30
  -5   2   4  397.56   19.10
  -5   2   4  390.16   20.00
   4  -2  -4  918.11   29.70
   4  -2  -4 1017.50   26.50
   4  -2  -4 1032.40   32.30
  -4   2   4 1000.80   28.60
  -4   2   4  973.80   30.60
  -4   2   4  962.60   31.90
   3  -2  -4   62.49    5.80
   3  -2  -4   60.49    6.40
   3  -2  -4   64.19    5.70
   3  -2  -4   69.59    7.00
  -3   2   4   53.69    6.10
  -3   2   4   61.09    5.80
  -3   2   4   56.79    5.30
  -3   2   4   58.29    5.50
   2  -2  -4   41.50    4.80
   2  -2  -4   33.50    4.30
   2  -2  -4   40.80    4.40
   2  -2  -4   40.40    5.30
  -2   2   4   31.10    3.80
  -2   2   4   36.60    5.00
  -2   2   4   39.50    5.10
  -2   2   4   41.80    4.50
   1  -2  -4   12.40    3.30
   1  -2  -4   17.40    4.20
   1  -2  -4   12.40    2.80
   1  -2  -4   15.40    3.30
  -1   2   4   19.50    3.70
  -1   2   4   16.10    3.30
  -1   2   4   14.50    4.00
   0  -2  -4  135.19    8.40
   0  -2  -4  131.19   10.20
   0  -2  -4  127.59    9.80
   0  -2  -4  132.59    8.20
   0   2   4  133.89    8.60
   0   2   4  122.99    7.90
   0   2   4  136.19   11.30
   0   2   4  114.69    9.70
  -1  -2  -4  135.89   10.70
  -1  -2  -4  133.09   11.10
  -1  -2  -4  125.29    8.40
  -1  -2  -4  134.09    9.00
   1   2   4  135.29   12.00
   1   2   4  133.39    8.90
   1   2   4  141.59   10.00
   1   2   4  130.89   11.20
  -2  -2  -4   20.90    4.20
  -2  -2  -4   22.10    5.60
  -2  -2  -4   26.10    4.80
  -2  -2  -4   27.20    5.60
   2   2   4   27.30    6.60
   2   2   4   21.60    5.10
  -3  -2  -4    8.80    3.50
  -3  -2  -4    7.20    2.60
  -3  -2  -4    9.70    4.10
  -3  -2  -4   14.30    4.10
   3   2   4    4.70    2.30
   3   2   4   10.70    3.60
   3   2   4    7.90    4.60
  -4  -2  -4  154.98   12.20
  -4  -2  -4  131.09   12.90
  -4  -2  -4  152.08   13.80
  -4  -2  -4  152.78   11.40
   4   2   4  160.18   16.30
   4   2   4  126.29   16.30
   4   2   4  162.98   17.40
  -5  -2  -4    5.80    3.70
  -5  -2  -4    4.00    1.80
  -5  -2  -4    2.60    4.00
  -5  -2  -4    7.80    3.50
   5   2   4    7.70    3.70
   5   2   4    1.40    3.60
  -6  -2  -4   10.00    4.60
  -6  -2  -4    8.70    4.30
   6   2   4    7.20    5.50
   6   2   4   18.10    6.20
   7   2   4    6.60    6.00
   7   2   4   -2.60    3.00
  12  -3  -4  -16.40    7.90
  11  -3  -4   -8.80    6.20
 -11   3   4    2.90    6.60
  10  -3  -4   -2.90    4.00
 -10   3   4    6.00    5.10
 -10   3   4    1.40    3.70
   9  -3  -4   38.20    9.10
  -9   3   4   30.20    8.00
  -9   3   4   31.00    7.80
  -9   3   4   50.09    9.70
   8  -3  -4   76.39   12.30
   8  -3  -4   66.99   11.80
   8  -3  -4   69.69   11.30
  -8   3   4   81.49   10.00
  -8   3   4   88.39   10.70
  -8   3   4   69.59    8.80
   7  -3  -4  256.67   17.50
   7  -3  -4  258.77   16.50
   7  -3  -4  236.08   17.90
  -7   3   4  291.87   19.20
  -7   3   4  265.77   15.70
  -7   3   4  236.08   17.30
   6  -3  -4   46.60    7.70
   6  -3  -4   33.20    6.70
   6  -3  -4   56.49    7.40
  -6   3   4   37.30    6.10
  -6   3   4   39.10    7.00
  -6   3   4   47.20    8.40
   5  -3  -4  461.45   22.70
   5  -3  -4  489.95   20.50
   5  -3  -4  465.55   21.30
  -5   3   4  481.85   22.10
  -5   3   4  479.25   18.70
  -5   3   4  461.15   21.00
   4  -3  -4    7.40    1.90
   4  -3  -4    4.70    1.70
   4  -3  -4    4.70    2.30
   4  -3  -4    7.60    2.60
   4  -3  -4    4.70    2.70
  -4   3   4   11.40    3.50
  -4   3   4    5.20    2.40
  -4   3   4    9.50    2.20
  -4   3   4    3.90    1.60
   3  -3  -4    0.60    1.00
   3  -3  -4    0.80    1.80
   3  -3  -4    1.10    1.50
   3  -3  -4   -0.90    0.80
  -3   3   4    2.10    1.50
  -3   3   4    0.80    1.30
  -3   3   4    0.00    1.40
  -3   3   4    0.60    1.10
   2  -3  -4  216.78   11.80
   2  -3  -4  207.98   12.80
   2  -3  -4  227.98   12.70
  -2   3   4  211.68   10.60
  -2   3   4  216.38   11.30
  -2   3   4  210.68   12.80
  -2   3   4  209.08   12.70
   1  -3  -4   72.59    7.30
   1  -3  -4   70.29    7.40
   1  -3  -4   84.69    6.70
  -1   3   4   81.09    6.60
  -1   3   4   70.19    8.00
  -1   3   4   80.49    6.40
  -1   3   4   72.59    7.60
   0  -3  -4   49.60    5.40
   0  -3  -4   41.40    5.00
   0  -3  -4   48.10    6.10
   0  -3  -4   51.09    6.50
   0   3   4   44.10    5.10
   0   3   4   43.20    5.40
   0   3   4   36.50    7.50
   0   3   4   35.80    6.60
  -1  -3  -4  227.38   14.80
  -1  -3  -4  221.78   15.00
  -1  -3  -4  240.48   12.90
  -1  -3  -4  236.28   12.40
   1   3   4  220.28   16.10
   1   3   4  231.08   14.00
   1   3   4  218.58   15.10
  -2  -3  -4  285.87   18.10
  -2  -3  -4  267.87   13.90
  -2  -3  -4  246.68   16.50
  -2  -3  -4  263.87   14.80
   2   3   4  282.07   18.20
   2   3   4  266.47   19.30
   2   3   4  256.57   16.40
  -3  -3  -4  945.61   32.90
  -3  -3  -4  939.51   30.90
  -3  -3  -4  888.21   36.10
  -3  -3  -4  965.50   37.80
   3   3   4  917.81   37.50
   3   3   4  912.71   37.00
   3   3   4  969.50   53.89
  -4  -3  -4   66.49    7.30
  -4  -3  -4   65.49   10.30
  -4  -3  -4   48.20    9.00
  -4  -3  -4   59.59   10.50
   4   3   4   54.59   10.30
   4   3   4   46.00    9.10
   4   3   4   71.79   12.00
  -5  -3  -4  125.49   13.80
  -5  -3  -4  108.69   13.50
   5   3   4   99.49   13.20
   5   3   4  122.39   12.10
  -6  -3  -4    0.80    3.60
   6   3   4   -1.40    4.00
   6   3   4    3.30    2.80
   7   3   4    1.80   12.10
   7   3   4   -1.70    3.60
   8   3   4   10.90    5.10
  12  -4  -4   -4.10    8.20
  11  -4  -4    7.20    6.20
 -11   4   4   11.90    6.70
  10  -4  -4   -3.20    4.80
 -10   4   4    4.70    5.10
 -10   4   4    5.10    3.50
 -10   4   4    4.70    4.50
   9  -4  -4    9.40    4.80
  -9   4   4   10.10    4.00
  -9   4   4    9.30    3.90
  -9   4   4   15.10    5.40
   8  -4  -4    1.90    3.20
   8  -4  -4   -3.40    4.40
   8  -4  -4    7.40    3.40
  -8   4   4    2.90    2.80
  -8   4   4    1.50    2.80
  -8   4   4    3.70    2.30
   7  -4  -4  448.16   22.50
   7  -4  -4  465.65   23.90
   7  -4  -4  438.96   26.10
  -7   4   4  479.05   24.50
  -7   4   4  461.45   20.50
  -7   4   4  459.15   24.40
   6  -4  -4  191.88   12.80
   6  -4  -4  218.18   16.60
   6  -4  -4  207.38   14.30
  -6   4   4  226.68   15.40
  -6   4   4  210.08   15.00
   5  -4  -4    5.00    2.70
   5  -4  -4    8.30    2.30
   5  -4  -4    1.20    2.00
   5  -4  -4   11.00    3.20
  -5   4   4   15.80    4.40
  -5   4   4    9.40    2.70
  -5   4   4    4.00    2.40
   4  -4  -4  188.28   11.50
   4  -4  -4  191.88   12.80
   4  -4  -4  191.78   11.30
   4  -4  -4  201.28   13.70
   4  -4  -4  189.28    8.70
  -4   4   4  185.68    9.80
  -4   4   4  186.28   12.40
  -4   4   4  189.68   12.10
  -4   4   4  188.18   12.50
   3  -4  -4  148.59   10.90
   3  -4  -4  135.69   10.60
   3  -4  -4  152.58   10.60
  -3   4   4  131.79    9.70
  -3   4   4  139.89   10.80
  -3   4   4  152.68    9.10
  -3   4   4  160.98   10.40
   2  -4  -4 1428.56   39.10
   2  -4  -4 1405.86   38.20
   2  -4  -4 1305.77   35.70
   2  -4  -4 1349.66   40.70
  -2   4   4 1358.56   40.70
  -2   4   4 1339.37   35.90
  -2   4   4 1430.46   37.40
  -2   4   4 1353.46   40.50
   1  -4  -4  296.97   14.80
   1  -4  -4  324.77   17.40
   1  -4  -4  322.57   14.70
   1  -4  -4  298.07   16.10
  -1   4   4  316.97   18.40
  -1   4   4  304.97   14.30
  -1   4   4  332.97   18.00
  -1   4   4  310.87   14.80
   0  -4  -4  382.96   19.70
   0  -4  -4  367.46   16.40
   0  -4  -4  372.06   16.50
   0  -4  -4  383.16   19.50
   0   4   4  371.36   21.10
   0   4   4  361.86   18.10
   0   4   4  354.86   17.40
   0   4   4  372.76   20.00
  -1  -4  -4  190.88   14.20
  -1  -4  -4  191.98   11.80
  -1  -4  -4  196.38   12.30
  -1  -4  -4  188.28   14.20
   1   4   4  179.58   13.20
   1   4   4  194.38   16.00
   1   4   4  174.38   14.20
  -2  -4  -4   69.99    9.20
  -2  -4  -4   42.80    8.00
  -2  -4  -4   62.49    7.00
  -2  -4  -4   46.60    8.00
   2   4   4   77.29    9.80
   2   4   4   53.29    9.20
   2   4   4   69.69   12.10
  -3  -4  -4   10.70    5.20
  -3  -4  -4    6.60    3.60
  -3  -4  -4    8.40    3.20
  -3  -4  -4    9.40    2.90
   3   4   4    4.50    5.00
   3   4   4    9.00    6.00
   3   4   4   13.40    5.20
  -4  -4  -4    5.80    4.20
  -4  -4  -4    9.30    3.70
  -4  -4  -4   12.30    5.60
   4   4   4   10.90    4.40
  -5  -4  -4   31.90    9.20
   5   4   4   33.50    9.60
   6   4   4   -2.90    4.90
   6   4   4    6.50    3.70
   7   4   4    6.60    4.70
  12  -5  -4    2.10    8.10
  11  -5  -4   28.50    9.70
 -11   5   4    5.00    7.30
  10  -5  -4    1.20    4.50
 -10   5   4    0.00    2.40
 -10   5   4    5.30    3.90
   9  -5  -4   39.10    9.20
  -9   5   4   35.20    8.20
  -9   5   4   57.09    8.90
  -9   5   4   49.50    9.30
   8  -5  -4    1.40    2.70
   8  -5  -4   10.50    4.20
  -8   5   4   10.40    3.60
  -8   5   4   11.00    5.10
   7  -5  -4   12.20    4.60
   7  -5  -4    6.90    2.90
  -7   5   4    6.00    3.50
  -7   5   4   11.20    3.50
   6  -5  -4    1.10    1.30
   6  -5  -4    0.00    2.20
   6  -5  -4   -0.20    1.70
   6  -5  -4    0.70    1.50
  -6   5   4    4.00    2.30
  -6   5   4    0.30    2.60
  -6   5   4    3.80    2.10
   5  -5  -4  130.79    9.80
   5  -5  -4  137.29   12.30
   5  -5  -4  127.99   10.80
   5  -5  -4  136.59    8.70
  -5   5   4  137.49   11.60
  -5   5   4  133.09    9.10
  -5   5   4  122.39   10.60
   4  -5  -4   92.09    8.70
   4  -5  -4   87.89    7.40
   4  -5  -4   94.69    6.50
   4  -5  -4   85.29    7.30
   4  -5  -4   81.69    8.70
  -4   5   4   82.69    8.10
  -4   5   4   73.09    6.80
  -4   5   4   97.19    7.30
  -4   5   4   76.29    8.30
   3  -5  -4    8.40    2.90
   3  -5  -4    9.70    2.90
   3  -5  -4   14.50    4.20
   3  -5  -4   11.00    3.40
  -3   5   4    9.60    3.20
  -3   5   4   11.70    3.40
  -3   5   4    9.00    2.60
  -3   5   4   15.80    4.50
   2  -5  -4  295.17   16.90
   2  -5  -4  286.17   14.10
   2  -5  -4  308.67   16.00
   2  -5  -4  268.17   14.60
  -2   5   4  289.37   14.20
  -2   5   4  250.47   19.10
  -2   5   4  273.67   16.40
  -2   5   4  284.27   14.40
   1  -5  -4  112.99    8.80
   1  -5  -4  134.89   13.40
   1  -5  -4   96.49    9.80
   1  -5  -4   92.09    8.40
  -1   5   4  112.89    8.80
  -1   5   4  107.69   10.90
  -1   5   4  112.09   12.00
  -1   5   4  107.99    9.20
   0  -5  -4    4.80    2.30
   0  -5  -4    5.00    3.80
   0  -5  -4    3.70    2.00
   0  -5  -4    4.40    2.30
   0   5   4    0.70    1.80
   0   5   4    1.30    2.40
   0   5   4    2.80    2.30
   0   5   4   -1.50    2.30
  -1  -5  -4   98.59   10.70
  -1  -5  -4   89.09    8.50
  -1  -5  -4   96.49    8.90
  -1  -5  -4  104.29   11.20
   1   5   4  101.49   12.30
   1   5   4   83.29   10.60
   1   5   4   97.59   10.30
  -2  -5  -4   49.00    9.00
  -2  -5  -4   38.50    7.60
  -2  -5  -4   34.60    6.30
  -2  -5  -4   40.80    6.80
   2   5   4   38.50    8.50
   2   5   4   51.49   10.00
   2   5   4   51.59    9.50
  -3  -5  -4   10.30    5.30
  -3  -5  -4   22.10    5.00
  -3  -5  -4   13.60    4.90
   3   5   4   33.00    8.40
   3   5   4   22.90    7.50
  -4  -5  -4   59.79   12.00
   4   5   4   30.10    8.60
  -5  -5  -4   18.90    8.30
   5   5   4   24.10    8.50
   6   5   4   17.90    6.50
  12  -6  -4    8.70    7.60
  11  -6  -4    2.10    7.60
  10  -6  -4   32.60    7.80
 -10   6   4   22.80    8.20
 -10   6   4   40.70    8.10
 -10   6   4   39.70   10.70
  -9   6   4    8.50    4.80
  -9   6   4    3.90    4.40
   8  -6  -4  215.78   16.40
  -8   6   4  209.28   16.50
  -8   6   4  216.88   17.60
  -8   6   4  222.08   13.80
   7  -6  -4   42.40    7.40
   7  -6  -4   46.30   10.00
   7  -6  -4   36.70    7.30
  -7   6   4   39.40    6.60
  -7   6   4   28.70    6.30
  -7   6   4   46.10    8.80
   6  -6  -4  738.83   50.39
   6  -6  -4  656.73   28.00
   6  -6  -4  673.63   23.20
   6  -6  -4  684.23   26.60
  -6   6   4  638.14   27.90
  -6   6   4  672.63   29.10
  -6   6   4  674.73   23.80
   5  -6  -4   16.60    4.10
   5  -6  -4   15.10    4.60
   5  -6  -4   15.00    4.50
   5  -6  -4   17.40    4.70
  -5   6   4   22.10    5.90
  -5   6   4   21.30    4.60
   4  -6  -4  203.68   14.90
   4  -6  -4  203.18   12.60
   4  -6  -4  201.38   12.10
   4  -6  -4  179.08   13.50
  -4   6   4  193.68   12.90
  -4   6   4  184.88   11.90
  -4   6   4  174.28   12.90
  -4   6   4  210.28   11.60
   3  -6  -4   13.10    4.10
   3  -6  -4   23.90    6.00
   3  -6  -4   24.00    4.70
   3  -6  -4   24.30    4.70
  -3   6   4   24.90    5.70
  -3   6   4   18.40    4.20
  -3   6   4   23.40    5.40
  -3   6   4   19.90    5.00
   2  -6  -4  110.79    9.90
   2  -6  -4   89.59    9.70
   2  -6  -4  107.69    8.70
   2  -6  -4  109.19   11.00
  -2   6   4  123.89   11.40
  -2   6   4  115.49   11.30
  -2   6   4  118.79    9.40
  -2   6   4  104.09    8.80
   1  -6  -4   28.00    6.30
   1  -6  -4   22.10    5.60
   1  -6  -4   23.10    4.90
   1  -6  -4   19.80    4.30
  -1   6   4   30.10    5.60
  -1   6   4   20.10    5.50
  -1   6   4   16.80    4.70
  -1   6   4   26.20    6.90
   0  -6  -4  194.68   15.20
   0  -6  -4  202.58   13.10
   0  -6  -4  215.68   15.80
   0  -6  -4  200.18   13.20
   0   6   4  182.28   15.70
   0   6   4  182.28   16.40
   0   6   4  192.68   12.50
   0   6   4  191.88   14.40
  -1  -6  -4    1.70    2.50
  -1  -6  -4    0.70    2.10
  -1  -6  -4    2.40    2.00
  -1  -6  -4   -0.30    2.10
   1   6   4   -3.50    2.70
  -2  -6  -4   15.30    6.20
  -2  -6  -4   14.20    4.50
  -2  -6  -4   15.10    5.00
   2   6   4   17.30    5.70
   2   6   4   16.70    6.50
  -3  -6  -4   10.80    5.10
  -3  -6  -4    7.70    4.20
   3   6   4    7.00    3.60
  -4  -6  -4   -8.20    4.50
   4   6   4    1.90    2.90
   6   6   4   22.10    6.50
  11  -7  -4    2.20    4.80
 -10   7   4    4.40    3.40
 -10   7   4    2.60    3.50
 -10   7   4   -7.30    4.20
   9  -7  -4    2.20    3.70
  -9   7   4    4.40    2.90
  -9   7   4   11.90    4.60
  -9   7   4    2.30    5.70
   8  -7  -4   42.90    8.50
  -8   7   4   36.30    6.50
  -8   7   4   42.70    7.90
  -8   7   4   28.70    7.50
   7  -7  -4   -0.50    1.70
   7  -7  -4    1.00    2.70
   7  -7  -4   -0.60    2.00
  -7   7   4   -0.90    2.60
  -7   7   4   -0.60    1.20
  -7   7   4    2.70    2.40
   6  -7  -4  207.38   17.20
   6  -7  -4  247.68   15.00
   6  -7  -4  218.48   13.40
   6  -7  -4  235.98   16.10
  -6   7   4  221.88   15.90
  -6   7   4  228.48   12.70
  -6   7   4  217.48   15.30
   5  -7  -4  203.78   13.40
   5  -7  -4  199.38   18.80
   5  -7  -4  241.78   15.80
   5  -7  -4  194.98   13.00
  -5   7   4  213.58   11.60
  -5   7   4  209.48   14.50
  -5   7   4  228.98   15.40
  -5   7   4  212.38   12.10
   4  -7  -4  154.58   11.00
   4  -7  -4  142.29   13.00
   4  -7  -4  176.18   12.80
   4  -7  -4  146.39   11.80
  -4   7   4  174.08   12.50
  -4   7   4  144.79   10.10
  -4   7   4  148.39   12.30
  -4   7   4  165.88   11.90
   3  -7  -4    1.40    1.50
   3  -7  -4    0.10    2.50
   3  -7  -4   -1.00    1.50
  -3   7   4   -1.90    2.00
  -3   7   4   -3.10    1.80
  -3   7   4    2.00    1.70
   2  -7  -4  187.88   14.30
   2  -7  -4  181.48   11.90
   2  -7  -4  188.28   13.80
  -2   7   4  205.28   16.10
  -2   7   4  208.78   16.20
  -2   7   4  198.08   15.00
  -2   7   4  196.58   13.10
   1  -7  -4  392.26   19.10
   1  -7  -4  406.26   20.40
   1  -7  -4  415.46   23.10
  -1   7   4  420.26   23.60
  -1   7   4  398.76   24.30
  -1   7   4  414.16   21.20
  -1   7   4  405.06   22.50
   0  -7  -4  171.68   15.10
   0  -7  -4  185.78   13.30
   0   7   4  187.68   18.00
   0   7   4  187.08   14.90
   0   7   4  174.48   12.10
   0   7   4  174.98   14.90
  -1  -7  -4  127.39   13.50
  -1  -7  -4  117.09   10.50
   1   7   4  117.89   13.00
   1   7   4  107.49   15.50
  -2  -7  -4   34.10    7.10
  -2  -7  -4   22.40    6.60
   2   7   4   29.60    8.90
  -3  -7  -4   -3.70    3.30
   3   7   4   -1.90    4.00
  -4  -7  -4   -4.00    3.90
  11  -8  -4   -4.10    6.50
  10  -8  -4    4.90    4.30
 -10   8   4   -3.30    2.90
 -10   8   4   -5.20    3.80
   9  -8  -4    3.00    4.00
  -9   8   4    4.10    4.30
  -9   8   4    2.40    2.70
  -9   8   4   -2.70    3.60
   8  -8  -4   39.10    8.70
  -8   8   4   23.60    6.40
  -8   8   4   32.30    5.90
  -8   8   4   39.60    7.80
   7  -8  -4    4.60    3.30
   7  -8  -4   16.10    4.90
  -7   8   4   12.60    4.50
  -7   8   4    7.90    3.80
  -7   8   4    8.50    3.30
   6  -8  -4   74.19    8.30
   6  -8  -4   80.19    8.90
   6  -8  -4   70.99    8.30
   6  -8  -4   63.69   11.30
  -6   8   4   73.39    9.50
  -6   8   4   70.09    9.30
  -6   8   4   77.19    7.30
   5  -8  -4   58.19   11.10
   5  -8  -4   41.20    7.50
   5  -8  -4   44.60    8.40
   5  -8  -4   41.70    7.10
  -5   8   4   42.00    6.90
  -5   8   4   58.19    9.70
  -5   8   4   45.20    5.50
  -5   8   4   49.99    8.20
   4  -8  -4    3.60    2.20
   4  -8  -4    5.80    3.60
   4  -8  -4    3.20    2.70
  -4   8   4    4.40    3.00
  -4   8   4    5.50    2.10
  -4   8   4    6.40    2.90
  -4   8   4    4.40    2.90
   3  -8  -4  308.87   19.00
   3  -8  -4  281.07   15.70
  -3   8   4  275.07   18.20
  -3   8   4  269.97   18.20
  -3   8   4  289.67   16.30
  -3   8   4  312.97   17.00
   2  -8  -4   -0.80    2.60
   2  -8  -4    0.40    1.70
  -2   8   4    0.60    1.50
  -2   8   4   -1.80    3.40
  -2   8   4   -4.70    2.40
  -2   8   4    4.50    2.60
   1  -8  -4   58.59    9.30
   1  -8  -4   39.10    7.40
  -1   8   4   50.09    9.70
  -1   8   4   46.00    8.50
  -1   8   4   69.69   12.10
  -1   8   4   52.59    6.90
   0  -8  -4   12.00    4.80
   0  -8  -4    4.50    2.70
   0   8   4   10.30    3.90
   0   8   4    5.00    3.00
   0   8   4   -4.50    3.00
  -1  -8  -4    3.70    3.60
  -1  -8  -4   -3.90    2.40
   1   8   4   -2.70    3.90
   1   8   4    1.70    2.60
  -2  -8  -4   -9.70    4.20
   2   8   4   -2.00    2.50
  -3  -8  -4   -1.00    5.60
  10  -9  -4   37.20    6.70
 -10   9   4   28.00    5.80
   9  -9  -4   -0.20    4.40
  -9   9   4   -4.70    4.10
  -9   9   4    2.80    2.70
  -9   9   4   -0.80    3.60
   8  -9  -4   24.40    5.10
   8  -9  -4   24.60    6.00
  -8   9   4   21.10    5.90
  -8   9   4   25.00    5.20
  -8   9   4   19.80    6.00
   7  -9  -4   96.09   11.50
  -7   9   4   89.39    9.90
  -7   9   4   97.59   11.70
  -7   9   4   92.19    8.50
   6  -9  -4   91.59    9.90
   6  -9  -4   73.19    9.50
  -6   9   4   90.99   10.40
  -6   9   4   94.89    8.20
  -6   9   4  105.99   11.40
   5  -9  -4    0.30    2.30
   5  -9  -4    2.60    3.50
  -5   9   4    3.70    3.30
  -5   9   4   -1.00    2.00
  -5   9   4    1.20    2.20
  -5   9   4    0.20    1.90
   4  -9  -4    1.10    2.30
   4  -9  -4   -0.80    2.90
   4  -9  -4    0.90    2.90
  -4   9   4    3.60    2.60
  -4   9   4   -0.20    2.20
  -4   9   4   -0.80    2.70
   3  -9  -4   -1.20    2.40
   3  -9  -4    0.80    2.80
   3  -9  -4    0.10    3.50
  -3   9   4   -3.90    2.00
  -3   9   4    0.10    2.10
  -3   9   4    3.70    4.00
  -3   9   4    1.30    3.00
   2  -9  -4   15.30    4.30
   2  -9  -4    6.50    4.30
  -2   9   4    9.00    4.50
  -2   9   4   10.70    4.20
  -2   9   4    1.60    4.30
  -2   9   4    9.10    3.90
   1  -9  -4    1.30    3.60
  -1   9   4    2.50    2.20
  -1   9   4    1.40    4.40
  -1   9   4    4.80    3.80
   0  -9  -4    8.50    4.60
   0   9   4   -7.00    7.50
   0   9   4   -0.90    3.50
  -1  -9  -4    5.00    4.00
  -2  -9  -4    1.10    6.10
  10 -10  -4    0.30   11.50
 -10  10   4    7.40    3.10
   9 -10  -4   -1.40    5.90
  -9  10   4    8.80    3.30
   8 -10  -4    8.60    5.10
   8 -10  -4    5.50    3.50
  -8  10   4   -0.40    3.80
  -8  10   4    5.40    4.40
  -8  10   4    2.10    2.80
   7 -10  -4   59.89    9.80
   7 -10  -4   55.29    9.90
  -7  10   4   40.90    6.70
  -7  10   4   45.90    8.50
  -7  10   4   35.80    8.80
   6 -10  -4   -6.50    2.80
   6 -10  -4    0.40    2.90
  -6  10   4    0.10    2.40
  -6  10   4   -0.20    3.90
  -6  10   4   -2.20    2.30
   5 -10  -4   52.59    9.40
   5 -10  -4   39.30    8.60
  -5  10   4   28.30    7.30
  -5  10   4   32.80    7.40
  -5  10   4   39.20    8.10
  -5  10   4   28.60    6.70
   4 -10  -4    3.80    3.90
   4 -10  -4    0.70    3.70
  -4  10   4    4.00    3.20
  -4  10   4    2.90    3.60
  -4  10   4    0.60    2.40
  -4  10   4    1.20    4.10
   3 -10  -4   25.30    6.70
   3 -10  -4   48.50    9.60
  -3  10   4   33.60    6.80
  -3  10   4   33.70    7.10
  -3  10   4   37.70    7.80
  -3  10   4   18.30    6.90
   2 -10  -4    0.90    3.40
  -2  10   4    1.20    3.30
  -2  10   4   -5.20    3.10
  -2  10   4    1.00    2.50
   1 -10  -4    2.30    4.80
  -1  10   4   10.80    5.80
  -1  10   4    9.00    3.40
  -1  10   4   10.10    5.30
   0 -10  -4    7.10    5.90
   0  10   4    0.50    5.50
  -1 -10  -4   17.70    8.70
  -2 -10  -4    4.90    9.10
  -9  11   4   -3.30    2.70
   8 -11  -4    4.60    4.90
   8 -11  -4   -1.10    5.60
  -8  11   4    1.40    2.80
   7 -11  -4   -0.10    5.00
   7 -11  -4   -4.90    3.30
  -7  11   4   -4.20    3.10
  -7  11   4    2.40    6.50
   6 -11  -4   28.10    7.90
   6 -11  -4   43.80    9.50
  -6  11   4   27.50    7.50
  -6  11   4   44.20    7.30
   5 -11  -4   -6.60    4.60
   5 -11  -4    9.40    4.00
  -5  11   4   -5.30    3.10
  -5  11   4    1.40    3.70
  -5  11   4   -1.70    3.90
   4 -11  -4   42.50    8.40
   4 -11  -4   30.30    8.50
  -4  11   4   25.60    8.00
  -4  11   4   30.70    8.50
  -4  11   4   42.70    8.60
   3 -11  -4   -0.60    4.70
   3 -11  -4   -3.70    3.70
  -3  11   4    8.50    4.40
  -3  11   4    1.20    2.80
  -3  11   4    4.90    3.70
   2 -11  -4  117.29   13.30
  -2  11   4   82.49   12.90
  -2  11   4   91.69   10.70
   1 -11  -4    8.50    5.90
  -1  11   4    6.60    5.10
   0 -11  -4   29.90   10.60
   9 -12  -4    6.90    7.30
  -9  12   4   12.60    4.70
  -8  12   4    2.50    3.40
   7 -12  -4   24.10    7.20
  -7  12   4   20.30    5.50
   6 -12  -4   10.20    6.40
   6 -12  -4   -3.40    4.40
  -6  12   4    7.20    4.70
  -6  12   4    4.20    3.40
   5 -12  -4   15.40    9.60
   5 -12  -4   -2.70    4.90
  -5  12   4    0.80    4.00
  -5  12   4   11.20    5.60
   4 -12  -4   14.70    5.60
  -4  12   4   -4.80    3.30
   3 -12  -4    7.00    6.40
  -3  12   4   12.70    5.00
   2 -12  -4   25.00    8.50
  -2  12   4   23.60    6.30
   1 -12  -4   16.80    9.80
  -4  16  -5    1.80    7.80
   0  15  -5   -6.00    4.30
  -2  15  -5   -2.10    6.80
  -3  15  -5   -3.30    5.90
  -4  15  -5   -2.60    5.20
  -5  15  -5   10.90    8.20
  -5  15  -5    9.60    4.10
  -6  15  -5   -3.30    5.50
  -6  15  -5    5.70    4.00
  -7  15  -5   -6.50    6.60
   7 -15   5   -9.80    5.10
   1  14  -5   -0.90    4.90
   0  14  -5   -5.30    3.50
   0 -14   5   -4.90    9.20
   1 -14   5   22.20    5.10
  -3  14  -5   -1.10    4.60
  -5  14  -5   10.10    4.20
  -5  14  -5    5.10    5.50
  -6  14  -5    0.00    3.90
  -6  14  -5   -3.20    3.60
   6 -14   5   -7.10    4.00
  -7  14  -5    6.00    4.90
  -7  14  -5   -5.70    4.50
  -8  14  -5    4.10    7.10
   8 -14   5   12.00    7.40
  -3 -13   5   12.70    8.60
  -2 -13   5   -0.20    6.40
   1  13  -5   -1.60    3.80
  -1 -13   5    4.90    4.60
   0  13  -5   92.99    9.60
   0  13  -5  124.79    9.70
   0 -13   5  101.99   13.90
   0 -13   5  109.89   11.90
   1 -13   5  175.28   11.50
   1 -13   5  175.68   10.10
   1 -13   5  194.18   17.70
  -2  13  -5    1.70    4.10
  -3  13  -5   11.20    5.70
  -3  13  -5    7.30    2.50
   3 -13   5    6.20    5.20
  -4  13  -5    3.30    2.40
  -4  13  -5    7.80    4.50
   4 -13   5    1.70    3.50
   4 -13   5    2.70    3.80
  -5  13  -5    3.30    3.10
  -5  13  -5   11.60    4.00
   5 -13   5    3.80    3.70
   5 -13   5    8.80    5.00
  -6  13  -5   33.10    8.30
   6 -13   5   24.70    7.70
  -7  13  -5    2.80    6.30
  -7  13  -5   12.50    5.50
   7 -13   5   10.50    5.40
  -8  13  -5    8.60    4.30
   8 -13   5   -8.10    4.00
   9 -13   5   12.50    6.80
  -4 -12   5   35.00    9.60
  -3 -12   5    7.10    5.90
   2  12  -5   10.70    4.70
   2  12  -5   10.90    3.50
  -2 -12   5   -7.00    3.80
   1  12  -5   53.69    8.20
   1  12  -5   59.79   10.10
  -1 -12   5   70.59   12.50
  -1 -12   5   78.79    8.40
   0  12  -5   11.00    4.00
   0  12  -5   10.60    2.90
   0 -12   5    4.20    5.10
   0 -12   5    3.10    2.90
   0 -12   5    7.40    4.00
   1 -12   5  105.59    7.30
   1 -12   5   92.39    9.90
   1 -12   5   84.69   11.80
  -2  12  -5   34.00    9.30
   2 -12   5   24.70    6.70
  -3  12  -5   -0.60    1.50
  -3  12  -5    0.00    3.30
   3 -12   5   -5.10    2.20
   3 -12   5    2.90    3.80
  -4  12  -5   12.60    4.70
  -4  12  -5    8.30    3.70
   4 -12   5   27.70    7.20
   4 -12   5   17.60    5.70
   5 -12   5    1.50    3.30
  -6  12  -5    2.60    4.00
  -6  12  -5   -0.90    2.90
   6 -12   5    5.70    5.60
  -7  12  -5   -6.70    3.10
  -7  12  -5   14.90    6.00
   7 -12   5   -4.10    3.60
  -8  12  -5   24.10    7.50
   8 -12   5   35.30    8.30
   9 -12   5   -8.80    4.00
  -5 -11   5   20.50    9.30
   4  11  -5   -9.00    5.30
  -4 -11   5    9.90    5.00
  -4 -11   5   -6.30    4.00
   3  11  -5   31.20    7.20
   3  11  -5   25.70    7.30
  -3 -11   5   29.70   11.30
  -3 -11   5   26.70    8.60
   2  11  -5   17.40    2.90
   2  11  -5   22.60    5.20
   2  11  -5   10.30    4.80
  -2 -11   5   19.80    6.10
  -2 -11   5   17.80    6.60
   1  11  -5   28.70    6.10
   1  11  -5   23.90    6.10
  -1 -11   5   31.80    9.30
  -1 -11   5   24.10    7.00
  -1 -11   5   21.10    8.40
   0  11  -5    1.50    1.90
   0  11  -5    3.60    2.30
   0 -11   5    3.20    2.50
   0 -11   5    5.60    3.30
  -1  11  -5  198.08   18.40
   1 -11   5  191.68   16.60
   1 -11   5  174.68    9.00
  -2  11  -5    4.40    3.20
  -2  11  -5    6.80    2.10
   2 -11   5    7.80    4.10
   2 -11   5   14.40    5.20
  -3  11  -5   39.90    6.00
   3 -11   5   44.30    8.20
   3 -11   5   40.30    9.40
  -4  11  -5   -2.30    2.40
  -4  11  -5    2.60    2.40
   4 -11   5    3.80    3.30
   4 -11   5    0.20    2.20
  -5  11  -5   25.40    6.80
  -5  11  -5   24.70    7.00
   5 -11   5   14.00    5.40
  -6  11  -5   30.40    7.70
  -6  11  -5   31.50    7.90
   6 -11   5   37.50    9.00
  -7  11  -5   -7.70    4.20
  -7  11  -5   -2.10    2.90
   7 -11   5    3.10    2.90
  -8  11  -5   -3.40    2.70
  -8  11  -5    5.30    4.80
   8 -11   5   -7.40    3.40
   9 -11   5   -5.90    2.40
  10 -11   5   -1.70    3.50
  -6 -10   5   -6.40    5.50
   5  10  -5   19.80    6.60
  -5 -10   5    5.00    4.70
  -5 -10   5   12.80    7.10
   4  10  -5    4.10    4.40
   4  10  -5    3.30    4.80
  -4 -10   5    3.80    3.60
  -4 -10   5    0.90    4.00
   3  10  -5   32.60    7.40
   3  10  -5   15.60    6.10
  -3 -10   5   32.70    8.60
  -3 -10   5   34.80    8.70
   2  10  -5    4.20    2.80
   2  10  -5    3.80    1.50
   2  10  -5    1.50    2.60
  -2 -10   5    9.00    4.60
  -2 -10   5   10.90    3.10
   1  10  -5   -0.20    1.70
   1  10  -5   -1.20    1.80
   1  10  -5   -2.50    1.60
  -1 -10   5   -1.00    1.30
  -1 -10   5   -1.70    2.10
   0  10  -5   96.29    8.40
   0  10  -5  101.99    7.70
   0 -10   5  119.59   12.30
   0 -10   5  102.19    8.10
   0 -10   5  103.19    8.20
  -1  10  -5  276.17   20.80
   1 -10   5  277.67   19.00
   1 -10   5  291.87   15.70
   1 -10   5  283.67   11.50
  -2  10  -5  358.56   21.60
  -2  10  -5  421.46   25.10
   2 -10   5  384.86   22.90
   2 -10   5  383.36   19.40
  -3  10  -5   40.00    8.50
  -3  10  -5   46.30    5.80
  -3  10  -5   49.20    9.00
   3 -10   5   46.80    8.20
   3 -10   5   50.89    9.50
  -4  10  -5  132.79   12.90
  -4  10  -5  121.99   10.90
  -4  10  -5  118.89   12.80
   4 -10   5  127.09   12.20
  -5  10  -5   59.99   10.90
  -5  10  -5   71.29    9.10
  -5  10  -5   72.49    9.60
   5 -10   5   65.69   11.00
  -6  10  -5   14.10    4.50
  -6  10  -5   16.00    5.60
   6 -10   5   26.40    8.20
  -7  10  -5    1.40    2.40
  -7  10  -5    3.10    4.40
   7 -10   5   -2.30    1.70
  -8  10  -5    7.20    7.20
  -8  10  -5    8.70    3.70
   8 -10   5    5.40    4.20
  -9  10  -5    7.90    3.60
  10 -10   5   -0.50    4.30
  -7  -9   5   38.80   13.00
  -7  -9   5   24.80    8.40
  -6  -9   5    3.70    3.90
  -6  -9   5    3.30    6.40
   5   9  -5   -2.20    2.80
   5   9  -5   -1.10    4.60
  -5  -9   5   -5.60    2.60
  -5  -9   5   -2.80    4.40
   4   9  -5   21.00    4.60
   4   9  -5   14.80    5.90
  -4  -9   5   15.00    5.40
  -4  -9   5   22.60    6.90
   3   9  -5   29.00    6.60
   3   9  -5   14.80    5.50
  -3  -9   5   22.50    6.40
  -3  -9   5   25.10    5.60
   2   9  -5   -1.10    1.90
   2   9  -5    1.70    2.90
  -2  -9   5    1.10    2.00
  -2  -9   5    1.50    2.80
  -2  -9   5    2.10    1.70
   1   9  -5    0.30    1.70
   1   9  -5    2.90    1.80
  -1  -9   5   -2.40    1.70
  -1  -9   5    1.90    2.20
  -1  -9   5   -3.60    2.10
   0   9  -5   18.70    3.70
   0   9  -5   21.50    4.10
   0  -9   5   18.80    4.10
   0  -9   5   18.40    3.90
   0  -9   5   19.10    5.60
  -1   9  -5   66.89    8.60
  -1   9  -5   51.79   10.40
   1  -9   5   59.19    6.90
   1  -9   5   54.29    9.80
   1  -9   5   58.39    4.90
  -2   9  -5  174.28   13.90
  -2   9  -5  172.68   15.30
  -2   9  -5  187.48   11.70
   2  -9   5  209.58   13.00
   2  -9   5  176.38   14.60
  -3   9  -5  112.89    9.40
  -3   9  -5  110.29   11.00
  -3   9  -5   91.29   10.90
   3  -9   5  111.39   11.70
   3  -9   5  122.99   11.10
  -4   9  -5   53.29    9.00
  -4   9  -5   51.19    9.50
   4  -9   5   60.99    8.10
  -5   9  -5    1.50    4.00
  -5   9  -5    2.30    2.80
  -5   9  -5   12.40    4.50
   5  -9   5    7.50    3.30
  -6   9  -5    0.80    2.60
  -6   9  -5    0.40    2.80
  -6   9  -5    8.40    3.50
   6  -9   5    8.50    5.10
  -7   9  -5   82.89   15.10
  -7   9  -5   76.19    9.40
   7  -9   5   56.79   11.50
  -8   9  -5    2.60    2.40
   8  -9   5   -0.90    2.60
   8  -9   5   -2.10    3.50
   8  -9   5   -0.50    2.80
   8  -9   5   -5.10    1.80
  -9   9  -5   21.20    5.00
   9  -9   5    7.30    7.10
   9  -9   5   21.10    7.90
  10  -9   5   -2.50    2.50
  -8  -8   5   -2.80    4.50
  -7  -8   5    9.30    6.70
  -7  -8   5    3.20    4.10
   6   8  -5    1.00    4.40
  -6  -8   5    1.50    4.50
  -6  -8   5    6.10    3.60
   5   8  -5   -0.30    3.90
   5   8  -5    6.60    4.40
  -5  -8   5   11.60    4.40
  -5  -8   5    2.50    4.60
   4   8  -5    9.90    4.30
   4   8  -5   12.20    4.40
  -4  -8   5   19.40    5.60
  -4  -8   5   21.10    5.60
   3   8  -5   40.00    7.10
   3   8  -5   39.10    8.10
  -3  -8   5   44.90    8.30
  -3  -8   5   42.50    8.30
  -3  -8   5   31.40    8.40
   2   8  -5    3.20    2.60
   2   8  -5    4.70    3.50
  -2  -8   5    1.80    1.80
  -2  -8   5    0.60    2.40
  -2  -8   5    5.30    3.00
   1   8  -5    1.00    1.40
   1   8  -5    3.30    2.10
   1   8  -5   -0.30    1.20
  -1  -8   5    1.40    1.50
  -1  -8   5   -1.10    1.30
  -1  -8   5   -0.60    1.60
   0   8  -5   69.39    5.60
   0   8  -5   70.39    6.30
   0   8  -5   82.09    6.30
   0  -8   5   72.39    6.40
   0  -8   5   70.29    6.10
   0  -8   5   62.89    5.60
   0  -8   5   71.19    8.30
  -1   8  -5   25.40    5.90
  -1   8  -5   18.50    5.50
   1  -8   5   22.80    2.90
   1  -8   5   28.10    3.20
   1  -8   5   24.70    4.70
   1  -8   5   25.00    6.00
  -2   8  -5   -1.10    1.10
  -2   8  -5    0.60    1.70
  -2   8  -5    4.00    3.90
   2  -8   5    1.80    1.90
  -3   8  -5  142.19   11.00
  -3   8  -5  161.38   12.80
  -3   8  -5  160.88   14.00
   3  -8   5  149.79   11.50
  -4   8  -5  192.78   15.20
  -4   8  -5  180.78   14.00
  -4   8  -5  186.08   14.20
   4  -8   5  178.68   13.70
  -5   8  -5  390.06   23.00
  -5   8  -5  403.56   22.20
  -5   8  -5  322.17   25.30
   5  -8   5  358.16   20.30
   5  -8   5  395.16   23.00
  -6   8  -5   -0.80    2.60
  -6   8  -5    5.40    3.00
  -6   8  -5    2.50    3.50
   6  -8   5    7.40    3.20
   6  -8   5    3.10    3.20
   6  -8   5    8.20    2.20
   6  -8   5    5.70    2.60
  -7   8  -5   43.00    8.40
  -7   8  -5   36.10    9.60
   7  -8   5   55.19    6.20
   7  -8   5   49.00   10.50
   7  -8   5   34.40    8.00
  -8   8  -5    3.20    1.70
  -8   8  -5    0.60    8.80
  -8   8  -5   -2.10    1.40
  -8   8  -5    0.50    3.00
   8  -8   5   -1.00    3.20
   8  -8   5   10.70    4.20
   8  -8   5   -0.20    2.90
   8  -8   5   -3.90    3.90
  -9   8  -5    0.60    2.50
  -9   8  -5   -1.10    1.60
   9  -8   5  -11.40    5.80
   9  -8   5    1.00    4.30
   9  -8   5   -1.10    3.20
 -10   8  -5   -0.60    3.10
 -10   8  -5    5.00    3.70
  10  -8   5   -2.60    2.70
  -8  -7   5    1.30    4.50
  -7  -7   5   17.00    3.60
  -7  -7   5   11.80    5.00
  -7  -7   5   11.30    6.90
  -7  -7   5   12.10    5.10
   6   7  -5    2.40    3.60
  -6  -7   5   11.10    3.70
  -6  -7   5    4.70    1.90
  -6  -7   5    9.90    5.10
   5   7  -5    1.20    2.80
   5   7  -5    0.90    3.00
  -5  -7   5   -1.10    2.10
   4   7  -5  261.97   19.10
   4   7  -5  237.98   16.50
  -4  -7   5  250.57   18.10
  -4  -7   5  260.27   16.30
  -4  -7   5  279.27   18.50
   3   7  -5    9.30    3.70
   3   7  -5    2.50    2.30
  -3  -7   5    0.10    2.90
  -3  -7   5    5.00    2.40
  -3  -7   5   -0.30    1.60
   2   7  -5   92.09    9.40
   2   7  -5   90.29    8.40
  -2  -7   5   95.19    9.30
  -2  -7   5   96.89    9.20
  -2  -7   5  101.49    9.10
   1   7  -5   84.19    7.00
   1   7  -5   94.09    8.20
   1   7  -5   82.49    5.40
  -1  -7   5   90.89    7.90
  -1  -7   5   86.69    5.60
  -1  -7   5   89.49    8.80
  -1  -7   5  103.79    8.10
   0   7  -5    4.90    2.20
   0   7  -5    4.40    3.20
   0   7  -5    0.50    1.80
   0   7  -5    2.60    1.70
   0   7  -5    7.60    1.90
   0  -7   5    4.30    1.50
   0  -7   5    0.30    1.10
   0  -7   5    9.20    2.60
  -1   7  -5  192.78   12.90
  -1   7  -5  203.88   15.50
  -1   7  -5  188.68    9.30
   1  -7   5  182.78   10.90
   1  -7   5  182.78    7.80
   1  -7   5  183.38   13.00
   1  -7   5  185.28    8.50
  -2   7  -5   26.70    6.30
  -2   7  -5   24.60    5.20
  -2   7  -5   30.50    5.60
   2  -7   5   29.40    5.60
   2  -7   5   23.70    5.40
  -3   7  -5  269.87   17.60
  -3   7  -5  245.38   15.00
  -3   7  -5  234.88   15.30
   3  -7   5  241.98   14.90
  -4   7  -5   47.10    6.70
  -4   7  -5   41.10    8.30
  -4   7  -5   27.00    6.60
   4  -7   5   39.60    7.10
   4  -7   5   30.10    6.90
  -5   7  -5    2.10    2.10
  -5   7  -5    3.70    3.00
  -5   7  -5    1.60    2.20
   5  -7   5    1.30    1.70
   5  -7   5    5.80    1.90
   5  -7   5   -1.50    2.30
   5  -7   5    0.30    2.60
  -6   7  -5   61.59    5.10
  -6   7  -5   64.79    8.40
  -6   7  -5   69.09    4.70
  -6   7  -5   47.50   10.20
  -6   7  -5   64.19   10.70
   6  -7   5   54.99    6.10
   6  -7   5   78.19   10.10
   6  -7   5   50.39    6.10
   6  -7   5   52.69    9.10
  -7   7  -5    6.70    3.80
  -7   7  -5    4.00    5.30
  -7   7  -5   -0.50    2.80
  -7   7  -5    2.90    3.30
  -7   7  -5    3.70    1.60
   7  -7   5    3.90    3.80
   7  -7   5    3.30    3.50
   7  -7   5   -1.40    3.20
  -8   7  -5    3.40    1.90
  -8   7  -5   -0.50    2.20
  -8   7  -5    1.20    3.00
   8  -7   5   -0.70    3.30
   8  -7   5    5.40    4.20
  -9   7  -5    6.80    3.20
  -9   7  -5    3.30    2.90
  -9   7  -5    8.00    2.90
   9  -7   5   -3.20    4.90
   9  -7   5    2.90    4.40
 -10   7  -5   -1.60    4.10
 -10   7  -5    2.70    3.60
  10  -7   5    7.80    4.80
  -9  -6   5    5.10    4.70
  -9  -6   5    7.00    4.20
  -8  -6   5   -2.80    2.60
  -8  -6   5    1.20    3.80
  -8  -6   5   -0.60    5.10
   7   6  -5   18.00    7.60
  -7  -6   5   13.30    5.60
  -7  -6   5   10.50    3.80
   6   6  -5   11.30    6.10
   6   6  -5   21.80    7.20
  -6  -6   5   22.20    6.60
  -6  -6   5   20.60    5.20
   5   6  -5   40.20    8.50
   5   6  -5   37.40    8.20
  -5  -6   5   44.30    8.50
  -5  -6   5   46.30    7.80
  -5  -6   5   43.00    9.10
  -5  -6   5   53.79    5.50
   4   6  -5   10.10    4.30
   4   6  -5   16.80    4.70
  -4  -6   5   15.00    5.10
  -4  -6   5   19.90    5.70
  -4  -6   5   18.30    5.30
   3   6  -5    0.20    2.10
   3   6  -5    1.10    2.30
  -3  -6   5    5.30    2.60
  -3  -6   5   -2.80    1.80
  -3  -6   5    4.40    2.50
   2   6  -5  987.90   32.90
   2   6  -5  987.70   30.90
  -2  -6   5 1002.20   31.50
  -2  -6   5 1041.00   32.40
  -2  -6   5  971.50   32.90
   1   6  -5  139.49   10.10
   1   6  -5  136.49    8.70
   1   6  -5  147.79    9.80
  -1  -6   5  145.99   10.50
  -1  -6   5  138.09    6.90
  -1  -6   5  137.29    8.80
  -1  -6   5  157.38   10.10
   0   6  -5  208.58   12.50
   0   6  -5  203.48   15.10
   0   6  -5  186.08    8.90
   0   6  -5  190.48    9.40
   0  -6   5  198.58   10.20
   0  -6   5  193.28    9.10
   0  -6   5  190.78   12.30
   0  -6   5  202.08    9.90
  -1   6  -5 1267.17   28.00
  -1   6  -5 1255.57   41.60
  -1   6  -5 1223.48   37.10
  -1   6  -5 1202.78   33.50
  -1   6  -5 1260.67   27.50
   1  -6   5 1266.37   37.80
   1  -6   5 1264.57   29.80
   1  -6   5 1244.58   34.10
  -2   6  -5  239.78   16.30
  -2   6  -5  220.88   13.70
   2  -6   5  228.68    8.50
   2  -6   5  226.58   13.20
  -3   6  -5  409.06   20.10
  -3   6  -5  404.96   21.70
   3  -6   5  389.56   12.10
   3  -6   5  381.86   19.10
   3  -6   5  452.75   25.50
   3  -6   5  410.66   13.10
  -4   6  -5   58.99    4.40
  -4   6  -5   69.69    8.90
  -4   6  -5   63.59    3.90
  -4   6  -5   53.59    7.40
   4  -6   5   61.29    8.00
   4  -6   5   53.39    8.90
  -5   6  -5   25.60    7.60
  -5   6  -5   30.40    4.00
  -5   6  -5   28.00    6.40
  -5   6  -5   19.90    3.20
   5  -6   5   31.20    6.60
   5  -6   5   27.80    4.90
   5  -6   5   22.70    6.20
   5  -6   5   25.30    4.70
  -6   6  -5  215.88   16.00
  -6   6  -5  252.37   18.00
  -6   6  -5  211.08   12.10
  -6   6  -5  225.98   16.20
   6  -6   5  226.88   13.10
   6  -6   5  219.68   17.00
   6  -6   5  233.48   17.80
   6  -6   5  234.48   14.00
  -7   6  -5   90.49    8.70
  -7   6  -5   74.39   14.00
  -7   6  -5   82.49    9.50
  -7   6  -5   80.69    6.70
  -7   6  -5   97.19   11.10
   7  -6   5  108.29   12.50
   7  -6   5   79.19   13.10
   7  -6   5   95.89    9.70
   7  -6   5   91.79    9.90
  -8   6  -5   33.70    6.80
  -8   6  -5   36.20    6.20
  -8   6  -5   30.50   14.00
  -8   6  -5   33.90    7.20
   8  -6   5   34.70    8.30
   8  -6   5   34.40    7.90
   8  -6   5   34.60    9.00
  -9   6  -5   -1.20    2.90
  -9   6  -5    5.30    3.70
  -9   6  -5    4.70    2.30
   9  -6   5   -5.60    5.70
   9  -6   5    0.10    3.80
   9  -6   5    4.40    5.10
 -10   6  -5   -7.50    4.10
  10  -6   5   13.50    8.40
  -9  -5   5    5.90    3.70
  -9  -5   5    5.40    5.30
   8   5  -5   -5.30    4.00
  -8  -5   5   -4.90    2.80
  -8  -5   5   -1.70    2.60
   7   5  -5    3.20    3.20
  -7  -5   5   12.00    5.20
  -7  -5   5    5.70    3.30
   6   5  -5   42.10    8.20
   6   5  -5   40.40    9.10
   6   5  -5   40.90    8.90
  -6  -5   5   36.70    7.40
  -6  -5   5   39.00    8.40
  -6  -5   5   33.30    9.30
  -6  -5   5   42.40    5.50
   5   5  -5    0.10    2.30
   5   5  -5    5.70    3.70
  -5  -5   5    0.80    2.70
  -5  -5   5    3.60    1.80
  -5  -5   5    4.80    2.10
   4   5  -5   90.59   10.20
   4   5  -5   78.59    8.60
  -4  -5   5   91.69    9.50
  -4  -5   5   76.29    7.30
  -4  -5   5   78.39    9.40
  -4  -5   5   76.39    5.20
   3   5  -5    5.60    3.20
   3   5  -5    1.20    2.20
  -3  -5   5    4.70    1.90
  -3  -5   5    5.90    2.60
  -3  -5   5    1.60    2.30
   2   5  -5   18.10    4.40
   2   5  -5    9.80    2.90
  -2  -5   5   20.80    1.60
  -2  -5   5   14.10    3.80
  -2  -5   5   15.20    3.70
  -2  -5   5   19.00    4.20
   1   5  -5   40.10    4.70
   1   5  -5   36.30    4.30
   1   5  -5   43.10    7.80
   1   5  -5   35.70    4.60
  -1  -5   5   34.60    4.10
  -1  -5   5   37.20    3.50
  -1  -5   5   33.50    4.80
  -1  -5   5   36.70    4.70
   0   5  -5   97.69    4.70
   0   5  -5   98.69    6.30
   0   5  -5  118.39   10.80
   0   5  -5  102.79    6.70
   0   5  -5  101.19    8.10
   0  -5   5  104.19    6.10
   0  -5   5   96.29    6.90
   0  -5   5  102.39    8.40
   0  -5   5  107.09    7.10
  -1   5  -5  936.51   30.00
  -1   5  -5  928.21   23.40
  -1   5  -5  972.80   23.00
  -1   5  -5  960.70   34.30
   1  -5   5  946.81   28.00
   1  -5   5  930.71   24.20
   1  -5   5  956.60   33.10
   1  -5   5  941.41   22.00
  -2   5  -5  757.92   27.30
  -2   5  -5  770.12   19.40
  -2   5  -5  776.42   18.60
  -2   5  -5  760.32   30.20
   2  -5   5  798.22   19.00
   2  -5   5  727.63   28.80
   2  -5   5  744.83   25.90
   2  -5   5  752.22   20.60
  -3   5  -5   72.79    4.50
  -3   5  -5   61.69    7.20
  -3   5  -5   72.39    5.00
  -3   5  -5   58.79    8.00
   3  -5   5   72.29    5.20
   3  -5   5   72.79    5.80
   3  -5   5   78.79    8.10
  -4   5  -5   37.20    3.60
  -4   5  -5   37.00    7.20
  -4   5  -5   37.70    4.30
  -4   5  -5   35.20    7.20
   4  -5   5   29.90    6.90
   4  -5   5   44.30    8.10
   4  -5   5   41.50    5.00
   4  -5   5   39.00    4.80
  -5   5  -5   77.19    5.90
  -5   5  -5   88.39   10.20
  -5   5  -5   84.09    7.40
   5  -5   5   77.49    7.50
   5  -5   5   79.99    7.50
   5  -5   5   85.89   10.00
   5  -5   5   73.39    9.80
  -6   5  -5  878.51   27.20
  -6   5  -5  913.91   32.10
  -6   5  -5  882.61   35.50
   6  -5   5  948.31   33.10
   6  -5   5  936.61   37.50
   6  -5   5  928.31   32.00
   6  -5   5  858.01   37.20
  -7   5  -5   -2.50    1.60
  -7   5  -5    1.50    1.80
   7  -5   5   -0.30    2.10
   7  -5   5    0.00    2.60
   7  -5   5    3.40    4.90
   7  -5   5    4.10    2.80
  -8   5  -5   18.80    4.80
  -8   5  -5   42.10    8.10
  -8   5  -5   36.50    9.90
  -8   5  -5   23.00    5.90
   8  -5   5   26.80    8.20
   8  -5   5   26.50    7.40
   8  -5   5   32.80    8.50
  -9   5  -5   -4.70    3.50
  -9   5  -5   -4.10    3.60
  -9   5  -5   -3.60    2.40
   9  -5   5   -5.40    3.80
   9  -5   5   -0.80    6.20
 -10   5  -5   -0.80    4.60
  10  -5   5    2.80    3.90
  10  -5   5   14.20    5.70
 -10  -4   5   -4.30    6.70
   9   4  -5   19.20   11.00
  -9  -4   5   11.20    3.80
  -9  -4   5   24.00    6.20
  -9  -4   5   21.70    9.20
   8   4  -5    1.30    4.80
  -8  -4   5   -0.60    2.00
  -8  -4   5   -3.30    3.50
   7   4  -5  127.89   13.00
   7   4  -5  115.99   12.40
   7   4  -5  137.39   15.80
  -7  -4   5  111.69   13.10
  -7  -4   5  119.99   10.90
  -7  -4   5  121.39    9.40
   6   4  -5  112.59   11.60
   6   4  -5  106.09   12.60
  -6  -4   5  101.99    8.10
  -6  -4   5   92.49   11.50
  -6  -4   5  104.79   12.60
  -6  -4   5  103.89    8.90
   5   4  -5   20.60    5.10
  -5  -4   5   33.10    7.00
  -5  -4   5   24.00    6.40
  -5  -4   5   32.10    4.40
  -5  -4   5   24.30    4.40
   4   4  -5  176.98   14.00
   4   4  -5  167.68   13.50
  -4  -4   5  181.68   10.10
  -4  -4   5  179.88   13.80
  -4  -4   5  168.68   12.70
  -4  -4   5  178.08    8.80
   3   4  -5   14.30    2.80
   3   4  -5   14.80    4.20
   3   4  -5    9.60    3.20
  -3  -4   5   11.80    3.00
  -3  -4   5   13.40    3.80
  -3  -4   5   15.30    4.50
  -3  -4   5   17.10    2.20
   2   4  -5   19.20    4.40
   2   4  -5   13.90    2.40
   2   4  -5   19.30    4.10
   2   4  -5   14.00    4.50
   2   4  -5   13.00    3.00
  -2  -4   5   14.30    3.30
  -2  -4   5   18.70    4.50
  -2  -4   5   15.20    3.40
  -2  -4   5   12.50    2.00
  -2  -4   5   15.70    1.80
   1   4  -5  773.92   29.50
   1   4  -5  792.12   24.00
   1   4  -5  755.22   22.80
   1   4  -5  764.42   23.50
   1   4  -5  765.62   18.10
  -1  -4   5  742.63   24.20
  -1  -4   5  736.03   22.00
  -1  -4   5  748.13   19.90
  -1  -4   5  767.52   23.90
   0   4  -5    0.90    1.00
   0   4  -5    2.60    1.10
   0   4  -5    2.10    0.90
   0   4  -5    1.00    1.70
   0   4  -5    2.00    1.30
   0  -4   5    2.80    2.30
   0  -4   5    1.00    1.00
   0  -4   5    1.90    1.40
  -1   4  -5  113.89   10.30
  -1   4  -5  107.59    5.90
  -1   4  -5  114.29    6.60
  -1   4  -5  104.59    8.40
  -1   4  -5  109.59    6.80
   1  -4   5  112.79    7.00
   1  -4   5  122.29   10.20
   1  -4   5  123.19    8.30
   1  -4   5  114.69    5.80
  -2   4  -5  329.37   12.60
  -2   4  -5  333.97   11.50
  -2   4  -5  345.67   19.10
   2  -4   5  337.17   15.80
   2  -4   5  347.17   13.70
   2  -4   5  352.56   12.00
   2  -4   5  327.07   18.10
  -3   4  -5  199.58    8.70
  -3   4  -5  188.18    9.90
  -3   4  -5  181.08   14.20
   3  -4   5  208.18   10.00
   3  -4   5  190.98   17.00
   3  -4   5  210.38   13.30
  -4   4  -5   10.00    2.50
  -4   4  -5   10.20    4.00
   4  -4   5   10.10    3.80
   4  -4   5    5.50    2.80
   4  -4   5    5.70    2.70
   4  -4   5    9.80    3.60
  -5   4  -5    3.60    1.80
  -5   4  -5    3.70    1.90
  -5   4  -5    3.40    2.70
   5  -4   5    0.20    2.30
   5  -4   5    6.60    2.80
   5  -4   5    0.00    2.10
   5  -4   5    4.10    3.00
  -6   4  -5    7.80    3.90
  -6   4  -5    1.50    2.70
  -6   4  -5   13.00    3.40
   6  -4   5    7.30    3.50
   6  -4   5    9.40    3.40
   6  -4   5    7.90    4.20
   6  -4   5    4.80    2.30
  -7   4  -5   25.80    5.20
  -7   4  -5   22.60    5.90
  -7   4  -5   43.30    8.60
   7  -4   5   24.70    6.90
   7  -4   5   21.40    5.70
  -8   4  -5   -3.40    2.60
  -8   4  -5    3.10    3.40
  -8   4  -5    4.20    2.40
   8  -4   5    0.50    3.50
   8  -4   5   -6.00    5.00
   8  -4   5    2.40    3.70
  -9   4  -5    1.50    3.70
  -9   4  -5   -1.50    3.50
   9  -4   5   10.70    5.50
   9  -4   5    3.20    4.70
 -10   4  -5   -2.60    4.30
  10  -4   5   -1.90    9.90
  10  -4   5    5.70    5.30
 -10  -3   5   14.20    6.90
   9   3  -5    0.70    5.00
  -9  -3   5   -3.20    3.40
  -9  -3   5   -2.50    1.70
   8   3  -5   20.20    7.70
   8   3  -5   23.70    6.40
  -8  -3   5   22.00    7.30
  -8  -3   5   21.40    4.50
  -8  -3   5   16.00    5.60
   7   3  -5    1.30    2.70
   7   3  -5    3.80    3.40
   7   3  -5    8.60    3.70
  -7  -3   5    1.20    1.50
  -7  -3   5   -4.80    1.90
  -7  -3   5   -0.30    2.60
  -7  -3   5    3.20    3.70
   6   3  -5   17.80    4.90
   6   3  -5   15.70    5.60
  -6  -3   5   14.90    5.00
  -6  -3   5    9.10    2.60
  -6  -3   5   12.80    4.00
  -6  -3   5    5.10    2.90
   5   3  -5   38.40    8.40
   5   3  -5   35.10    7.10
  -5  -3   5   31.10    3.90
  -5  -3   5   24.60    6.20
  -5  -3   5   21.10    3.10
  -5  -3   5   17.50    4.80
   4   3  -5  118.29   12.00
   4   3  -5  130.99    8.90
   4   3  -5  113.79   10.90
  -4  -3   5  106.79    9.40
  -4  -3   5  119.19    4.40
  -4  -3   5  136.29    7.40
  -4  -3   5  119.69   11.00
   3   3  -5    0.20    0.90
   3   3  -5    1.20    1.00
   3   3  -5    1.50    1.40
   3   3  -5    0.20    1.60
  -3  -3   5   -0.90    1.10
  -3  -3   5    0.40    1.00
  -3  -3   5   -0.20    0.80
  -3  -3   5    0.10    1.40
   2   3  -5  539.95   19.70
   2   3  -5  550.04   23.50
   2   3  -5  553.34   16.10
   2   3  -5  551.34   20.80
   2   3  -5  553.94   17.30
  -2  -3   5  512.95   20.80
  -2  -3   5  547.55   14.70
  -2  -3   5  532.95   19.00
  -2  -3   5  540.75   17.20
   1   3  -5   34.00    4.40
   1   3  -5   39.50    3.40
   1   3  -5   40.00    4.30
   1   3  -5   38.60    4.30
   1   3  -5   40.60    7.10
  -1  -3   5   39.50    4.00
  -1  -3   5   41.70    3.30
  -1  -3   5   40.70    6.70
  -1  -3   5   42.40    5.00
   0   3  -5  405.46   15.90
   0   3  -5  408.36   13.90
   0   3  -5  407.56   15.50
   0   3  -5  403.06   13.00
   0  -3   5  398.46   15.20
   0  -3   5  440.56   19.80
   0  -3   5  411.06   13.40
  -1   3  -5    7.10    3.20
  -1   3  -5    6.80    2.40
  -1   3  -5    5.10    1.70
  -1   3  -5    5.90    2.00
   1  -3   5    6.70    2.90
   1  -3   5    3.70    1.80
   1  -3   5    6.30    1.70
   1  -3   5    2.80    1.60
  -2   3  -5  695.83   22.00
  -2   3  -5  684.43   19.80
  -2   3  -5  730.53   29.20
   2  -3   5  713.43   24.80
   2  -3   5  701.33   22.90
   2  -3   5  688.63   28.50
   2  -3   5  707.23   20.60
  -3   3  -5  285.77   17.90
  -3   3  -5  279.17   13.50
  -3   3  -5  282.47   11.90
   3  -3   5  289.17   18.40
   3  -3   5  285.17   13.30
   3  -3   5  266.97   13.90
   3  -3   5  302.77   16.20
  -4   3  -5    5.50    2.60
  -4   3  -5    8.90    4.40
  -4   3  -5    6.50    2.30
   4  -3   5    3.20    2.20
   4  -3   5    6.40    3.20
   4  -3   5    3.10    2.90
  -5   3  -5   94.69    7.70
  -5   3  -5  109.19   11.40
   5  -3   5   95.89   12.10
   5  -3   5   86.89    9.90
   5  -3   5  101.69    9.70
   5  -3   5   99.09    9.60
  -6   3  -5   16.90    4.90
  -6   3  -5   28.90    6.60
  -6   3  -5   19.70    4.70
   6  -3   5   35.50    7.00
   6  -3   5   26.40    6.60
   6  -3   5   19.60    6.60
   6  -3   5   18.90    5.20
  -7   3  -5    3.60    4.00
  -7   3  -5    6.60    2.90
  -7   3  -5    5.60    4.00
   7  -3   5    9.30    3.70
   7  -3   5   14.40    6.00
   7  -3   5    1.50    4.70
  -8   3  -5    2.20    3.00
  -8   3  -5    2.20    3.70
  -8   3  -5   -3.90    2.30
   8  -3   5   -2.50    4.60
   8  -3   5   -3.70    3.20
  -9   3  -5  -10.10    5.90
  -9   3  -5   -1.70    4.10
   9  -3   5    2.30    3.70
   9  -3   5    7.60    6.70
  10  -3   5    2.60    3.80
 -11  -2   5   -4.70    8.50
  10   2  -5   13.60    9.00
 -10  -2   5   24.40    7.40
   9   2  -5    4.70    3.30
   9   2  -5    9.60    5.40
  -9  -2   5    6.30    3.40
  -9  -2   5    3.30    4.80
   8   2  -5   -3.60    3.20
   8   2  -5    5.20    3.50
  -8  -2   5    2.80    3.60
  -8  -2   5   -4.10    2.60
  -8  -2   5    0.70    2.10
   7   2  -5   43.20    9.30
   7   2  -5   52.39    9.20
   7   2  -5   61.39    7.90
  -7  -2   5   49.30    9.10
  -7  -2   5   63.69    7.90
   6   2  -5   34.20    7.30
   6   2  -5   42.30    9.30
  -6  -2   5   35.80    6.50
  -6  -2   5   38.30    8.60
  -6  -2   5   35.20    3.60
  -6  -2   5   34.10    7.20
   5   2  -5  192.88   15.00
   5   2  -5  217.48   14.70
   5   2  -5  204.78   13.00
  -5  -2   5  189.38    8.20
  -5  -2   5  207.98   15.40
  -5  -2   5  208.38   11.90
  -5  -2   5  234.38   15.00
   4   2  -5  122.29   10.30
   4   2  -5  105.39   10.20
   4   2  -5  120.89    8.90
  -4  -2   5  120.99    7.80
  -4  -2   5  122.99    9.90
  -4  -2   5  125.79    6.20
  -4  -2   5  108.39   10.20
   3   2  -5   22.50    3.90
   3   2  -5   24.00    5.20
   3   2  -5   17.30    3.80
   3   2  -5   20.50    4.70
   3   2  -5   21.20    2.40
  -3  -2   5   23.40    4.50
  -3  -2   5   21.80    4.70
  -3  -2   5   22.90    3.10
   2   2  -5 1191.38   36.00
   2   2  -5 1188.58   33.40
   2   2  -5 1136.49   31.40
   2   2  -5 1075.79   28.00
   2   2  -5 1153.68   27.50
  -2  -2   5 1138.19   27.10
  -2  -2   5 1087.69   32.90
  -2  -2   5 1146.29   30.50
   1   2  -5   61.39    5.90
   1   2  -5   61.39    4.50
   1   2  -5   55.19    5.10
   1   2  -5   56.09    7.00
  -1  -2   5   56.99    6.60
  -1  -2   5   61.99    4.40
  -1  -2   5   59.39    5.90
  -1  -2   5   65.79    5.20
   0   2  -5  927.91   32.40
   0   2  -5  962.70   27.70
   0   2  -5  921.81   24.10
   0  -2   5  925.61   24.40
   0  -2   5  926.41   27.20
   0  -2   5  991.00   32.70
   0  -2   5  958.50   24.70
  -1   2  -5  405.66   14.10
  -1   2  -5  415.06   20.90
  -1   2  -5  392.56   14.50
  -1   2  -5  404.36   16.40
   1  -2   5  415.16   16.90
   1  -2   5  401.66   20.20
   1  -2   5  416.26   14.40
  -2   2  -5   12.60    3.70
  -2   2  -5   12.60    2.70
  -2   2  -5   11.50    3.50
  -2   2  -5   11.80    2.90
   2  -2   5   16.40    3.40
  -3   2  -5   87.19    9.70
  -3   2  -5  103.29   12.80
  -3   2  -5   79.39    6.50
   3  -2   5   93.09   10.90
   3  -2   5   73.59    7.20
   3  -2   5   85.49    8.40
   3  -2   5   89.59    8.40
  -4   2  -5   16.50    3.90
  -4   2  -5   13.00    4.30
  -4   2  -5   18.30    4.60
   4  -2   5   13.00    5.00
   4  -2   5    9.60    3.60
   4  -2   5   12.60    4.40
   4  -2   5   13.90    3.60
  -5   2  -5    8.20    3.90
  -5   2  -5    7.10    3.90
   5  -2   5    8.70    3.20
   5  -2   5    7.40    3.70
   5  -2   5    1.20    2.80
   5  -2   5    7.40    4.20
  -6   2  -5   13.70    4.60
  -6   2  -5   13.60    4.80
  -6   2  -5    5.20    2.80
   6  -2   5    8.20    4.20
   6  -2   5   13.80    4.70
   6  -2   5    5.30    5.50
  -7   2  -5    6.50    4.00
  -7   2  -5    3.60    4.00
  -7   2  -5    0.10    2.90
   7  -2   5    4.20    3.50
   7  -2   5    6.30    4.50
  -8   2  -5   -2.90    2.90
  -8   2  -5    1.40    4.80
  -8   2  -5   -7.30    2.80
   8  -2   5   -2.90    4.80
  -9   2  -5   34.30    8.70
   9  -2   5   32.60    8.80
   9  -2   5   14.90    7.80
 -11  -1   5   -3.60    6.00
  10   1  -5    3.00    4.90
  10   1  -5   -3.90    4.60
 -10  -1   5    3.40    4.10
   9   1  -5   24.40    8.50
   9   1  -5   16.80    5.20
  -9  -1   5   26.30    7.30
  -9  -1   5   19.60    5.90
   8   1  -5   78.09   12.80
   8   1  -5   87.19    9.10
  -8  -1   5   95.59   10.90
  -8  -1   5  112.39   13.30
  -8  -1   5  104.09   12.00
   7   1  -5   44.60    5.90
   7   1  -5   33.40    8.30
  -7  -1   5   45.20    8.20
  -7  -1   5   44.20    5.30
  -7  -1   5   41.00    7.70
  -7  -1   5   68.39   11.90
   6   1  -5  463.55   25.20
   6   1  -5  488.25   24.30
   6   1  -5  489.75   23.50
  -6  -1   5  439.66   24.40
  -6  -1   5  469.75   25.20
  -6  -1   5  483.55   23.30
  -6  -1   5  495.15   17.20
   5   1  -5   36.20   11.20
   5   1  -5   31.40    6.40
   5   1  -5   24.50    5.30
   5   1  -5   29.30    5.90
  -5  -1   5   30.90    6.60
  -5  -1   5   24.80    5.00
  -5  -1   5   22.80    4.80
  -5  -1   5   33.70    5.30
   4   1  -5  448.06   21.10
   4   1  -5  439.86   18.60
   4   1  -5  425.66   20.80
   4   1  -5  460.65   20.10
  -4  -1   5  414.86   18.50
  -4  -1   5  434.96   14.90
  -4  -1   5  473.55   29.00
  -4  -1   5  432.46   17.10
   3   1  -5    4.50    1.90
   3   1  -5    3.10    1.90
   3   1  -5    4.90    2.40
   3   1  -5    2.80    1.60
  -3  -1   5    6.80    2.40
  -3  -1   5    5.50    2.00
  -3  -1   5    5.10    2.10
   2   1  -5   41.70    4.80
   2   1  -5   49.99    6.40
   2   1  -5   43.20    4.40
   2   1  -5   44.00    5.40
  -2  -1   5   41.90    4.10
  -2  -1   5   44.90    5.80
  -2  -1   5   43.00    4.60
  -2  -1   5   47.30    5.70
   1   1  -5    0.50    1.40
   1   1  -5   -0.20    0.80
   1   1  -5    0.10    0.70
   1   1  -5    0.80    1.00
  -1  -1   5    0.40    0.90
  -1  -1   5   -0.40    1.40
  -1  -1   5   -0.20    0.60
  -1  -1   5    0.40    0.80
   0   1  -5   67.09    7.90
   0   1  -5   80.49    7.20
   0   1  -5   85.29    6.00
   0   1  -5   80.79    6.00
   0  -1   5   81.29    8.60
   0  -1   5   74.49    5.60
   0  -1   5   75.69    7.10
   0  -1   5   76.89    5.80
  -1   1  -5   -0.40    0.70
  -1   1  -5    3.00    2.00
  -1   1  -5   -0.60    1.10
  -1   1  -5    0.20    0.80
   1  -1   5   -1.70    1.20
   1  -1   5   -0.80    1.60
   1  -1   5    1.40    1.40
  -2   1  -5 2235.78   52.09
  -2   1  -5 2436.96   63.19
  -2   1  -5 2363.66   53.99
  -2   1  -5 2259.47   56.39
   2  -1   5 2371.56   58.59
   2  -1   5 2280.37   64.29
   2  -1   5 2301.67   54.29
  -3   1  -5  128.19    8.80
  -3   1  -5  110.39    8.90
  -3   1  -5   97.69   10.70
  -3   1  -5  111.29    9.80
   3  -1   5  123.39   13.00
   3  -1   5  115.79    9.30
   3  -1   5  113.09   10.20
  -4   1  -5   83.29    7.70
  -4   1  -5  102.39   10.80
  -4   1  -5   97.29   10.10
  -4   1  -5   83.39    8.20
   4  -1   5   72.09   10.10
   4  -1   5   90.79    9.50
   4  -1   5   70.69    8.90
   4  -1   5  104.79   10.20
  -5   1  -5    1.50    1.80
  -5   1  -5    3.00    2.20
  -5   1  -5   -0.30    2.00
  -5   1  -5   -1.40    1.80
   5  -1   5    5.30    3.30
   5  -1   5    3.60    3.80
   5  -1   5    4.00    3.70
   5  -1   5   -0.20    2.40
  -6   1  -5    5.00    3.30
  -6   1  -5    3.50    3.10
  -6   1  -5   14.60    4.40
   6  -1   5    7.70    4.10
   6  -1   5    5.60    3.20
   6  -1   5    3.90    5.10
  -7   1  -5   37.80    9.90
  -7   1  -5   38.80    8.80
   7  -1   5   32.10    8.10
   7  -1   5   34.50    8.00
   8  -1   5    0.50    5.60
   8  -1   5   -4.70    2.70
   9  -1   5   -4.50    4.50
   9  -1   5   11.40    9.40
  11   0  -5   16.50    9.10
  11   0  -5   35.40   12.60
 -11   0   5   16.20    7.70
  10   0  -5   32.50   10.20
  10   0  -5   21.10    6.80
 -10   0   5   18.60    6.50
 -10   0   5   39.20   10.10
   9   0  -5    5.80    3.70
   9   0  -5    1.40    3.70
  -9   0   5    5.70    4.40
  -9   0   5    9.80    4.30
  -9   0   5    7.90    3.70
   8   0  -5   54.99   10.00
   8   0  -5   63.79    7.50
   8   0  -5   87.49   15.10
  -8   0   5   72.29   12.60
  -8   0   5   70.69    9.50
  -8   0   5   81.29   10.30
   7   0  -5   32.80    7.10
   7   0  -5   45.20    9.60
   7   0  -5   45.10    8.90
  -7   0   5   26.30    6.80
  -7   0   5   29.10    6.80
  -7   0   5   32.40    7.20
   6   0  -5   35.60    6.80
   6   0  -5   35.80    7.30
   6   0  -5   28.30    5.50
   6   0  -5   30.20    6.60
  -6   0   5   37.80    8.20
  -6   0   5   27.90    5.90
  -6   0   5   35.90    6.70
   5   0  -5   15.20    3.50
   5   0  -5   16.70    4.60
   5   0  -5   25.10    5.20
   5   0  -5   10.40    3.90
  -5   0   5    8.80    3.20
  -5   0   5   12.40    3.10
  -5   0   5   14.70    4.10
  -5   0   5   11.80    3.50
   4   0  -5   -1.10    1.00
   4   0  -5   -0.50    1.20
   4   0  -5   -1.50    1.00
   4   0  -5   -1.10    1.20
  -4   0   5    0.80    1.20
  -4   0   5   -0.20    0.70
  -4   0   5   -1.00    1.10
  -4   0   5   -1.00    0.80
   3   0  -5  425.06   19.20
   3   0  -5  458.35   17.90
   3   0  -5  444.36   18.00
  -3   0   5  431.26   19.50
  -3   0   5  446.76   18.30
  -3   0   5  460.35   17.30
  -3   0   5  439.16   16.40
   2   0  -5 1076.59   29.80
   2   0  -5 1117.79   29.70
   2   0  -5 1060.29   33.30
   2   0  -5 1086.19   32.60
  -2   0   5 1101.99   28.60
  -2   0   5 1059.19   32.70
  -2   0   5 1080.19   32.60
  -2   0   5 1074.29   29.20
   1   0  -5    2.10    1.20
   1   0  -5    1.40    1.00
   1   0  -5    1.50    1.60
   1   0  -5    6.10    2.70
  -1   0   5    2.60    1.50
  -1   0   5    2.00    1.20
  -1   0   5    1.60    1.20
  -1   0   5    6.50    2.40
   0   0  -5  932.21   26.20
   0   0  -5  968.20   30.20
   0   0  -5  956.90   26.30
   0   0  -5  877.61   31.90
   0   0   5  949.40   33.40
   0   0   5  877.41   29.50
   0   0   5  899.41   25.90
   0   0   5  936.31   26.20
  -1   0  -5   58.69    7.40
  -1   0  -5   53.29    5.30
  -1   0  -5   57.39    6.70
  -1   0  -5   60.29    5.70
   1   0   5   61.59    7.00
   1   0   5   67.69    6.20
   1   0   5   81.39    9.50
  -2   0  -5   21.50    4.80
  -2   0  -5   25.90    4.50
  -2   0  -5   26.60    4.50
  -2   0  -5   23.10    5.70
   2   0   5   27.10    5.50
   2   0   5   19.60    4.10
   2   0   5   35.20    7.30
  -3   0  -5  131.69   11.40
  -3   0  -5  134.39    9.90
  -3   0  -5  148.29   10.30
  -3   0  -5  133.69   12.30
   3   0   5  140.79   11.30
   3   0   5  129.59   13.60
   3   0   5  126.99   11.50
  -4   0  -5   42.70    6.90
  -4   0  -5   32.80    7.00
  -4   0  -5   25.30    6.60
  -4   0  -5   36.50    6.50
   4   0   5   38.50    7.30
   4   0   5   24.20    5.90
   4   0   5   24.90    7.40
  -5   0  -5   10.60    3.90
  -5   0  -5    8.30    3.40
  -5   0  -5    6.00    4.50
  -5   0  -5    4.90    3.80
   5   0   5    5.50    4.30
   5   0   5    3.50    3.30
   5   0   5   -2.60    3.70
  -6   0  -5   34.80    8.40
  -6   0  -5   40.90    9.90
   6   0   5   22.20    8.10
   6   0   5   36.20    8.20
  -7   0  -5    5.60    4.30
   7   0   5    0.60    3.10
   7   0   5   -4.90    4.30
   8   0   5   49.90   16.60
  11  -1  -5   -2.30    5.60
  11  -1  -5   -2.00    6.20
  11  -1  -5   10.80    7.40
 -11   1   5    9.30    5.40
  10  -1  -5   11.80    6.40
  10  -1  -5   22.80    6.40
  10  -1  -5   23.70    5.60
 -10   1   5   30.00    8.70
 -10   1   5   16.60    6.50
   9  -1  -5    2.20    2.70
   9  -1  -5    5.20    2.40
   9  -1  -5    1.00    3.60
  -9   1   5   -5.40    2.70
  -9   1   5    7.50    3.90
  -9   1   5    0.60    3.20
   8  -1  -5   39.20    5.40
   8  -1  -5   33.40    6.30
   8  -1  -5   45.80    8.80
  -8   1   5   30.60    7.80
  -8   1   5   41.30    8.60
  -8   1   5   35.80    8.20
   7  -1  -5   50.39    6.00
   7  -1  -5   60.99    8.00
   7  -1  -5   53.79   10.20
   7  -1  -5   37.00    8.20
  -7   1   5   59.59    9.70
  -7   1   5   54.69   10.60
  -7   1   5   45.90    8.70
   6  -1  -5  377.86   17.20
   6  -1  -5  364.86   20.80
   6  -1  -5  367.96   19.90
   6  -1  -5  424.16   32.40
  -6   1   5  361.96   21.20
  -6   1   5  337.87   18.20
  -6   1   5  338.07   18.50
   5  -1  -5    7.00    2.30
   5  -1  -5    5.80    2.90
   5  -1  -5    5.90    2.70
   5  -1  -5    3.00    2.50
  -5   1   5    4.70    2.00
  -5   1   5   13.10    3.80
   4  -1  -5    2.30    1.50
   4  -1  -5    3.40    2.40
   4  -1  -5    5.30    2.00
   4  -1  -5    5.50    2.70
  -4   1   5    7.00    2.50
  -4   1   5    5.40    2.40
  -4   1   5    3.10    1.70
   3  -1  -5 1254.77   35.80
   3  -1  -5 1283.17   38.00
   3  -1  -5 1346.87   35.80
   3  -1  -5 1311.07   36.70
  -3   1   5 1290.07   34.40
  -3   1   5 1311.27   34.50
  -3   1   5 1203.68   37.20
  -3   1   5 1267.57   35.70
   2  -1  -5 3791.72   83.89
   2  -1  -5 3741.43   83.19
   2  -1  -5 3828.52   79.69
   2  -1  -5 3790.52   78.69
  -2   1   5 3762.12   83.09
  -2   1   5 3694.23   83.49
  -2   1   5 3853.61   78.19
  -2   1   5 3690.03   77.99
   1  -1  -5  713.33   22.60
   1  -1  -5  682.43   22.20
   1  -1  -5  739.63   27.10
  -1   1   5  695.63   25.60
  -1   1   5  681.23   21.90
  -1   1   5  737.53   28.00
  -1   1   5  742.23   22.50
   0  -1  -5  522.85   19.20
   0  -1  -5  537.85   23.60
   0  -1  -5  541.35   19.20
   0  -1  -5  534.25   22.30
   0   1   5  509.85   22.10
   0   1   5  536.25   25.60
   0   1   5  555.84   19.40
   0   1   5  547.95   19.20
  -1  -1  -5  124.59   10.20
  -1  -1  -5  147.89   12.40
  -1  -1  -5  143.19    9.30
   1   1   5  139.99   11.20
   1   1   5  136.19    9.80
   1   1   5  134.59   12.60
  -2  -1  -5    4.10    2.70
  -2  -1  -5    9.50    3.40
  -2  -1  -5    3.40    2.10
  -2  -1  -5   10.50    3.00
   2   1   5    7.30    2.70
   2   1   5    3.40    2.50
   2   1   5    4.70    2.70
  -3  -1  -5   23.10    5.70
  -3  -1  -5   23.30    7.20
  -3  -1  -5   27.50    5.20
  -3  -1  -5   34.90    6.00
   3   1   5   23.60    6.00
   3   1   5   23.80    6.90
   3   1   5   30.70    7.00
  -4  -1  -5    1.80    2.80
  -4  -1  -5    2.40    3.00
  -4  -1  -5    1.20    1.90
  -4  -1  -5    2.10    2.40
   4   1   5    2.40    3.20
   4   1   5    1.60    3.20
   4   1   5   -0.10    2.50
  -5  -1  -5    1.80    3.10
  -5  -1  -5   -4.90    2.70
   5   1   5    2.60    2.50
   5   1   5    1.30    2.30
  -6  -1  -5   -1.70    4.10
  -6  -1  -5   -0.50    2.80
  -6  -1  -5    0.00    3.40
   6   1   5   -3.60    3.10
   6   1   5    3.80    1.90
  -7  -1  -5    3.40    4.60
[truncated: 346,607 more chars]
